# Supplementary material for: Genetics and Distribution of the Italian Endemic Campanula fragilis Cirillo (Campanulaceae)
Source: Plants (Basel). 2024 Nov 11;13(22):3169. doi: 10.3390/plants13223169 (PMC11598242; doi:10.3390/plants13223169)
Supplement: Supplementary file 1 [file plants-13-03169-s001.zip]

Archive with 13 entries (13 files):
- Data S1.fasta
- Data S2.fasta
- Data S3.fasta
- Data S4.fasta
- Figure S1.pdf
- Figure S2.pdf
- Figure S3.pdf
- Figure S4.pdf
- Figure S5.pdf
- Figure S6.pdf
- Table S1.pdf
- Table S2.xlsx
- Table S3.pdf
