# Supplementary material for: Genetics and Distribution of the Italian Endemic Campanula fragilis Cirillo (Campanulaceae)
Source: Plants (Basel). 2024 Nov 11;13(22):3169. doi: 10.3390/plants13223169 (PMC11598242; doi:10.3390/plants13223169)
Supplement: Supplementary file 1 [file plants-13-03169-s001.zip › Data S1.fasta]

>cavolinii_Campanile_di_Pizzoferrato_ABR1
TCGAACCCTGCACAGCAGAGCAACCCGCGAACACGTTCAACAACACATTCGAGGGGACAT
TTGTATAGGAATAGGCTAATTAATGCCCCCCGTGCATTTGACCCCTTCCTTGTCGTGTTG
GAGCAAACGAGCGAAAGCGCGTGAGCTTCGGCCCTCAAGAAACCAACCCCGGCGCAATTC
GCGCCAAGGAAAACTTTAAACTCAAGGGTGTACTATCCCCATGTCGACCCCGTTTGCGGG
TGCGCGATTGGTGATTGGGCACTCCTTAGTCAAAACACAAACGACTCTCGGCAACGGATA
TCTTGGCTCTTGCATCGATGAAGAACGTAGCGAAATGCGATACTTGGTGTGAATTGCAGA
ATCCCGTGAACCATCGAGTCTTTGAACGCAAGTTGCGCCCGAAGCCTTTAGGCCGAGGGC
ACGTCTGCATGGGCGTCACGCATCGCGTCGCCCCCCC-AAGAAG--------CTTGGTGG
GGAGCGTACATTGGCCTCCCGTGCCTCACCGTGCGGCTGGCTCAAAATAGAGTACCCTAT
GAAGGACGTACGACAAGTGGTGGTTGATAATAAGGCCCTCGCGTTTGTTGTGCGAGAATC
CTTTGTGGGATTTGGCTCGTTGATTAAAGACCCTGACGACTCGCCTTCACAATCGCACCC
TAGTGGTGGTTGATGGTGGAGACGTGCTCTGACCGCGACCCCATGTCAGGCGGGACTACC
CGCTGAATTTAAGCATATCAATAAGCGGAGGAAAAGAAACTTACAAGGATTCCCTTAGTA
ACGGCGAGCGAACCGGGAATAGCCCAGCTTGAAAATCGGAAGGCCTTGCCGTTCGAATTG
TAGTCTGGAGAAGTGTCCTCAGCGGCGG
>cavolinii_Certosa_di_Trisulti_LAZ3
TCGAACCCTGCACAGCAGAGCAACCCGCGAACACGTTCAACAACACATTCGAGGGGACAT
TTGTATAGGAAAAGGCTAATTAATGCCCCCCGTGCATTTGACCCCTTCCTTGTCGTGTTG
GAGCAAACGAGCGAAAGCGCGTGAGCTTCGGCCCTCAAGAAACCAACCCCGGCGCAATTC
GCGCCAAGGAAAACTTTAAACTCAAGGGTGTACTATCCCCATGTCGACCCCGTTTGCGGG
TGCGCGATTGGTGATTGGGCACTCCTTAGTCAAAACACAAACGACTCTCGGCAACGGATA
TCTTGGCTCTTGCATCGATGAAGAACGTAGCGAAATGCGATACTTGGTGTGAATTGCAGA
ATCCCGTGAACCATCGAGTCTTTGAACGCAAGTTGCGCCCGAAGCCTTTAGGCCGAGGGC
ACGTCTGCATGGGCGTCACGCATCGCGTCGCCCCCCC-AAGAAG--------CTTGGTGG
GGAGCGTACATTGGCCTCCCGTGCCTCACCGTGCGGCTGGCTCAAAATAGAGTCCCCTAT
GAAGGACGTACGACAAGTGGTGGTTGATAATAAGGCCCTCGCGTTTGTTGTGCGAGAATC
CTTTGTGGGATTTGGCTCGTTGATTAAAGACCCTGACGACTCGCCTTCACAATCGCACCC
TAGTGGTGGTTGATGGTGGAGACGTGCTCTGACCGCGACCCCATGTCAGGCGGGACTACC
CGCTGAATTTAAGCATATCAATAAGCGGAGGAAAAGAAACTTACAAGGATTCCCTTAGTA
ACGGCGAGCGAACCGGGAATAGCCCAGCTTGAAAATCGGAAGGCCTTGCCGTTCGAATTG
TAGTCTGGAGAAGTGTCCTCAGCGGCGG
>cavolinii_Convento_di_S._Benedetto_LAZ2
TCGAACCCTGCACAGCAGAGCAACCCGCGAACACGTTCAACAACACATTCGAGGGGACAT
TTGTATAGGAAAAGGCTAATTAATGCCCCCCGTGCATTTGACCCCTTCCTTGTCGTGTTG
GAGCAAACGAGCGAAAGCGCGTGAGCTTCGGCCCTCAAGAAACCAACCCCGGCGCAATTC
GCGCCAAGGAAAACTTTAAACTCAAGGGTGTACTATCCCCATGTCGACCCCGTTTGCGGG
TGCGCGATTGGTGATTGGGCACTCCTTAGTCAAAACACAAACGACTCTCGGCAACGGATA
TCTTGGCTCTTGCATCGATGAAGAACGTAGCGAAATGCGATACTTGGTGTGAATTGCAGA
ATCCCGTGAACCATCGAGTCTTTGAACGCAAGTTGCGCCCGAAGCCTTTAGGCCGAGGGC
ACGTCTGCATGGGCGTCACGCATCGCGTCGCCCCCCC-AAGAAG--------CTTGGTGG
GGAGCGTACATTGGCCTCCCGTGCCTCACCGTGCGGCTGGCTCAAAATAGAGTCCCCTAT
GAAGGACGTACGACAAGTGGTGGTTGATAATAAGGCCCTCGCGTTTGTTGTGCGAGAATC
CTTTGTGGGATTTGGCTCGTTGATTAAAGACCCTGACGACTCGCCTTCACAATCGCACCC
TAGTGGTGGTTGATGGTGGAGACGTGCTCTGACCGCGACCCCATGTCAGGCGGGACTACC
CGCTGAATTTAAGCATATCAATAAGCGGAGGAAAAGAAACTTACAAGGATTCCCTTAGTA
ACGGCGAGCGAACCGGGAATAGCCCAGCTTGAAAATCGGAAGGCCTTGCCGTTCGAATTG
TAGTCTGGAGAAGTGTCCTCAGCGGCGG
>cavolinii_Grotta_dell�_Inferniglio_LAZ1
TCGAACCCTGCACAGCAGAGCAACCCGCGAACACGTTCAACAACACATTCGAGGGGACAT
TTGTATAGGAAAAGGCTAATTAATGCCCCCCGTGCATTTGACCCCTTCCTTGTCGTGTTG
GAGCAAACGAGCGAAAGCGCGTGAGCTTCGGCCCTCAAGAAACCAACCCCGGCGCAATTC
GCGCCAAGGAAAACTTTAAACTCAAGGGTGTACTATCCCCATGTCGACCCCGTTTGCGGG
TGCGCGATTGGTGATTGGGCACTCCTTAGTCAAAACACAAACGACTCTCGGCAACGGATA
TCTTGGCTCTTGCATCGATGAAGAACGTAGCGAAATGCGATACTTGGTGTGAATTGCAGA
ATCCCGTGAACCATCGAGTCTTTGAACGCAAGTTGCGCCCGAAGCCTTTAGGCCGAGGGC
ACGTCTGCATGGGCGTCACGCATCGCGTCGCCCCCCC-AAGAAG--------CTTGGTGG
GGAGCGTACATTGGCCTCCCGTGCCTCACCGTGCGGCTGGCTCAAAATAGAGTCCCCTAT
GAAGGACGTACGACAAGTGGTGGTTGATAATAAGGCCCTCGCGTTTGTTGTGCGAGAATC
YTTTGTGGGATTTGGCTCGTTGATTAAAGACCCTGACGACTCGCCTTCACAATCGCACCC
TAGTGGTGGTTGATGGTGGAGACGTGCTCTGACCGCGACCCCATGTCAGGCGGGACTACC
CGCTGAATTTAAGCATATCAATAAGCGGAGGAAAAGAAACTTACAAGGATTCCCTTAGTA
ACGGCGAGCGAACCGGGAATAGCCCAGCTTGAAAATCGGAAGGCCTTGCCGTTCGAATTG
TAGTCTGGAGAAGTGTCCTCAGCGGCGG
>cavolinii_Pescopennataro_MOL1
TCGAACCCTGCACAGCAGAGCAACCCGCGAACACGTTCAACAACACATTCGAGGGGACAT
TTGTATAGGAAAAGGCTAATTAATGCCCCCCGTGCATTTGACCCCTTCCTTGTCGTGTTG
GAGCAAACGAGCGAAAGCGCGTGAGCTTCGGCCCTCAAGAAACCAACCCCGGCGCAATTC
GCGCCAAGGAAAACTTTAAACTCAAGGGTGTACTATCCCCATGTCGACCCCGTTTGCGGG
TGCGCGATTGGTGATTGGGCACTCCTTAGTCAAAACACAAACGACTCTCGGCAACGGATA
TCTTGGCTCTTGCATCGATGAAGAACGTAGCGAAATGCGATACTTGGTGTGAATTGCAGA
ATCCCGTGAACCATCGAGTCTTTGAACGCAAGTTGCGCCCGAAGCCTTTAGGCCGAGGGC
ACGTCTGCATGGGCGTCACGCATCGCGTCGCCCCCCC-AAGAAG--------CTTGGTGG
GGAGCGTACATTGGCCTCCCGTGCCTCACCGTGCGGCTGGCTCAAAATAGAGTACCCTAT
GAAGGACGTACGACAAGTGGTGGTTGATAATAAGGCCCTCGCGTTTGTTGTGCGAGAATC
CTTTGTGGGATTTGGCTCGTTGATTAAAGACCCTGACGACTCGCCTTCACAATCGCACCC
TAGTGGTGGTTGATGGTGGAGACGTGCTCTGACCGCGACCCCATGTCAGGCGGGACTACC
CGCTGAATTTAAGCATATCAATAAGCGGAGGAAAAGAAACTTACAAGGATTCCCTTAGTA
ACGGCGAGCGAACCGGGAATAGCCCAGCTTGAAAATCGGAAGGCCTTGCCGTTCGAATTG
TAGTCTGGAGAAGTGTCCTCAGCGGCGG
>cavolinii_Pescopennataro_MOL2
TCGAACCCTGCACAGCAGAGCAACCCGCGAACACGTTCAACAACACATTCGAGGGGACAT
TTGTATAGGAAAAGGCTAATTAATGCCCCCCGTGCATTTGACCCCTTCCTTGTCGTGTTG
GAGCAAACGAGCGAAAGCGCGTGAGCTTCGGCCCTCAAGAAACCAACCCCGGCGCAATTC
GCGCCAAGGAAAACTTTAAACTCAAGGGTGTACTATCCCCATGTCGACCCCGTTTGCGGG
TGCGCGATTGGTGATTGGGCACTCCTTAGTCAAAACACAAACGACTCTCGGCAACGGATA
TCTTGGCTCTTGCATCGATGAAGAACGTAGCGAAATGCGATACTTGGTGTGAATTGCAGA
ATCCCGTGAACCATCGAGTCTTTGAACGCAAGTTGCGCCCGAAGCCTTTAGGCCGAGGGC
ACGTCTGCATGGGCGTCACGCATCGCGTCGCCCCCCC-AAGAAG--------CTTGGTGG
GGAGCGTACATTGGCCTCCCGTGCCTCACCGTGCGGCTGGCTCAAAATAGAGTACCCTAT
GAAGGACGTACGACAAGTGGTGGTTGATAATAAGGCCCTCGCGTTTGTTGTGCGAGAATC
CTTTGTGGGATTTGGCTCGTTGATTAAAGACCCTGACGACTCGCCTTCACAATCGCACCC
TAGTGGTGGTTGATGGTGGAGACGTGCTCTGACCGCGACCCCATGTCAGGCGGGACTACC
CGCTGAATTTAAGCATATCAATAAGCGGAGGAAAAGAAACTTACAAGGATTCCCTTAGTA
ACGGCGAGCGAACCGGGAATAGCCCAGCTTGAAAATCGGAAGGCCTTGCCGTTCGAATTG
TAGTCTGGAGAAGTGTCCTCAGCGGCGG
>cavolinii_Pescopennataro_MOL3
TCGAACCCTGCACAGCAGAGCAACCCGCGAACACGTTCAACAACACATTCGAGGGGACAT
TTGTATAGGAAAAGGCTAATTAATGCCCCCCGTGCATTTGACCCCTTCCTTGTCGTGTTG
GAGCAAACGAGCGAAAGCGCGTGAGCTTCGGCCCTCAAGAAACCAACCCCGGCGCAATTC
GCGCCAAGGAAAACTTTAAACTCAAGGGTGTACTATCCCCATGTCGACCCCGTTTGCGGG
TGCGCGATTGGTGATTGGGCACTCCTTAGTCAAAACACAAACGACTCTCGGCAACGGATA
TCTTGGCTCTTGCATCGATGAAGAACGTAGCGAAATGCGATACTTGGTGTGAATTGCAGA
ATCCCGTGAACCATCGAGTCTTTGAACGCAAGTTGCGCCCGAAGCCTTTAGGCCGAGGGC
ACGTCTGCATGGGCGTCACGCATCGCGTCGCCCCCCC-AAGAAG--------CTTGGTGG
GGAGCGTACATTGGCCTCCCGTGCCTCACCGTGCGGCTGGCTCAAAATAGAGTACCCTAT
GAAGGACGTACGACAAGTGGTGGTTGATAATAAGGCCCTCGCGTTTGTTGTGCGAGAATC
CTTTGTGGGATTTGGCTCGTTGATTAAAGACCCTGACGACTCGCCTTCACAATCGCACCC
TAGTRGTGGTTGATGGTGGAGACGTGCTCTGACCGCGACCCCATGTCAGGCGGGACTACC
CGCTGAATTTAAGCATATCAATAAGCGGAGGAAAAGAAACTTACAAGGATTCCCTTAGTA
ACGGCGAGCGAACCGGGAATAGCCCAGCTTGAAAATCGGAAGGCCTTGCCGTTCGAATTG
TAGTCTGGAGAAGTGTCCTCAGCGGCGG
>cavolinii_Scanno_ABR2
TCGAACCCTGCACAGCAGAGCAACCCGCGAACACGTTCAACAACACATTCGAGGGGACAT
TTGTATAGGAAAAGGCTAATTAATGCCCCCCGTGCATTTGACCCCTTCCTTGTCGTGTTG
GAGCAAACGAGCGAAAGCGCGTGAGCTTCGGCCCTCAAGAAACCAACCCCGGCGCAATTC
GCGCCAAGGAAAACTTTAAACTCAAGGGTGTACTATCCCCATGTCGACCCCGTTTGCGGG
TGCGCGATTGGTGATTGGGCACTCCTTAGTCAAAACACAAACGACTCTCGGCAACGGATA
TCTTGGCTCTTGCATCGATGAAGAACGTAGCGAAATGCGATACTTGGTGTGAATTGCAGA
ATCCCGTGAACCATCGAGTCTTTGAACGCAAGTTGCGCCCGAAGCCTTTAGGCCGAGGGC
ACGTCTGCATGGGCGTCACGCATCGCGTCGCCCCCCC-AAGAAG--------CTTGGTGG
GGAGCGTACATTGGCCTCCCGTGCCTCACCGTGCGGCTGGCTCAAAATAGAGTCCCCTAT
GAAGGACGTACGACAAGTGGTGGTTGATAATAAGGCCCTCGCGTTTGTTGTGCGAGAATC
CTTTGTGGGATTTGGCTCGTTGATTAAAGACCCTGACGACTCGCCTTCACAATCGCACCC
TAGTGGTGGTTGATGGTGGAGACGTGCTCTGACCGCGACCCCATGTCAGGCGGGACTACC
CGCTGAATTTAAGCATATCAATAAGCGGAGGAAAAGAAACTTACAAGGATTCCCTTAGTA
ACGGCGAGCGAACCGGGAATAGCCCAGCTTGAAAATCGGAAGGCCTTGCCGTTCGAATTG
TAGTCTGGAGAAGTGTCCTCAGCGGCGG
>cavolinii_Scanno_ABR3
TCGAACCCTGCACAGCAGAGCAACCCGCGAACACGTTCAACAACACATTCGAGGGGACAT
TTGTATAGGAAAAGGCTAATTAATGCCCCCCGTGCATTTGACCCCTTCCTTGTCGTGTTG
GAGCAAACGAGCGAAAGCGCGTGAGCTTCGGCCCTCAAGAAACCAACCCCGGCGCAATTC
GCGCCAAGGAAAACTTTAAACTCAAGGGTGTACTATCCCCATGTCGACCCCGTTTGCGGG
TGCGCGATTGGTGATTGGGCACTCCTTAGTCAAAACACAAACGACTCTCGGCAACGGATA
TCTTGGCTCTTGCATCGATGAAGAACGTAGCGAAATGCGATACTTGGTGTGAATTGCAGA
ATCCCGTGAACCATCGAGTCTTTGAACGCAAGTTGCGCCCGAAGCCTTTAGGCCGAGGGC
ACGTCTGCATGGGCGTCACGCATCGCGTCGCCCCCCC-AAGAAG--------CTTGGTGG
GGAGCGTACATTGGCCTCCCGTGCCTCACCGTGCGGCTGGCTCAAAATAGAGTCCCCTAT
GAAGGACGTACGACAAGTGGTGGTTGATAATAAGGCCCTCGCGTTTGTTGTGCGAGAATC
CTTTGTGGGATTTGGCTCGTTGATTAAAGACCCTGACGACTCGCCTTCACAATCGCACCC
TAGTGGTGGTTGATGGTGGAGACGTGCTCTGACCGCGACCCCATGTCAGGCGGGACTACC
CGCTGAATTTAAGCATATCAATAAGCGGAGGAAAAGAAACTTACAAGGATTCCCTTAGTA
ACGGCGAGCGAACCGGGAATAGCCCAGCTTGAAAATCGGAAGGCCTTGCCGTTCGAATTG
TAGTCTGGAGAAGTGTCCTCAGCGGCGG
>cavolinii_Scanno_ABR4
TCGAACCCTGCACAGCAGAGCAACCCGCGAACACGTTCAACAACACATTCGAGGGGACAT
TTGTATAGGAAAAGGCTAATTAATGCCCCCCGTGCATTTGACCCCTTCCTTGTCGTGTTG
GAGCAAACGAGCGAAAGCGCGTGAGCTTCGGCCCTCAAGAAACCAACCCCGGCGCAATTC
GCGCCAAGGAAAACTTTAAACTCAAGGGTGTACTATCCCCATGTCGACCCCGTTTGCGGG
TGCGCGATTGGTGATTGGGCACTCCTTAGTCAAAACACAAACGACTCTCGGCAACGGATA
TCTTGGCTCTTGCATCGATGAAGAACGTAGCGAAATGCGATACTTGGTGTGAATTGCAGA
ATCCCGTGAACCATCGAGTCTTTGAACGCAAGTTGCGCCCGAAGCCTTTAGGCCGAGGGC
ACGTCTGCATGGGCGTCACGCATCGCGTCGCCCCCCC-AAGAAG--------CTTGGTGG
GGAGCGTACATTGGCCTCCCGTGCCTCACCGTGCGGCTGGCTCAAAATAGAGTCCCCTAT
GAAGGACGTACGACAAGTGGTGGTTGATAATAAGGCCCTCGCGTTTGTTGTGCGAGAATC
CTTTGTGGGATTTGGCTCGTTGATTAAAGACCCTGACGACTCGCCTTCACAATCGCACCC
TAGTGGTGGTTGATGGTGGAGACGTGCTCTGACCGCGACCCCATGTCAGGCGGGACTACC
CGCTGAATTTAAGCATATCAATAAGCGGAGGAAAAGAAACTTACAAGGATTCCCTTAGTA
ACGGCGAGCGAACCGGGAATAGCCCAGCTTGAAAATCGGAAGGCCTTGCCGTTCGAATTG
TAGTCTGGAGAAGTGTCCTCAGCGGCGG
>fragilis_Balvano_BAS2
TCGAACCCTGCACAGCAGAACAACCCGCGAACACGTTGAACAACACATTYGAGGGGACAT
TTGTATAGGAAAAGGCTAATTAATGCCCCCCGTGCATTTGACCCCTTCCTTGTCGTGTTG
GAGCAAACGAGCGAAAGCGCGTGAGCTTCGGCCCTCAAGAAACCAACCCCGGCGCAATTC
GCGCCAAGGAAAACTTTAAACTCAAGGGTGTACTATCCCCATGTCGACCCCGTTTGCGGG
TGCGCGATTGGTGATTGGGCACTCCTTAGTCAAAACACAAACGACTCTCGGCAACGGATA
TCTTGGCTCTCGCATCGATGAAGAACGTAGCGAAATGCGATACTTGGTGTGAATTGCAGA
ATCCCGTGAACCATCGAGTCTTTGAACGCAAGTTGCGCC-GAAGCCTTTAGGCCGAGGGC
ACGTCTGCATGGGCGTCACGCATCGCGTCGCCCCCCC-AAGAAG--------NNNNNNNN
NNNNNNNNNNNNNNNNNNNNNNNNNNNNNNNNNNNNNNNNNNNNNNNNNNNNNNNNNNNN
NNNNNNNNNNNNNNNNNNNNNNNNNNNNNNNNNNNNNNNNNNNNNNNNNNNNNNNNNNNN
NNNNNNNNNNNNNNNNNNNNNNNNNNNNNNNNNNNNNNNNNNNNNNNNNNNNNNNNNNNN
NNNNNNNNNNNNNNNNNNNNNNNNNNNNNNNNNNNNNNNNNNNNNNNNNNNNNNNNNNNN
NNNNNNNNNNNNNNNNNNNNNNNNNNNNNNNNNNNNNNNNNNNNNNNNNNNNNNNNNNNN
NNNNNNNNNNNNNNNNNNNNNNNNNNNNNNNNNNNNNNNNNNNNNNNNNNNNNNNNNNNN
NNNNNNNNNNNNNNNNNNNNNNNNNNNN
>fragilis_Caggiano_CAM1
TCGAACCCTGCACAGCAGAACAACCCGCGAACACGTTGAACAACACATTYGAGGGGACAT
TTGTATAGGAAAAGGCTAATTAATGCCCCCCGTGCATTTGACCCCTTCCTTGTCGTGTTG
GAGCAAACGAGCGAGAGCGCGTGAGCTTCGGCCCTCAAGAAACCAACCCCGGCGCAATTC
GCGCCAAGGAAAACTTTAAACTCAAGGGTGTACTATCCCCATGTCGACCCCGTTTGCGGG
TGCGCGATTGGTGATTGGGCACTCCTTAGTCAAAACACAAACGACTCTCGGCAACGGATA
TCTTGGCTCTCGCATCGATGAAGAACGTAGCGAAATGCGATACTTGGTGTGAATTGCAGA
ATCCCGTGAACCATCGAGTCTTTGAACGCAAGTTGCGCCTGAAGCCTTTAGGCCGAGGGC
ACGTCTGCATGGGCGTCACGCATCGCGTCGCCCCCCC-AAGAAG--------CTTGGTGG
GGAGCGTACATTGGCCTCCCGTGCCTCATCGTGCGGCTGGCTCAAAATAGAGTCCCCTAT
GAAGGACGTACGACAAGTGGTGGTTGATAATAAGGCCCTCGCGTTTGTTGTGTGAGAATC
CTTTGTGGGATTTGGCTCGTTGATTAAAGACCCTGACGACTCGCCTTCACAATCGCACCC
TAGTGGTGGTTGATGGTGGAGACGTGCTCTGACCGCGACCCCATGTCAGGCGGGACTACC
CGCTGAATTTAAGCATATCAATAAGCGGAGGAAAAGAAACTTACAAGGATTCCCTTAGTA
ACGGCGAGCGAACCGGGAATAGCCCAGCTTGAAAATCGGAAGGCCTTGCCGTTCGAATTG
TAGTCTGGAGAAGTGTCCTCAGCGGCGG
>fragilis_Caggiano_CAM2
TCGAACCCTGCACAGCAGAACAACCCGCGAACACGTTGAACAACACATTYGAGGGGACAT
TTGTATAGGAAAAGGCTAATTAATGCCCCCCGTGCATTTGACCCCTTCCTTGTCGTGTTG
GAGCAAACGAGCGAGAGCGCGTGAGCTTCGGCCCTCAAGAAACCAACCCCGGCGCAATTC
GCGCCAAGGAAAACTTTAAACTCAAGGGTGTACTATCCCCATGTCGACCCCGTTTGCGGG
TGCGCGATTGGTGATTGGGCACTCCTTAGTCAAAACACAAACGACTCTCGGCAACGGATA
TCTTGGCTCTCGCATCGATGAAGAACGTAGCGAAATGCGATACTTGGTGTGAATTGCAGA
ATCCCGTGAACCATCGAGTCTTTGAACGCAAGTTGCGCCTGAAGCCTTTAGGCCGAGGGC
ACGTCTGCATGGGCGTCACGCATCGCGTCGCCCCCCC-AAGAAG--------CTTGGTGG
GGAGCGTACATTGGCCTCCCGTGCCTCATCGTGCGGCTGGCTCAAAATAGAGTCCCCTAT
GAAGGACGTACGACAAGTGGTGGTTGATAATAAGGCCCTCGCGTTTGTTGTGCGAGAATC
CTTTGTGGGATTTGGCTCGTTGATTAAAGACCCTGACGACTCGCCTTCACAATCGCACCC
TAGTGGTGGTTGATGGTGGAGACGTGCTCTGACCGCGACCCCATGTCAGGCGGGACTACC
CGCTGAATTTAAGCATATCAATAAGCGGAGGAAAAGAAACTTACAAGGATTCCCTTAGTA
ACGGCGAGCGAACCGGGAATAGCCCAGCTTGAAAATCGGAAGGCCTTGCCGTTCGAATTG
TAGTCTGGAGAAGTGTCCTCAGCGGCGG
>fragilis_Caggiano_CAM3
TCGAACCCTGCACAGCAGAACAACCCGCGAACACGTTGAACAACACATTTGAGGGGACAT
TTGTATAGGAAAAGGCTAATTAATGCCCCCCGTGCATTTGACCCCTTCCTTGTCGTGTTG
GAGCAAACGAGCGAGAGCGCGTGAGCTTCGGCCCTCAAGAAACCAACCCCGGCGCAATTC
GCGCCAAGGAAAACTTTAAACTCAAGGGTGTACTATCCCCATGTCGACCCCGTTTGCGGG
TGCGCGATTGGTGATTGGGCACTCCTTAGTCAAAACACAAACGACTCTCGGCAACGGATA
TCTTGGCTCTCGCATCGATGAAGAACGTAGCGAAATGCGATACTTGGTGTGAATTGCAGA
ATCCCGTGAACCATCGAGTCTTTGAACGCAAGTTGCGCCTGAAGCCTTTAGGCCGAGGGC
ACGTCTGCATGGGCGTCACGCATCGCGTCGCCCCCCC-AAGAAG--------CTTGGTGG
GGAGCGTACATTGGCCTCCCGTGCCTCATCGTGCGGCTGGCTCAAAATAGAGTCCCCTAT
GAAGGACGTACGACAAGTGGTGGTTGATAATAAGGCCCTCGCGTTTGTTGTGTGAGAATC
CTTTGTGGGATTTGGCTCGTTGATTAAAGACCCTGACGACTCGCCTTCACAATCGCACCC
TAGTGGTGGTTGATGGTGGAGACGTGCTCTGACCGCGACCCCATGTCAGGCGGGACTACC
CGCTGAATTTAAGCATATCAATAAGCGGAGGAAAAGAAACTTACAAGGATTCCCTTAGTA
ACGGCGAGCGAACCGGGAATAGCCCAGCTTGAAAATCGGAAGGCCTTGCCGTTCGAATTG
TAGTCTGGAGAAGTGTCCTCAGCGGCGG
>fragilis_Caggiano_CAM4
TCGAACCCTGCACAGCAGAACAACCCGCGAACACGTTGAACAACACATTYGAGGGGACAT
TTGTATAGGAAAAGGCTAATTAATGCCCCCCGTGCATTTGACCCCTTCCTTGTCGTGTTG
GAGCAAACGAGCGAGAGCGCGTGAGCTTCGGCCCTCAAGAAACCAACCCCGGCGCAATTC
GCGCCAAGGAAAACTTTAAACTCAAGGGTGTACTATCCCCATGTCGACCCCGTTTGCGGG
TGCGCGATTGGTGATTGGGCACTCCTTAGTCAAAACACAAACGACTCTCGGCAACGGATA
TCTTGGCTCTCGCATCGATGAAGAACGTAGCGAAATGCGATACTTGGTGTGAATTGCAGA
ATCCCGTGAACCATCGAGTCTTTGAACGCAAGTTGCGCCTGAAGCCTTTAGGCCGAGGGC
ACGTCTGCATGGGCGTCACGCATCGCGTCGCCCCCCC-AAGAAG--------CTTGGTGG
GGAGCGTACATTGGCCTCCCGTGCCTCATCGTGCGGCTGGCTCAAAATAGAGTCCCCTAT
GAAGGACGTACGACAAGTGGTGGTTGATAATAAGGCCCTCGCGTTTGTTGTGTGAGAATC
CTTTGTGGGATTTGGCTCGTTGATTAAAGACCCTGACGACTCGCCTTCACAATCGCACCC
TAGTGGTGGTTGATGGTGGAGACGTGCTCTGACCGCGACCCCATGTCAGGCGGGACTACC
CGCTGAATTTAAGCATATCAATAAGCGGAGGAAAAGAAACTTACAAGGATTCCCTTAGTA
ACGGCGAGCGAACCGGGAATAGCCCAGCTTGAAAATCGGAAGGCCTTGCCGTTCGAATTG
TAGTCTGGAGAAGTGTCCTCAGCGGCGG
>fragilis_Capri_CAM5
TCGAACCCTGCAAAGCAGAACAACCCGCGAACACGTTGAACAACACATTCGAGGGGACAT
TTGTATAGGATAAGGCTAATTAATGCCCCCCGTGCATTTGACCCCTTACTTGTCGTGTTG
GAGCAAACGAGCGAAAGCGCGTGAGCTTCGGCCCTCAAGAAACCAACCCCGGCGCAATTC
GCGCCAAGGAAAACTTTAAACTTAAGGGTGTACTATCCCCGTGTCGACCCCGTTTGCGGG
TGCGCGATTGGTGATTGGGCACTCCTTAGTCAAAACACAAACGACTCTCGGCAACGGATA
TCTTGGCTCTCGCATCGATGAAGAACGTAGCGAAATGCGATACTTGGTGTGAATTGCAGA
ATCCCGTGAACCATCGAGTCTTTGAACGCAAGTTGCGCCCGAAGCCTTTAGGCCGAGGGC
ACGTCTGCATGGGCGTCACGCATCGCGTCGCCCCCCC-AAGAAG--------CTTGGTGG
GGAGCGTACATTGGCCTCCCGTGCCTCACCGTGCGGTTGGCTCAAAATAGAGTCCCCTAT
GAAGGACGTACGACAAGTGGTGGTTGATAATAAGGCCCTCGCGTTTGTTGTGCGAGAATC
CTTTGTGGGATTTGGATCGTTGATTAAAGACCCTGACGACTCGCCTTCACAATCTCACCC
TAGTGGTGGTTGATGGTGGAGACGTGCTCTGACCGCGACCCCATGTCAGGCGGGACTACC
CGCTGAATTTAAGCATATCAATAAGCGGAGGAAAAGAAACTTACAAGGATTCCCTTAGTA
ACGGCGAGCGAACCGGGAATAGCCCAGCTTGAAAATCGGAAGGCTTTGCCGTTCGAATTG
TAGTCTGGAGAAGTGTCCTCAGCGGCGG
>fragilis_Capri_CAM6
TCGAACCCTGCAAAGCAGAACAACCCGCGAACACGTTGAACAACACATTCGAGGGGACAT
TTGTATAGGATAAGGCTAATTAATGCCCCCCGTGCATTTGACCCCTTACTTGTCGTGTTG
GAGCAAACGAGCGAAAGCGCGTGAGCTTCGGCCCTCAAGAAACCAACCCCGGCGCAATTC
GCGCCAAGGAAAACTTTAAACTTAAGGGTGTACTATCCCCGTGTCGACCCCGTTTGCGGG
TGCGCGATTGGTGATTGGGCACTCCTTAGTCAAAACACAAACGACTCTCGGCAACGGATA
TCTTGGCTCTCGCATCGATGAAGAACGTAGCGAAATGCGATACTTGGTGTGAATTGCAGA
ATCCCGTGAACCATCGAGTCTTTGAACGCAAGTTGCGCCCGAAGCCTTTAGGCCGAGGGC
ACGTCTGCATGGGCGTCACGCATCGCGTCGCCCCCCC-AAGAAG--------CTTGGTGG
GGAGCGTACATTGGCCTCCCGTGCCTCACCGTGCGGTTGGCTCAAAATAGAGTCCCCTAT
GAAGGACGTACGACAAGTGGTGGTTGATAATAAGGCCCTCGCGTTTGTTGTGCGAGAATC
CTTTGTGGGATTTGGATCGTTGATTAAAGACCCTGACGACTCGCCTTCACAATCTCACCC
TAGTGGTGGTTGATGGTGGAGACGTGCTCTGACCGCGACCCCATGTCAGGCGGGACTACC
CGCTGAATTTAAGCATATCAATAAGCGGAGGAAAAGAAACTTACAAGGATTCCCTTAGTA
ACGGCGAGCGAACCGGGAATAGCCCAGCTTGAAAATCGGAAGGCTTTGCCGTTCGAATTG
TAGTCTGGAGAAGTGTCCTCAGCGGCGG
>fragilis_Capri_CAM7
TCGAACCCTGCAAAGCAGAACAACCCGCGAACACGTTGAACAACACATTCGAGGGGACAT
TTGTATAGGATAAGGCTAAYTAATGCCCCCCGTGCATTTGACCCCTTACTTGTCGTGTTG
GAGCAAACGAGCGAAAGCGCGTGAGCTTCGGCCCTCAAGAAACCAACCCCGGCGCAATTC
GCGCCAAGGAAAACTTTAAACTTAAGGGTGTACTATCCCCGTGTCGACCCCGTTTGCGGG
TGCGCGATTGGTGATTGGGCACTCCTTAGTCAAAACACAAACGACTCTCGGCAACGGATA
TCTTGGCTCTCGCATCGATGAAGAACGTAGCGAAATGCGATACTTGGTGTGAATTGCAGA
ATCCCGTGAACCATCGAGTCTTTGAACGCAAGTTGCGCCCGAAGCCTTTAGGCCGAGGGC
ACGTCTGCATGGGCGTCACGCATCGCGTCGCCCCCCC-AAGAAG--------CTTGGTGG
GGAGCGTACATTGGCCTCCCGTGCCTCACCGTGCGGTTGGCTCAAAATAGAGTCCCCTAT
GAAGGACGTACGACAAGTGGTGGTTGATAATAAGGCCCTCGCGTTTGTTGTGCGAGAATC
CTTTGTGGGATTTGGATCGTTGATTAAAGACCCTGACGACTCGCCTTCACAATCTCACCC
TAGTGGTGGTTGATGGTGGAGACGTGCTCTGACCGCGACCCCATGTCAGGCGGGACTACC
CGCTGAATTTAAGCATATCAATAAGCGGAGGAAAAGAAACTTACAAGGATTCCCTTAGTA
ACGGCGAGCGAACCGGGAATAGCCCAGCTTGAAAATCGGAAGGCTTTGCCGTTCGAATTG
TAGTCTGGAGAAGTGTCCTCAGCGGCGG
>fragilis_Laino_Castello_CAL1
TCGAACCCTGCACAGCAGAACAACCCGCGAACACGTTGAACAACACATTYGAGGGGACAT
TTGTATAGGAAAAGGCTAATTAATGCCCCCCGTGCATTTGACCCCTTCCTTGTCGTGTTG
GAGCAAACGAGCGAAAGCGCGTGAGCTTCGGCCCTCAAGAAACCAACCCCGGCGCAATTC
GCGCCAAGGAAAACTTTAAACTCAAGGGTGTACTATCCCCATGTCGACCCCGTTTGCGGG
TGCGCGATTGGTGATTGGGCACTCCTTAGTCAAAACACAAACGACTCTCGGCAACGGATA
TCTTGGCTCTCGCATCGATGAAGAACGTAGCGAAATGCGATACTTGGTGTGAATTGCAGA
ATCCCGTGAACCATCGAGTCTTTGAACGCAAGTTGCGCCTGAAGCCTTTAGGCCGAGGGC
ACGTCTGCATGGGCGTCACGCATCGCGTCGCCCCCCC-AAGAAG--------CTTGGTGG
GGAGCGTACATTGGCCTCCCGTGCCTCATCGTGYGGCTGGCTCAAAATAGAGTCCCCTAT
GAAGGACGTACGACAAGTGGTGGTTGATAATAAGGCCCTCGCGTTTGTTGTGCGAGAATC
CTTTGTGGGATTTGGCTCGTTGATTAAAGACCCTGACGACTCGCCTTCACAATCGCACCC
TAGTGGTGGTTGATGGTGGAGACGTGCTCTGACCGCGACCCCATGTCAGGCGGGACTACC
CGCTGAATTTAAGCATATCAATAAGCGGAGGAAAAGAAACTTACAAGGATTCCCTTAGTA
ACGGCGAGCGAACCGGGAATAGCCCAGCTTGAAAATCGGAAGGCCTTGCCGTTCGAATTG
TAGTCTGGAGAAGTGTCCTCAGCGGCGG
>fragilis_Maratea_BAS1
TCGAACCCTGCACAGCAGAACAACCCGCGAACACGTTGAACAACACATTCGAGGGGACAT
TTGTATAGGAAAAGGCTAATTAATGCCCCCCGTGCATTTGACCCCTTCCTTGTCGTGTTG
GAGCAAACGAGCGAAAGCGCGTGAGCTTCGGCCCTCAAGAAACCAACCCCGGCGCAATTC
GCGCCAAGGAAAACTTTAAACTCAAGGGTGTACTATCCCCATGTCGACCCCGTTTGCGGG
TGCGCGATTGGTGATTGGGCACTCCTTAGTCAAAACACAAACGACTCTCGGCAACGGATA
TCTTGGCTCTCGCATCGATGAAGAACGTAGCGAAATGCGATACTTGGTGTGAATTGCAGA
ATCCCGTGAACCATCGAGTCTTTGAACGCAAGTTGCGCCCGAAGCCTTTAGGCCGAGGGC
ACGTCTGCATGGGCGTCACGCATCGCGTCGCCCCCCC-AAGAAG--------CTTGGTGG
GGAGCGTACATTGGCCTCCCGTGCCTCATCGTGCGGCTGGCTCAAAATAGAGTCCCCTAT
GAAGGACGTACGACAAGTGGTGGTTGATAATAAGGCCCTCGCGTTTGTTGTGCGAGAATC
CTTTGTGGGATTTGGCTCGTTGATTAAAGACCCTGACGACTCGCCTTCACAATCGCACCC
TAGTGGTGGTTGATGGTGGAGACGTGCTCTGACCGCGACCCCATGTCAGGCGGGACTACC
CGCTGAATTTAAGCATATCAATAAGCGGAGGAAAAGAAACTTACAAGGATTCCCTTAGTA
ACGGCGAGCGAACCGGGAATAGCCCAGCTTGAAAATCGGAAGGCCTTGCCGTTCGAATTG
TAGTCTGGAGAAGTGTCCTCAGCGGCGG
>fragilis_Montevergine_CAM10
TCGAACCCTGCACAGCAGAACAACCCGCGAACACGTTGAACAACACATTCGAGGGGACAT
TTGTATAGGATAAGGCTAATTAATGCCCCCCGTGCATTTGACCCCTTMCTTGTCGTGTTG
GAGCAAAYGAGCGAAAGCGCGTGAGCTTCGGCCCTCAAGAAACCAACCCCGGCGCAATTC
GCGCCAAGGAAAACTTTAAACTYAAGGGTGTACTATCCCCATGTCGACCCCGTTTGCGGG
TGCGCGATTGGTGATTGGGCACTCCTTAGTCAAAACACAAACGACTCTCGGCAACGGATA
TCTTGGCTCTCGCATCGATGAAGAACGTAGCGAAATGCGATACTTGGTGTGAATTGCAGA
ATCCCGTGAACCATCGAGTCTTTGAACGCAAGTTGCGCCCGAAGCCTTTAGGCCGAGGGC
ACGTCTGCATGGGCGTCACGCATCGCGTCGCCCCCCC-AAGAAG--------CTTGGTGG
GGAGCGTACATTGGCCTCCCGTGCCTCACCGTGCGGTTGGCTCAAAATAGAGTCCCCTAT
GAAGGACGTACGACAAGTGGTGGTTGATAATAAGGCCCTCGCGTTTGTTGTGCGAGAATC
CTTTGTGGGATTTGGMTCGTTGATTAAAGACCCTGACGACTCGCCTTCACAATCTCACCC
TAGTGGTGGTTGATGGTGGAGACGTGCTCTGACCGCGACCCCATGTCAGGCGGGACTACC
CGCTGAATTTAAGCATATCAATAAGCGGAGGAAAAGAAACTTACAAGGATTCCCTTAGTA
ACGGCGAGCGAACCGGGAATAGCCCAGCTTGAAAATCGGAAGGCYTTGCCGTTCGAATTG
TAGTCTGGAGAAGTGTCCTCAGCGGCGG
>fragilis_Montevergine_CAM8
TCGAACCCTGCACAGCAGAACAACCCGCGAACACGTTGAACAACACATTCGAGGGGACAT
TTGTATAGGAAAAGGCTAATTAATGCCCCCCGTGCATTTGACCCCTTCCTTGTCGTGTTG
GAGCAAACGAGCGAAAGCGCGTGAGCTTCGGCCCTCAAGAAACCAACCCCGGCGCAATTC
GCGCCAAGGAAAACTTTAAACTCAAGGGTGTACTATCCCCATGTCGACCCCGTTTGCGGG
TGCGCGATTGGTGATTGGGCACTCCTTAGTCAAAACACAAACGACTCTCGGCAACGGATA
TCTTGGCTCTCGCATCGATGAAGAACGTAGCGAAATGCGATACTTGGTGTGAATTGCAGA
ATCCCGTGAACCATCGAGTCTTTGAACGCAAGTTGCGCCCGAAGCCTTTAGGCCGAGGGC
ACGTCTGCATGGGCGTCACGCATCGCGTCGCCCCCCC-AAGAAG--------CTTGGTGG
GGAGCGTACATTGGCCTCCCGTGCCTCACCGTGCGGCTGGCTCAAAATAGAGTCCCCTAT
GAAGGACGTACGACAAGTGGTGGTTGATAATAAGGCCCTCGCGTTTGTTGTGCGAGAATC
YTTTGTGGGATTTGGCTCGTTGATTAAAGACCCTGACGACTCGCCTTCACAATCGCACCC
TAGTGGTGGTTGATGGTGGAGACGTGCTCTGACCGCGACCCCATGTCAGGCGGGACTACC
CGCTGAATTTAAGCATATCAATAAGCGGAGGAAAAGAAACTTACAAGGATTCCCTTAGTA
ACGGCGAGCGAAYCGGGAATAGCCCAGCTTGAAAATCGGAAGGCCTTGCCGTTCGAATTG
TAGTCTGGAGAAGTGTCCTCAGCGGCGG
>fragilis_Montevergine_CAM9
TCGAACCCTGCACAGCAGAACAACCCGCGAACACGTTGAACAACACATTCGAGGGGACAT
TTGTATAGGAAAAGGCTAATTAATGCCCCCCGTGCATTTGACCCCTTCCTTGTCGTGTTG
GAGCAAACGAGCGAAAGCGCGTGAGCTTCGGCCCTCAAGAAACCAACCCCGGCGCAATTC
GCGCCAAGGAAAACTTTAAACTCAAGGGTGTACTATCCCCATGTCGACCCCGTTTGCGGG
TGCGCGATTGGTGATTGGGCACTCCTTAGTCAAAACACAAACGACTCTCGGCAACGGATA
TCTTGGCTCTCGCATCGATGAAGAACGTAGCGAAATGCGATACTTGGTGTGAATTGCAGA
ATCCCGTGAACCATCGAGTCTTTGAACGCAAGTTGCGCCYGAAGCCTTTAGGCCGAGGGC
ACGTCTGCATGGGCGTCACGCATCGCGTCGCCCCCCC-AAGAAG--------CTTGGTGG
GGAGCGTACATTGGCCTCCCGTGCCTCAYCGTGCGGCTGGCTCAAAATAGAGTCCCCTAT
GAAGGACGTACGACAAGTGGTGGTTGATAATAAGGCCCTCGCGTTTGTTGTGCGAGAATC
CTTTGTGGGATTTGGCTCGTTGATTAAAGACCCTGACGACTCGCCTTCACAATCGCACCC
TAGTGGTGGTTGATGGTGGAGACGTGCTCTGACCGCGACCCCATGTCAGGCGGGACTACC
CGCTGAATTTAAGCATATCAATAAGCGGAGGAAAAGAAACTTACAAGGATTCCCTTAGTA
ACGGCGAGCGAACCGGGAATAGCCCAGCTTGAAAATCGGAAGGCCTTGCCGTTCGAATTG
TAGTCTGGAGAAGTGTCCTCAGCGGCGG
>fragilis_Mounts_of_Verbicaro_CAL3
TCGAACCCTGCACAGCAGAACAACCCGCGAACACGTTGAACAACACATTCGAGGGGACAT
TTGTATAGGAAAAGGCTAATTAATGCCCCCCGTGCATTTGACCCCTTCCTTGTCGTGTTG
GAGCAAACGAGCGAAAGCGCGTGAGCTTCGGCCCTCAAGAAACCAACCCCGGCGCAATTC
GCGCCAAGGAAAACTTTAAACTCAAGGGTGTACTATCCCCATGTCGACCCCGTTTGCGGG
TGCGCGATTGGTGATTGGGCACTCCTTAGTCAAAACACAAACGACTCTCGGCAACGGATA
TCTTGGCTCTCGCATCGATGAAGAACGTAGCGAAATGCGATACTTGGTGTGAATTGCAGA
ATCCCGTGAACCATCGAGTCTTTGAACGCAAGTTGCGCCTGAAGCCTTTAGGCCGAGGGC
ACGTCTGCATGGGCGTCACGCATCGCGTCGCCCCCCC-AAGAAG--------CTTGGTGG
GGAGCGTACATTGGCCTCCCGTGCCTCAYCGTGCGGCTGGCTCAAAATAGAGTCCCCTAT
GAAGGACGTACGACAAGTGGTGGTTGATAATAAGGCCCTCGCGTTTGTTGTGCGAGAATC
CTTTGTGGGATTTGGCTCGTTGATTAAAGACCCTGACGACTCGCCTTCACAATCGCACCC
TAGTGGTGGTTGATGGTGGAGACGTGCTCTGACCGCGACCCCATGTCAGGCGGGACTACC
CGCTGAATTTAAGCATATCAATAAGCGGAGGAAAAGAAACTTACAAGGATTCCCTTAGTA
ACGGCGAGCGAACCGGGAATAGCCCAGCTTGAAAATCGGAAGGCCTTGCCGTTCGAATTG
TAGTCTGGAGAAGTGTCCTCAGCGGCGG
>fragilis_Mt._Accellica_CAM11
TCGAACCCTGCACAGCAGAACAACCCGCGAACACGTTGAACAACACATTCGAGGGGACAT
TTGTATAGGAAAAGGCTAATTAATGCCCCCCGTGCATTTGACCCCTTCCTTGTCGTGTTG
GAGCAAAYGAGCGAAAGCGCGTGAGCTTCGGCCCTCAAGAAACCAACCCCGGCGCAATTC
GCGCCAAGGAAAACTTTAAACTCAAGGGTGTACTATCCCCATGTCGACCCCGTTTGCGGG
TGCGCGATTGGTGATTGGGCACTCCTTAGTCAAAACACAAACGACTCTCGGCAACGGATA
TCTTGGCTCTCGCATCGATGAAGAACGTAGCGAAATGCGATACTTGGTGTGAATTGCAGA
ATCCCGTGAACCATCGAGTCTTTGAACGCAAGTTGCGCCCGAAGCCTTTAGGCCGAGGGC
ACGTCTGCATGGGCGTCACGCATCGCGTCGCCCCCCCCAAGAAG--------CTTGGTGG
GGAGCGTACATTGGCCTCCCGTGCCTCACCGTGCGGCTGGCTCAAAATAGAGTCCCCTAT
GAAGGACGTACGACAAGTGGTGGTTGATAATAAGGCCCTCGCGTTTGTTGTGCGAGAATC
CTTTGTGGGATTTGGCTCGTTGATTAAAGACCCTGACGACTCGCCTTCACAATCGCACCC
TAGTGGTGGTTGATGGTGGAGACGTGCTCTGACCGCGACCCCATGTCAGGCGGGACTACC
CGCTGAATTTAAGCATATCAATAAGCGGAGGAAAAGAAACTTACAAGGATTCCCTTAGTA
ACGGCGAGCGAACCGGGAATAGCCCAGCTTGAAAATCGGAAGGCCTTGCCGTTCGAATTG
TAGTCTGGAGAAGTGTCCTCAGCGGCGG
>fragilis_Mt._Cocuzzo_CAL2
TCGAACCCTGCACAGCAGAACAACCCGCGAACACGTTGAACAACACATTCGAGGGGACAT
TTGTATAGGAAAAGGCTAATTAATGCCCCCCGTGCATTTGACCCCTTCCTTGTCGTGTTG
GAGCAAACGAGCGAAAGCGCGTGAGCTTCGGCCCTCAAGAAACCAACCCCGGCGCAATTC
GCGCCAAGGAAAACTTTAAACTCAAGGGTGTACTATCCCCATGTCGACCCCGTTTGCGGG
TGCGCGATTGGTGATTGGGCACTCCTTAGTCAAAACACAAACGACTCTCGGCAACGGATA
TCTTGGCTCTCGCATCGATGAAGAACGTAGCGAAATGCGATACTTGGTGTGAATTGCAGA
ATCCCGTGAACCATCGAGTCTTTGAACGCAAGTTGCGCCCGAAGCCTTTAGGCCGAGGGC
ACGTCTGCATGGGCGTCACGCATCGCGTCGCCCCCCCCAAGAAG--------CTTGGTGG
GGAGCGTACATTGGCCTCCCGTGCCTCACCGTGCGGCTGGCTCAAAATAGAGTCCCCTAT
GAAGGACGTACGACAAGTGGTGGTTGATAATAAGGCCCTCGCGTTTGTTGTGCGAGAATC
CTTTGTGGGATTTGGCTCGTTGATTAAAGACCCTGACGACTCGCCTTCACAATCGCACCC
TAGTGGTGGTTGATGGTGGAGACGTGCTCTGACCGCGACCCCATGTCAGGCGGGACTACC
CGCTGAATTTAAGCATATCAATAAGCGGAGGAAAAGAAACTTACAAGGATTCCCTTAGTA
ACGGCGAGCGAACCGGGAATAGCCCAGCTTGAAAATCGGAAGGCCTTGCCGTTCGAATTG
TAGTCTGGAGAAGTGTCCTCAGCGGCGG
>fragilis_Mt._Finestra_CAM12
TCGAACCCTGCACAGCAGAACAACCCGCGAACACGTTGAACAACACATTCGAGGGGACAT
TTGTATAGGAWAAGGCTAATTAATGCCCCCCGTGCATTTGACCCCTTMCTTGTCGTGTTG
GAGCAAACGAGCGAAAGCGCGTGAGCTTCGGCCCTCAAGAAACCAACCCCGGCGCAATTC
GCGCCAAGGAAAACTTTAAACTYAAGGGTGTACTATCCCCRTGTCGACCCCGTTTGCGGG
TGCGCGATTGGTGATTGGGCACTCCTTAGTCAAAACACAAACGACTCTCGGCAACGGATA
TCTTGGCTCTCGCATCGATGAAGAACGTAGCGAAATGCGATACTTGGTGTGAATTGCAGA
ATCCCGTGAACCATCGAGTCTTTGAACGCAAGTTGCGCCCGAAGCCTTTAGGCCGAGGGC
ACGTCTGCATGGGCGTCACGCATCGCGTCGCCCCCCC-AAGAAG--------CTTGGTGG
GGAGCGTACATTGGCCTCCCGTGCCTCACCGTGCGGYTGGCTCAAAATAGAGTCCCCTAT
GAAGGACGTACGACAAGTGGTGGTTGATAATAAGGCCCTCGCGTTTGTTGTGCGAGAATC
CTTTGTGGGATTTGGMTCGTTGATTAAAGACCCTGACGACTCGCCTTCACAATCKCACCC
TAGTGGTGGTTGATGGTGGAGACGTGCTCTGACCGCGACCCCATGTCAGGCGGGACTACC
CGCTGAATTTAAGCATATCAATAAGCGGAGGAAAAGAAACTTACAAGGATTCCCTTAGTA
ACGGCGAGCGAACCGGGAATAGCCCAGCTTGAAAATCGGAAGGCYTTGCCGTTCGAATTG
TAGTCTGGAGAAGTGTCCTCAGCGGCGG
>fragilis_Mt._Orlando_LAZ4
TCGAACCCTGCACAGCAGAACAACCCGCGAACACGTTGAACAACACATTCGAGGGGACAT
TTGTATAGGATAAGGCTAATTAATGCCCCCCGTGCATTTGACCCCTTMCTTGTCGTGTTG
GAGCAAACGAGCGAAAGCGCGTGAGCTTCGGCCCTCAAGAAACCAACCCCGGCGCAATTC
GCGCCAAGGAAAACTTTAAACTYAAGGGTGTACTATCCCCGTGTCGACCCCGTTTGCGGG
TGCGCGATTGGTGATTGGGCACTCCTTAGTCAAAACACAAACGACTCTCGGCAACGGATA
TCTTGGCTCTCGCATCGATGAAGAACGTAGCGAAATGCGATACTTGGTGTGAATTGCAGA
ATCCCGTGAACCATCGAGTCTTTGAACGCAAGTTGCGCCCGAAGCCTTTAGGCCGAGGGC
ACGTCTGCATGGGCGTCACGCATCGCGTCGCCCCCCC-AAGAAG--------CTTGGTGG
GGAGCGTACATTGGCCTCCCGTGCCTCACCGTGCGGTTGGCTCAAAATAGAGTCCCCTAT
GAAGGACGTACGACAAGTGGTGGTTGATAATAAGGCCCTCGCGTTTGTTGTGCGAGAATC
CTTTGTGGGATTTGGATCGTTGATTAAAGACCCTGACGACTCGCCTTCACAATCTCACCC
TAGTGGTGGTTGATGGTGGAGACGTGCTCTGACCGCGACCCCATGTCAGGCGGGACTACC
CGCTGAATTTAAGCATATCAATAAGCGGAGGAAAAGAAACTTACAAGGATTCCCTTAGTA
ACGGCGAGCGAACCGGGAATAGCCCAGCTTGAAAATCGGAAGGCTTTGCCGTTCGAATTG
TAGTCTGGAGAAGTGTCCTCAGCGGCGG
>fragilis_Mt._Orlando_LAZ5
TCGAACCCTGCACAGCAGAACAACCCGCGAACACGTTGAACAACACATTCGAGGGGACAT
TTGTATAGGATAAGGCTAATTAATGCCCCCCGTGCATTTGACCCCTTACTTGTCGTGTTG
GAGCAAACGAGCGAAAGCGCGTGAGCTTCGGCCCTCAAGAAACCAACCCCGGCGCAATTC
GCGCCAAGGAAAACTTTAAACTTAAGGGTGTACTATCCCCRTGTCGACCCCGTTTGCGGG
TGCGCGATTGGTGATTGGGCACTCCTTAGTCAAAACACAAACGACTCTCGGCAACGGATA
TCTTGGCTCTYGCATCGATGAAGAACGTAGCGAAATGCGATACTTGGTGTGAATTGCAGA
ATCCCGTGAACCATCGAGTCTTTGAACGCAAGTTGCGCCCGAAGCCTTTAGGCCGAGGGC
ACGTCTGCATGGGCGTCACGCATCGCGTCGCCCCCCC-AAGAAG--------CTTGGTGG
GGAGCGTACATTGGCCTCCCGTGCCTCACCGTGCGGTTGGCTCAAAATAGAGTCCCCTAT
GAAGGACGTACGACAAGTGGTGGTTGATAATAAGGCCCTCGCGTTTGTTGTGCGAGAATC
CTTTGTGGGATTTGGATCGTTGATTAAAGACCCTGACGACTCGCCTTCACAATCTCACCC
TAGTGGTGGTTGATGGTGGAGACGTGCTCTGACCGCGACCCCATGTCAGGCGGGACTACC
CGCTGAATTTAAGCATATCAATAAGCGGAGGAAAAGAAACTTACAAGGATTCCCTTAGTA
ACGGCGAGCGAACCGGGAATAGCCCAGCTTGAAAATCGGAAGGCYTTGCCGTTCGAATTG
TAGTCTGGAGAAGTGTCCTCAGCGGCGG
>fragilis_Mt._Orlando_LAZ6
TCGAACCCTGCACAGCAGARCAACCCGCGAACACGTTSAACAACACATTCGAGGGGACAT
TTGTATAGGAWAAGGCTAATTAATGCCCCCCGTGCATTTGACCCCTTACTTGTCGTGTTG
GAGCAAACGAGCGAAAGCGCGTGAGCTTCGGCCCTCAAGAAACCAACCCCGGCGCAATTC
GCGCCAAGGAAAACTTTAAACTYAAGGGTGTACTATCCCCRTGTCGACCCCGTTTGCGGG
TGCGCGATTGGTGATTGGGCACTCCTTAGTCAAAACACAAACGACTCTCGGCAACGGATA
TCTTGGCTCTYGCATCGATGAAGAACGTAGCGAAATGCGATACTTGGTGTGAATTGCAGA
ATCCCGTGAACCATCGAGTCTTTGAACGCAAGTTGCGCCCGAAGCCTTTAGGCCGAGGGC
ACGTCTGCATGGGCGTCACGCATCGCGTCGCCCCCCC-AAGAAG--------CTTGGTGG
GGAGCGTACATTGGCCTCCCGTGCCTCACCGTGCGGYTGGCTCAAAATAGAGTCCCCTAT
GAAGGACGTACGACAAGTGGTGGTTGATAATAAGGCCCTCGCGTTTGTTGTGCGAGAATC
CTTTGTGGGATTTGGMTCGTTGATTAAAGACCCTGACGACTCGCCTTCACAATCKCACCC
TAGTGGTGGTTGATGGTGGAGACGTGCTCTGACCGCGACCCCATGTCAGGCGGGACTACC
CGCTGAATTTAAGCATATCAATAAGCGGAGGAAAAGAAACTTACAAGGATTCCCTTAGTA
ACGGCGAGCGAACCGGGAATAGCCCAGCTTGAAAATCGGAAGGCYTTGCCGTTCGAATTG
TAGTCTGGAGAAGTGTCCTCAGCGGCGG
>fragilis_Mt._Orlando_LAZ7
TCGAACCCTGCACAGCAGARCAACCCGCGAACACGTTSAACAACACATTCGAGGGGACAT
TTGTATAGGAWAAGGCTAATTAATGCCCCCCGTGCATTTGACCCCTTACTTGTCGTGTTG
GAGCAAACGAGCGAAAGCGCGTGAGCTTCGGCCCTCAAGAAACCAACCCCGGCGCAATTC
GCGCCAAGGAAAACTTTAAACTYAAGGGTGTACTATCCCCRTGTCGACCCCGTTTGCGGG
TGCGCGATTGGTGATTGGGCACTCCTTAGTCAAAACACAAACGACTCTCGGCAACGGATA
TCTTGGCTCTYGCATCGATGAAGAACGTAGCGAAATGCGATACTTGGTGTGAATTGCAGA
ATCCCGTGAACCATCGAGTCTTTGAACGCAAGTTGCGCCCGAAGCCTTTAGGCCGAGGGC
ACGTCTGCATGGGCGTCACGCATCGCGTCGCCCCCCC-AAGAAG--------CTTGGTGG
GGAGCGTACATTGGCCTCCCGTGCCTCACCGTGCGGYTGGCTCAAAATAGAGTCCCCTAT
GAAGGACGTACGACAAGTGGTGGTTGATAATAAGGCCCTCGCGTTTGTTGTGCGAGAATC
CTTTGTGGGATTTGGMTCGTTGATTAAAGACCCTGACGACTCGCCTTCACAATCKCACCC
TAGTGGTGGTTGATGGTGGAGACGTGCTCTGACCGCGACCCCATGTCAGGCGGGACTACC
CGCTGAATTTAAGCATATCAATAAGCGGAGGAAAAGAAACTTACAAGGATTCCCTTAGTA
ACGGCGAGCGAACCGGGAATAGCCCAGCTTGAAAATCGGAAGGCYTTGCCGTTCGAATTG
TAGTCTGGAGAAGTGTCCTCAGCGGCGG
>fragilis_Mts._Alburni_CAM13
TCGAACCCTGCACAGCAGAACAACCCGCGAACACGTTGAACAACACATTTGAGGGGACAT
TTGTATAGGAAAAGGCTAATTAATGCCCCCCGTGCATTTGACCCCTTCCTTGTCGTGTTG
GAGCAAACGAGCGAGAGCGCGTGAGCTTCGGCCCTCAAGAAACCAACCCCGGCGCAATTC
GCGCCAAGGAAAACTTTAAACTCAAGGGTGTACTATCCCCATGTCGACCCCGTTTGCGGG
TGCGCGATTGGTGATTGGGCACTCCTTAGTCAAAACACAAACGACTCTCGGCAACGGATA
TCTTGGCTCTCGCATCGATGAAGAACGTAGCGAAATGCGATACTTGGTGTGAATTGCAGA
ATCCCGTGAACCATCGAGTCTTTGAACGCAAGTTGCGCCTGAAGCCTTTAGGCCGAGGGC
ACGTCTGCATGGGCGTCACGCATCGCGTCGCCCCCCC-AAGAAG--------CTTGGTGG
GGAGCGTACATTGGCCTCCCGTGCCTCATCGTGCGGCTGGCTCAAAATAGAGTCCCCTAT
GAAGGACGTACGACAAGTGGTGGTTGATAATAAGGCCCTCGCGTTTGTTGTGTGAGAATC
CTTTGTGGGATTTGGCTCGTTGATTAAAGACCCTGACGACTCGCCTTCACAATCGCACCC
TAGTGGTGGTTGATGGTGGAGACGTGCTCTGACCGCGACCCCATGTCAGGCGGGACTACC
CGCTGAATTTAAGCATATCAATAAGCGGAGGAAAAGAAACTTACAAGGATTCCCTTAGTA
ACGGCGAGCGAACCGGGAATAGCCCAGCTTGAAAATCGGAAGGCCTTGCCGTTCGAATTG
TAGTCTGGAGAAGTGTCCTCAGCGGCGG
>fragilis_Mts._Alburni_CAM14
TCGAACCCTGCACAGCAGAACAACCCGCGAACACGTTGAACAACACATTYGAGGGGACAT
TTGTATAGGAAAAGGCTAATTAATGCCCCCCGTGCATTTGACCCCTTCCTTGTCGTGTTG
GAGCAAACGAGCGAGAGCGCGTGAGCTTCGGCCCTCAAGAAACCAACCCCGGCGCAATTC
GCGCCAAGGAAAACTTTAAACTCAAGGGTGTACTATCCCCATGTCGACCCCGTTTGCGGG
TGCGCGATTGGTGATTGGGCACTCCTTAGTCAAAACACAAACGACTCTCGGCAACGGATA
TCTTGGCTCTCGCATCGATGAAGAACGTAGCGAAATGCGATACTTGGTGTGAATTGCAGA
ATCCCGTGAACCATCGAGTCTTTGAACGCAAGTTGCGCCTGAAGCCTTTAGGCCGAGGGC
ACGTCTGCATGGGCGTCACGCATCGCGTCGCCCCCCC-AAGAAG--------CTTGGTGG
GGAGCGTACATTGGCCTCCCGTGCCTCATCGTGCGGTTGGCTCAAAATAGAGTCCCCTAT
GAAGGACGTACGACAAGTGGTGGTTGATAATAAGGCCCTCGCGTTTGTTGTGTGAGAATC
CTTTGTGGGATTTGGCTCGTTGATTAAAGACCCTGACGACTCGCCTTCACAATCGCACCC
TAGTGGTGGTTGATGGTGGAGACGTGCTCTGACCGCGACCCCATGTCAGGCGGGACTACC
CGCTGAATTTAAGCATATCAATAAGCGGAGGAAAAGAAACTTACAAGGATTCCCTTAGTA
ACGGCGAGCGAACCGGGAATAGCCCAGCTTGAAAATCGGAAGGCCTTGCCGTTCGAATTG
TAGTCTGGAGAAGTGTCCTCAGCGGCGG
>fragilis_Orsomarso_CAL8
TCGAACCCTGCACAGCAGAACAACCCGCGAACACGTTGAACAACACATTYGAGGGGACAT
TTGTATAGGAAAAGGCTAATTAATGCCCCCCGTGCATTTGACCCCTTCCTTGTCGTGTTG
GAGCAAACGAGCGAGAGCGCGTGAGCTTCGGCCCTCAAGAAACCAACCCCGGCGCAATTC
GCGCCAAGGAAAACTTTAAACTCAAGGGTGTACTATCCCCATGTCGACCCCGTTTGCGGG
TACGCGATTGGTGATTGGGCACTCCTTAGTCAAAACACAAACGACTCTCGGCAACGGATA
TCTTGGCTCTCGCATCGATGAAGAACGTAGCGAAATGCGATACTTGGTGTGAATTGCAGA
ATCCCGTGAACCATCGAGTCTTTGAACGCAAGTTGCGCCTGAAGCCTTTAGGCCGAGGGC
ACGTCTGCATGGGCGTCACGCATCGCGTCGCCCCCCC-AAGAAG--------CTTGGTGG
GGAGCGTACATTGGCCTCCCGTGCCTCATCGTGCGGCTGGCTCAAAATAGAGTCCCCTAT
GAAGGACGTACGACAAGTGGTGGTTGATAATAAGGCCCTCGCGTTTGTTGTGCGAGAATC
CTTTGTGGGATTTGGCTCGTTGATTAAAGACCCTGACGACTCGCCTTCACAATCGCACCC
TAGTGGTGGTTGATGGTGGAGACGTGCTCTGACCGCGACCCCATGTCAGGCGGGACTACC
CGCTGAATTTAAGCATATCAATAAGCGGAGGAAAAGAAACTTACAAGGATTCCCTTAGTA
ACGGCGAGCGAACCGGGAATAGCCCAGCTTGAAAATCGGAAGGCCTTGCCGTTCGAATTG
TAGTCTGGAGAAGTGTCCTCAGCGGCGG
>fragilis_Passo_Scalone_CAL4
TCGAACCCTGCACAGCAGAACAACCCGCGAACACGTTGAACAACACATTCGAGGGGACAT
TTGTATAGGAAAAGGCTAATTAATGCCCCCCGTGCATTTGACCCCTTCCTTGTCGTGTTG
GAGCAAACGAGCGAAAGCGCGTGAGCTTCGGCCCTCAAGAAACCAACCCCGGCGCAATTC
GCGCCAAGGAAAACTTTAAACTCAAGGGTGTACTATCCCCATGTCGACCCCGTTTGCGGG
TGCGCGATTGGTGATTGGGCACTCCTTAGTCAAAACACAAACGACTCTCGGCAACGGATA
TCTTGGCTCTCGCATCGATGAAGAACGTAGCGAAATGCGATACTTGGTGTGAATTGCAGA
ATCCCGTGAACCATCGAGTCTTTGAACGCAAGTTGCGCCYGAAGCCTTTAGGCCGAGGGC
ACGTCTGCATGGGCGTCACGCATCGCGTCGCCCCCCC-AAGAAG--------CTTGGTGG
GGAGCGTACATTGGCCTCCCGTGCCTCAYCGTGCGGCTGGCTCAAAATAGAGTCCCCTAT
GAAGGACGTACGACAAGTGGTGGTTGATAATAAGGCCCTCGCGTTTGTTGTGCGAGAATC
CTTTGTGGGATTTGGCTCGTTGATTAAAGACCCTGACGACTCGCCTTCACAATCGCACCC
TAGTGGTGGTTGATGGTGGAGACGTGCTCTGACCGCGACCCCATGTCAGGCGGGACTACC
CGCTGAATTTAAGCATATCAATAAGCGGAGGAAAAGAAACTTACAAGGATTCCCTTAGTA
ACGGCGAGCGAACCGGGAATAGCCCAGCTTGAAAATCGGAAGGCCTTGCCGTTCGAATTG
TAGTCTGGAGAAGTGTCCTCAGCGGCGG
>fragilis_Pazzano_CAL5
TCGAACCCTGCACAGCAGAACAACCCGCGAACACGTTGAACAACACATTCGAGGGGACAT
TTGTATAGGAAAAGGCTAATTAATGCCCCCCGTGCATTTGACCCCTTCCTTGTCGTGTTG
GAGCAAACGAGCGAAAGCGCGTGAGCTTCGGCCCTCAAGAAACCAACCCCGGCGCAATTC
GCGCCAAGGAAAACTTTAAACTCAAGGGTGTACTATCCCCATGTCGACCCCGTTTGCGGG
TGCGCGATTGGTGATTGGGCACTCCTTAGTCAAAACACAAACGACTCTCGGCAACGGATA
TCTTGGCTCTCGCATCGATGAAGAACGTAGCGAAATGCGATACTTGGTGTGAATTGCAGA
ATCCCGTGAACCATCGAGTCTTTGAACGCAAGTTGCGCCCGAAGCCTTTAGGCCGAGGGC
ACGTCTGCATGGGCGTCACGCATCGCGTCGCCCCCCC-AAGAAG--------CTTGGTGG
GGAGCGTACATTGGCCTCCCGTGCCTCACCGTGCGGYTGGCTCAAAATAGAGTCCCCTAT
GAAGGACGTACGACAAGTGGTGGTTGATAATAAGGCCCTCGCGTTTGTTGTGCGAGAATC
CTTTGTGGGATTTGGMTCGTTGATTAAAGACCCTGACGACTCGCCTTCACAATCKCACCC
TAGTGGTGGTTGATGGTGGAGACGTGCTCTGACCGCGACCCCATGTCAGGCGGGACTACC
CGCTGAATTTAAGCATATCAATAAGCGGAGGAAAAGAAACTTACAAGGATTCCCTTAGTA
ACGGCGAGCGAACCGGGAATAGCCCAGCTTGAAAATCGGAAGGCYTTGCCGTTCGAATTG
TAGTCTGGAGAAGTGTCCTCAGCGGCGG
>fragilis_Timpa_di_Porace_CAL6
TCGAACCCTGCACAGCAGAACAACCCGCGAACACGTTGAACAACACATTCGAGGGGACAT
TTGTATAGGAAAAGGCTAATTAATGCCCCCCGTGCATTTGACCCCTTCCTTGTCGTGTTG
GAGCAAACGAGTGAAAGCGCGTGAGCTTCGGCCCTCAAGAAACCAACCCCGGCGCAATTC
GCGCCAAGGAAAACTTTAAACTCAAGGGTGTACTATCCCCATGTCGACCCCGTTTGCGGG
TGCGCGATTGGTGATTGGGCATTCCTTAGTCAAAACACAAACGACTCTCGGCAACGGATA
TCTTGGCTCTCGCATCGATGAAGAACGTAGCGAAATGCGATACTTGGTGTGAATTGCAGA
ATCCCGTGAACCATCGAGTCTTTGAACGCAAGTTGCGCCCGAAGCCTTTAGGCCGAGGGC
ACGTCTGCATGGGCGTCACGCATCGCGTCGCCCCCCC-AAGAAG--------GTTGGTGG
GGAGCGTACATTGGCCTCCCGTGCCTCAYCGTGCGGCTGGCTCAAAATAGAGTCCCCTAT
GAAGGACGTACGACAAGTGGTGGTTGATAATAAGGCCCTCGCGTTTGTTGTGCGAGAATC
CTTTGTGGGATTTGGCTCGTTGATTAAAGACCCTGACGACTCGCCTTCACAATCGCACCC
TAGTGGTGGTTGATGGTGGAGACGTGCTCTGACCGCGACCCCATGTCAGGCGGGACTACC
CGCTGAATTTAAGCATATCAATAAGCGGAGGAAAAGAAACTTACAAGGATTCCCTTAGTA
ACGGCGAGCGAACCGGGAATAGCCCAGCTTGAAAATCGGAAGGCCTTGCCGTTCGAATTG
TAGTCTGGAGAAGTGTCCTCAGCGGCGG
>fragilis_Timpa_di_Porace_CAL7
TCGAACCCTGCACAGCAGAACAACCCGCGAACACGTTGAACAACACATTCGAGGGGACAT
TTGTATAGGAAAAGGCTAATTAATGCCCCCCGTGCATTTGACCCCTTCCTTGTCGTGTTG
GAGCAAACGAGTGAAAGCGCGTGAGCTTCGGCCCTCAAGAAACCAACCCCGGCGCAATTC
GCGCCAAGGAAAACTTTAAACTCAAGGGTGTACTATCCCCATGTCGACCCCGTTTGCGGG
TGCGCGATTGGTGATTGGGCATTCCTTAGTCAAAACACAAACGACTCTCGGCAACGGATA
TCTTGGCTCTCGCATCGATGAAGAACGTAGCGAAATGCGATACTTGGTGTGAATTGCAGA
ATCCCGTGAACCATCGAGTCTTTGAACGCAAGTTGCGCCCGAAGCCTTTAGGCCGAGGGC
ACGTCTGCATGGGCGTCACGCATCGCGTCGCCCCCCC-AAGAAG--------GTTGGTGG
GGAGCGTACATTGGCCTCCCGTGCCTCACCGTGCGGCTGGCTCAAAATAGAGTCCCCTAT
GAAGGACGTACGACAAGTGGTGGTTGATAATAAGGCCCTCGCGTTTGTTGTGCGAGAATC
CTTTGTGGGATTTGGCTCGTTGATTAAAGACCCTGACGACTCGCCTTCACAATCGCACCC
TAGTGGTGGTTGATGGTGGAGACGTGCTCTGACCGCGACCCCATGTCAGGCGGGACTACC
CGCTGAATTTAAGCATATCAATAAGCGGAGGAAAAGAAACTTACAAGGATTCCCTTAGTA
ACGGCGAGCGAACCGGGAATAGCCCAGCTTGAAAATCGGAAGGCCTTGCCGTTCGAATTG
TAGTCTGGAGAAGTGTCCTCAGCGGCGG
>fragilis_Timpa_Falconara_BAS3
TCGAACCCTGCACAGCAGAACAACCCGCGAACACGTTGAACAACACATTCGAGGGGACAT
TTGTATAGGAAAAGGCTAATTAATGCCCCCCGTGCATTTGACCCCTTCCTTGTCGTGTTG
GAGCAAACGAGCGAAAGCGCGTGAGCTTCGGCCCTCAAGAAACCAACCCCGGCGCAATTC
GCGCCAAGGAAAACTTTAAACTCAAGGGTGTACTATCCCCATGTCGACCCCGTTTGCGGG
TGCGCGATTGGTGATTGGGCACTCCTTAGTCAAAACACAAACGACTCTCGGCAACGGATA
TCTTGGCTCTCGCATCGATGAAGAACGTAGCGAAATGCGATACTTGGTGTGAATTGCAGA
ATCCCGTGAACCATCGAGTCTTTGAACGCAAGTTGCGCCYGAAGCCTTTAGGCCGAGGGC
ACGTCTGCATGGGCGTCACGCATCGCGTCGCCCCCCC-AAGAAG--------CTTGGTGG
GGAGCGTACATTGGCCTCCCGTGCCTCAYCGTGCGGCTGGCTCAAAATAGAGTCCCCTAT
GAAGGACGTACGACAAGTGGTGGTTGATAATAAGGCCCTCGCGTTTGTTGTGCGAGAATC
CTTTGTGGGATTTGGCTCGTTGATTAAAGACCCTGACGACTCGCCTTCACAATCGCACCC
TAGTGGTGGTTGATGGTGGAGACGTGCTCTGACCGCGACCCCATGTCAGGCGGGACTACC
CGCTGAATTTAAGCATATCAATAAGCGGAGGAAAAGAAACTTACAAGGATTCCCTTAGTA
ACGGCGAGCGAACCGGGAATAGCCCAGCTTGAAAATCGGAAGGCCTTGCCGTTCGAATTG
TAGTCTGGAGAAGTGTCCTCAGCGGCGG
>fragilis_Tramonti_CAM15
TCGAACCCTGCAMAGCAGAACAACCCGCGAACACGTTGAACAACACATTCGAGGGGACAT
TTGTATAGGATAAGGCTAAYTAATGCCCCCCGTGCATTTGACCCCTTACTTGTCGTGTTG
GAGCAAACGAGCGAAAGCGCGTGAGCTTCGGCCCTCAAGAAACCAACCCCGGCGCAATTC
GCGCCAAGGAAAACTTTAAACTTAAGGGTGTACTATCCCCGTGTCGACCCCGTTTGCGGG
TGCGCGATTGGTGATTGGGCACTCCTTAGTCAAAACACAAACGACTCTCGGCAACGGATA
TCTTGGCTCTCGCATCGATGAAGAACGTAGCGAAATGCGATACTTGGTGTGAATTGCAGA
ATCCCGTGAACCATCGAGTCTTTGAACGCAAGTTGCGCCCGAAGCCTTTAGGCCGAGGGC
ACGTCTGCATGGGCGTCACGCATCGCGTCGCCCCCCC-AAGAAG--------CTTGGTGG
GGAGCGTACATTGGCCTCCCGTGCCTCACCGTGCGGTTGGCTCAAAATAGAGTCCCCTAT
GAAGGACGTACGACAAGTGGTGGTTGATAATAAGGCCCTCGCGTTTGTTGTGCGAGAATC
CTTTGTGGGATTTGGATCGTTGATTAAAGACCCTGACGACTCGCCTTCACAATCTCACCC
TAGTGGTGGTTGATGGTGGAGACGTGCTCTGACCGYGACCCCATGTCAGGCGGGACTACC
CGCTGAATTTAAGCATATCAATAAGCGGAGGAAAAGAAACTTACAAGGATTCCCTTAGTA
ACGGCGAGCGAACCGGGAATAGCCCAGCTTGAAAATCGGAAGGCTTTGCCGTTCGAATTG
TAGTCTGGAGAAGTGTCCTCAGCGGCGG
>fragilis_Tramonti_CAM16
TCGAACCCTGCACAGCAGAACAACCCGCGAACACGTTGAACAACACATTCGAGGGGACAT
TTGTATAGGATAAGGCTAATTAATGCCCCCCGTGCATTTGACCCCTTACTTGTCGTGTTG
GAGCAAACGAGCGAAAGCGCGTGAGCTTCGGCCCTCAAGAAACCAACCCCGGCGCAATTC
GCGCCAAGGAAAACTTTAAACTTAAGGGTGTACTATCCCCGTGTCGACCCCGTTTGCGGG
TGCGCGATTGGTGATTGGGCACTCCTTAGTCAAAACACAAACGACTCTCGGCAACGGATA
TCTTGGCTCTCGCATCGATGAAGAACGTAGCGAAATGCGATACTTGGTGTGAATTGCAGA
ATCCCGTGAACCATCGAGTCTTTGAACGCAAGTTGCGCCCGAAGCCTTTAGGCCGAGGGC
ACGTCTGCATGGGCGTCACGCATCGCGTCGCCCCCCC-AAGAAG--------CTTGGTGG
GGAGCGTACATTGGCCTCCCGTGCCTCACCGTGCGGTTGGCTCAAAATAGAGTCCCCTAT
GAAGGACGTACGACAAGTGGTGGTTGATAATAAGGCCCTCGCGTTTGTTGTGCGAGAATC
CTTTGTGGGATTTGGATCGTTGATTAAAGACCCTGACGACTCGCCTTCACAATCTCACCC
TAGTGGTGGTTGATGGTGGAGACGTGCTCTGACCGCGACCCCATGTCAGGCGGGACTACC
CGCTGAATTTAAGCATATCAATAAGCGGAGGAAAAGAAACTTACAAGGATTCCCTTAGTA
ACGGCGAGCGAACCGGGAATAGCCCAGCTTGAAAATCGGAAGGCTTTGCCGTTCGAATTG
TAGTCTGGAGAAGTGTCCTCAGCGGCGG
>fragilis_Tramonti_CAM17
TCGAACCCTGCAMAGCAGAACAACCCGCGAACACGTTGAACAACACATTCGAGGGGACAT
TTGTATAGGATAAGGCTAATTAATGCCCCCCGTGCATTTGACCCCTTACTTGTCGTGTTG
GAGCAAACGAGCGAAAGCGCGTGAGCTTCGGCCCTCAAGAAACCAACCCCGGCGCAATTC
GCGCCAAGGAAAACTTTAAACTTAAGGGTGTACTATCCCCGTGTCGACCCCGTTTGCGGG
TGCGCGATTGGTGATTGGGCACTCCTTAGTCAAAACACAAACGACTCTCGGCAACGGATA
TCTTGGCTCTCGCATCGATGAAGAACGTAGCGAAATGCGATACTTGGTGTGAATTGCAGA
ATCCCGTGAACCATCGAGTCTTTGAACGCAAGTTGCGCCCGAAGCCTTTAGGCCGAGGGC
ACGTCTGCATGGGCGTCACGCATCGCGTCGCCCCCCC-AAGAAG--------CTTGGTGG
GGAGCGTACATTGGCCTCCCGTGCCTCACCGTGCGGTTGGCTCAAAATAGAGTCCCCTAT
GAAGGACGTACGACAAGTGGTGGTTGATAATAAGGCCCTCGCGTTTGTTGTGCGAGAATC
CTTTGTGGGATTTGGATCGTTGATTAAAGACCCTGACGACTCGCCTTCACAATCTCACCC
TAGTGGTGGTTGATGGTGGAGACGTGCTCTGACCGCGACCCCATGTCAGGCGGGACTACC
CGCTGAATTTAAGCATATCAATAAGCGGAGGAAAAGAAACTTACAAGGATTCCCTTAGTA
ACGGCGAGCGAACCGGGAATAGCCCAGCTTGAAAATCGGAAGGCTTTGCCGTTCGAATTG
TAGTCTGGAGAAGTGTCCTCAGCGGCGG
>fragilis_Tramonti_CAM18
TCGAACCCTGCAAAGCAGAACAACCCGCGAACACGTTGAACAACACATTCGAGGGGACAT
TTGTATAGGATAAGGCTAATTAATGCCCCCCGTGCATTTGACCCCTTACTTGTCGTGTTG
GAGCAAACGAGCGAAAGCGCGTGAGCTTCGGCCCTCAAGAAACCAACCCCGGCGCAATTC
GCGCCAAGGAAAACTTTAAACTTAAGGGTGTACTATCCCCGTGTCGACCCCGTTTGCGGG
TGCGCGATTGGTGATTGGGCACTCCTTAGTCAAAACACAAACGACTCTCGGCAACGGATA
TCTTGGCTCTCGCATCGATGAAGAACGTAGCGAAATGCGATACTTGGTGTGAATTGCAGA
ATCCCGTGAACCATCGAGTCTTTGAACGCAAGTTGCGCCCGAAGCCTTTAGGCCGAGGGC
ACGTCTGCATGGGCGTCACGCATCGCGTCGCCCCCCC-AAGAAG--------CTTGGTGG
GGAGCGTACATTGGCCTCCCGTGCCTCACCGTGCGGTTGGCTCAAAATAGAGTCCCCTAT
GAAGGACGTACGACAAGTGGTGGTTGATAATAAGGCCCTCGCGTTTGTTGTGCGAGAATC
CTTTGTGGGATTTGGATCGTTGATTAAAGACCCTGACGACTCGCCTTCACAATCTCACCC
TAGTGGTGGTTGATGGTGGAGACGTGCTCTGACCGCGACCCCATGTCAGGCGGGACTACC
CGCTGAATTTAAGCATATCAATAAGCGGAGGAAAAGAAACTTACAAGGATTCCCTTAGTA
ACGGCGAGCGAACCGGGAATAGCCCAGCTTGAAAATCGGAAGGCTTTGCCGTTCGAATTG
TAGTCTGGAGAAGTGTCCTCAGCGGCGG
>C._isophylla_ISO1
TCGAACCCTGCACAGCAGAACAACCCGCGAACACGTTGAACAACACATTTGAGGGGACAT
TTGTATAGGAAAAGGCTAATTAATGCCCCCTGTGCATTTGACCCCTTCCTTGTCGTGTTG
GAGCAAACGAGCGAAAGCGCGTGAGCTTCGGCCCTCAAGAAACTAACCCCGGCGCAATTC
GCGCCAAGGAAAACTTTAAACTCAAGGGTGTACTATCCCCATGTCGACCCCGTTTGCGGG
TGCGCGATTGGTGATTGGTCACTCCTTAGTGAAAATACAAATGACTCTCGGCAACGGATA
TCTTGGCTCTCGCATCGATGAAGAACGTAGCGAAATGCGATACTTGGTGTGAATTGCAGA
ATCCCGTGAACCATCGAGTCTTTGAACGCAAGTTGCGCCCGAAGCCTTTAGGCTGAGGGC
ACGTCTGCATGGGCGTCACGCATCTAGTCGCCCCCCC-AAGAAG--------CTTGGTGG
GGAGCGTACATTGGCCTCCCGTGCCTCACCGTGCGGCTGGCTCAAAATGGAGTCCCCTAT
GAAGGACGTACGACAAGTGGTGGTTGATAATAAGGCCCTCGCGTTTGTTGTGCGAGAATC
CTTTGTGGGATTTGGCTCGTTGATTAAAGACCCTGACGACACGCCTTCACAATCGCACCC
TAGTGGTGGTTGATGGTGGAGACGTGCTCTGACCGCGACCCCATGTCAGGCGGGACTACC
CGCTGAATTTAAGCATATCAATAAGCGGAGGAAAAGAAACTTACAAGGATTCCCTTAGTA
ACGGCGAGCGAACCGGGAATAGCCCAGCTTGAAAATCGGATGGCCTTGCCGTTCGAATTG
TAGTCTGGAGAAGTGTCCTCAGCGGCGG
>C._isophylla_ISO2
TCGAACCCTGCACAGCAGAACAACCCGCGAACACGTTGAACAACACATTTGAGGGGACAT
TTGTATAGGAAAAGGCTAATTAATGCCCCCTGTGCATTTGACCCCTTCCTTGTCGTGTTG
GAGCAAACGAGCGAAAGCGCGTGAGCTTCGGCCCTCAAGAAACTAACCCCGGCGCAATTC
GCGCCAAGGAAAACTTTAAACTCAAGGGTGTACTATCCCCATGTCGACCCCGTTTGCGGG
TGCGCGATTGGTGATTGGTCACTCCTTAGTGAAAATACAAATGACTCTCGGCAACGGATA
TCTTGGCTCTCGCATCGATGAAGAACGTAGCGAAATGCGATACTTGGTGTGAATTGCAGA
ATCCCGTGAACCATCGAGTCTTTGAACGCAAGTTGCGCCCGAAGCCTTTAGGCTGAGGGC
ACGTCTGCATGGGCGTCACGCATCTAGTCGCCCCCCC-AAGAAG--------CTTGGTGG
GGAGCGTACATTGGCCTCCCGTGCCTCACCGTGCGGCTGGCTCAAAATGGAGTCCCCTAT
GAAGGACGTACGACAAGTGGTGGTTGATAATAAGGCCCTCGCGTTTGTTGTGCGAGAATC
CTTTGTGGGATTTGGCTCGTTGATTAAAGACCCTGACGACACGCCTTCACAATCGCACCC
TAGTGGTGGTTGATGGTGGAGACGTGCTCTGACCGCGACCCCATGTCAGGCGGGACTACC
CGCTGAATTTAAGCATATCAATAAGCGGAGGAAAAGAAACTTACAAGGATTCCCTTAGTA
ACGGCGAGCGAACCGGGAATAGCCCAGCTTGAAAATCGGATGGCCTTGCCGTTCGAATTG
TAGTCTGGAGAAGTGTCCTCAGCGGCGG
>C._isophylla_ISO3
TCGAACCCTGCACAGCAGAACAACCCGCGAACACGTTGAACAACACATTTGAGGGGACAT
TTGTATAGGAAAAGGCTAATTAATGCCCCCTGTGCATTTGACCCCTTCCTTGTCGTGTTG
GAGCAAACGAGCGAAAGCGCGTGAGCTTCGGCCCTCAAGAAACTAACCCCGGCGCAATTC
GCGCCAAGGAAAACTTTAAACTCAAGGGTGTACTATCCCCATGTCGACCCCGTTTGCGGG
TGCGCGATTGGTGATTGGTCACTCCTTAGTGAAAATACAAATGACTCTCGGCAACGGATA
TCTTGGCTCTCGCATCGATGAAGAACGTAGCGAAATGCGATACTTGGTGTGAATTGCAGA
ATCCCGTGAACCATCGAGTCTTTGAACGCAAGTTGCGCCCGAAGCCTTTAGGCTGAGGGC
ACGTCTGCATGGGCGTCACGCATCTAGTCGCCCCCCC-AAGAAG--------CTTGGTGG
GGAGCGTACATTGGCCTCCCGTGCCTCACCGTGCGGCTGGCTCAAAATGGAGTCCCCTAT
GAAGGACGTACGACAAGTGGTGGTTGATAATAAGGCCCTCGCGTTTGTTGTGCGAGAATC
CTTTGTGGGATTTGGCTCGTTGATTAAAGACCCTGACGACACGCCTTCACAATCGCACCC
TAGTGGTGGTTGATGGTGGAGACGTGCTCTGACCGCGACCCCATGTCAGGCGGGACTACC
CGCTGAATTTAAGCATATCAATAAGCGGAGGAAAAGAAACTTACAAGGATTCCCTTAGTA
ACGGCGAGCGAACCGGGAATAGCCCAGCTTGAAAATCGGATGGCCTTGCCGTTCGAATTG
TAGTCTGGAGAAGTGTCCTCAGCGGCGG
>C._versicolor_VER1
TCGAACCCTGCATAGCAGAACAACCCGCGAACACGTTGAACAACACATTTGAGGGGACGT
TTGTATGGGACAAGGCTTATC----CCCCCYGTGCATTCGACCCCTTCCTTGTTGTGTTG
AAGCAAGCAAGCGAGAGCTCGTGAGCTTYGGCCCGCAAGAAACTAACCCCGGCGCAATTC
GCGTCAAGGAAAACTTTAAACTCAAGGGTGTACCATTTCCATGTTGACCCCGTTTGCGGG
TGCGCGACTGGWGATTGATCGCTCCTTAGTGAAAACACAAACGACTCTCGGCAACGGATA
TCTTGGCTCTCGCATCGATGAAGAACGTAGCGAAATGCGATACTTGGTGTGAATTGCAGA
ATCCCGTGAACCATCGAGTCTTTGAACGCAAGTTGCGCCTGAAGCCTTTAGGCCGAGGGC
ACGTCTGCATGGGCGTCACGCATCGCGTCGCCCCCCC-AAGAAGCTTGCTTTCTTGGTGG
GGAGCGTACATTGGCCTCCCGTGCCTAACCGTGCGGCTGGCTCAAAATAGAGTCCCCTGT
GAAGGACGCACGACAAGTGGTGGTTGATAATATGGCCCTCGCGTTTGTTGTGCGAGAATC
CTTTGTGGGATTTGGCTCGTTGATTAAAGACCCTGATGACACGACTTCACAATCGCACCC
TAGTGGTGGTTGATAGTGAAGACGTGCTCTGACCGCGACCCCATGTCAGGCGGGACTACC
CGCTGAATTTAAGCATATCAATAAGCGGAGGAAAAGAAACTTACAAGGATTCCCTTAGTA
ACGGCGAGCGAACCGGGAATAGCCCAGCTTGAAAATCGGGCGGCCTTGCCGTTCGAATTG
TAGTCTGGAGAAGTGTCCTCAGCGACGG
