# Supplementary material for: Genetics and Distribution of the Italian Endemic Campanula fragilis Cirillo (Campanulaceae)
Source: Plants (Basel). 2024 Nov 11;13(22):3169. doi: 10.3390/plants13223169 (PMC11598242; doi:10.3390/plants13223169)
Supplement: Supplementary file 1 [file plants-13-03169-s001.zip › Data S2.fasta]

>cavolinii_Campanile_di_Pizzoferrato_ABR1
TTCGACAATTCTATAGATTAAAGGCTCTCTTCGAGATGAAAGATAGGAATTGAGGTCTCA
TTTGGATTATTGAGAGTCTAAAAAAAAA-GACAATACAATT-AGGGCTTCATTGGGATTC
TCAAATTGGAAAGATACTTAGTTCGGATGATCCAAGCCAATAGGATGAACCACATGAGTT
CTACATGATGAACTTTGTATTGCGTACATCACTTAGCCGGGCTCTAGGAAAGTCATGTAA
TGTAGTAGGAAACAAAAACAGAATCTCAAAAAAA-CCAAAGGAATGAAAGAATAAAGAAG
TCGATTTTTGTATTGCTATCGGAACTGAATCTTGTCTATTTGTAGCCTTCAACTCCTTTA
AGACTTTTGAGTCTTGCAACCAACTGATATAACCCTTCGAATAGGGATAATTAGTAACAT
TCTTTTTGACGGAGAGGATAAAAAGAATAACAAAGAATAGAAAATAGAATCGACTTTTTT
AGATACTTTGTCTAAAAAACTCTTTACCCATCTAGAAAATAGATGGGGTAGATCTCAAAA
ACCAAGATGGCTAATCCTGTGTCAAGCATAGATAGTTGGAATCCATTATGTAGCAGTTGG
GGAAAGAAGGGGAATATTTCATTGCTACAATACAAGTATGGATGATTGAAACTAATACGC
CATGTATTTGGATATTTCCCTTGAACTGCGTAATATTTTTTATTTTCCACGAATAGTATA
AGGGAATTTTCCGAAGCGAAAATGGATTATGGGAGTGTGTGACTTGAGCTATTGATTGGT
CTGTGCAGATACGTGCTTTTATCTATCTGCCACATTGTAATTAATAAACCAATGTGTCGT
TGTTCCAACCATCGCGTAAGCCCCGTACAGAAGATAGGCTGGTTCGCTTGAAGAGAATCT
TTTCTATGATCAGATCCGAATCATGTCGTACATGAGCAGGCTCCGTAAGATCTAGTTCAC
TTAACTAAAAATGAAATAGTATTAAAATGCACTCATTTCCTCTGCATTGACACGAGCTAT
GAGACTATCGGAGTCAAAGAAAGGGTCTAAAGAATAAGCAAGGCTGGGCTATATTAGTAA
CAAGTAAATCCTTTGTATGTGTGTTTGTAATTAGTAAACGGTCTCTCAATATTTTGAGGC
TAACCACCGATCGTAAGGTTTGAGACAACCCAGAAAGCACTTGATCATATCATGATTTAC
TTTGTAAGCCTACTTGGGTAGTGAGTATTTACTTGTAAGAACCGAATTCTTTTTGGGCTA
GTTTCAAAAAGAATCCAGTCAATGGTTCTTACGTAAAACCATTCATATCTCGTATATGTA
TGTGTCTAGATACCCTATCCATTTTAGATGGATTCGTTTGGTAGTATGGGGAAGAAGTGG
TCTCTAGAAGTACTACTAATTGAGTTGAGGAATCAAACTGTATTAATAGTTTTTTCGATC
GTTCTGCTTGCTTGAACTTTTTCAAATAAAGATCTCTTTAGTTTCGAATTTCATTGGATT
CTAGTGAAGGAATGTCTTCTATAAGAGTCAAACAATTCGTTCAGATTGATCGGAACAAAT
AAATGTATCAAAGAAATATAATTGGGTCCTATGTCAATTCCATATATAAAATGAATATTG
ACACGAATCTATTTACATATCTGATATA---------TGGTATTTATAGTAAGCCTTTAG
CTTTATTAGAAAATAATAGAAAATAAAACTTTATACACTACAAGAAGACTAATCGATAGG
AGGAGAGTATGGTAAGAAAGAACTCGATGACTCTTTCTTACCATACTATCGGATTTCATA
GAATGAAAGACCGTCGATTTCATTTTAGATGAGACGAAAACTTGGCATTCCTTTCATTTT
CTTTTTTCAACGATTGATAAGATCAAGTTTGATTCAAATTCATTAATTATTTTGACTGAC
TGTTTTTACGTAAATGATAAGTAGAAAAGCATATTATATTACAATAAAACTATATTCCAT
TGAACCTAAGAACTTGACAAAAGATTCAGAAGAGGGTATACCTAATAGAAAGAAAAA-AG
TCATTAGGAATAGAAAAA--------------------TGAAAGCACGCTACTCAAACAA
AGCCCCCAAAATCCCTTTTTT---GAAAAAAA------CAATGGCAGTGAAAGACTACTC
AATAAAATCAAATTGAAAAGAGAGGAACAATAACGCCCTCTTGAGAGAACAAGAAAGGCG
TTATTGCTCCTTTTACTTCAAAAAGGCATAGACACTCAAACTAATATCTTATCCATTTTT
AGATGNNNNNNNNNNNNNNNNNNNNNNNNNNNNNNNNNNNNNNNNNNNNNNNNNNNNNNN
NNNNNNNNNNNNNNNNNNNNNNNNNNNNNNNNNNNNNNNNNNNNNNNNNNNNNNNNNNNN
NNNNNNNNNNNNNNNNNNNNNNNNNNNNNNNNNNNNNNNNNNNNNNNNNNNNNNNNNNNN
NNNNNNNNNNNNNNNNNNNNNNNNNNNNNNNNNNNNNNNNNNNNNNNNNNNNNNNNNNNN
NNNNNNNNNNNNNNNNNNNNNNNNNNNNNNNNNNNNNNNNNNNNNNNNNNNNNNNNNNNN
NNNNNNNNNNNNNNNNNNNNNNNNNNNNNNNNNNNNNNNNNNNNNNNNNNNNNNNNN
>cavolinii_Certosa_di_Trisulti_LAZ3
TTCGACAATTCTATAGATTAAAGGCTCTCTTCGAGATGAAACATAGGAATTGAGGTCTCA
TTTGGATTATTGAGAGTCTAAAAAAAAA-GACAATACAATT-AGGGCTTCATTGGGATTC
TCAAATTGGAAAGATACTTAGTTCGGATGATCCAAGCCAATAGGATGAACCACATGAGTT
CCACATGATGAACTTTGTATTGCGTACATCACTTAGCCGGGCTCTAGGAAAGTAATGTAA
TGTAGTAGGAAACAAAAACAGAATCTCAAAAAAA-CCAAAGGAATGAAAGAATAAAGAAG
TCGATTTTTGTATTGCTATCGGAACTGAATCTTGTCTATTTGTAGCCTTCAACTCCTTTA
AGACTTTTGAGTCTTGCAACCAACTGATATAACCCTTCGAATAGGGATAATTAGTAACAT
TCTTTTTGACGGAGAGGATAAAAAGAATAACAAAGAATAGAAAATAGAATCGACTTTTTT
AGATACTTTGTCTAAAAAACTCTTTACCCATCTAGAAAATAGATGGGGTAGATCTCAAAA
ACCAAGATGGCTAATCCTGTGTCAAGCATAGATAGTTGGAATCCATTATGTAGCAGTTGG
GGAAAGAAGGGGAATATTTCATTGCTACAATACAAGTATGGATGATTGAAACTAATACGC
CATGTATTTGGATATTTCCCTTGAACTGCGTAATATTTTTTATTTTCCACGAATAGTATA
AGGGAATTTTCCGAAGCGAAAATGGATTATGGGAGTGTGTGACTTGAGCTATTGATTGGT
CTGTGCAGATACGTGCTTTTATCTATCTGCCACATTGTAATTAATAAACCAATGTGTCGT
TGTTCCAACCATCGCGTAAGCCCCGTACAGAAGATAGGCTGGTTCGCTTGAAGAGAATCT
TTTCTATGATCAGATCCGAATCATGTCGTACATGAGCAGGCTCCGTAAGATCTAGTTCAC
TTAACTAAAAATGAAATAGTATTAAAATGCACTCATTTCCTCTGCATTGACACGAGCTAT
GAGACTATCGGAGTCAAAGAAAGGGTCTAAAGAATAAGCAAGGCTGGGCTATATTAGTAA
CAAGTAAATCCTTTGTATGTGTGTTTGTAATTAGTAAACGGTCTCTCAATATTTTGAGGC
TAACCACCGATCGTAAGGTTTGAGACGACCCAGAAAGCACTTGATCATATCATGATTTAC
TTTGTAAGCCTACTTGGGTAGTGAGTATTTACTTGTAAGAACCGAATTCTTTTTGGGCTA
GTTTCAAAAAGAATCCAGTCAATGGTTCTTACGTAAAACCATTCATATCTCGTATATGTA
TGTGTCTAGATACCCTATCCATTTTAGATGGATTCGTTTGGTAGTATGGGGAAGAAGTGG
TCTCTAGAAGTACTACTAATTGAGTTGAGGAATCAAACTGTATTAATAGTTTTTTCGATC
GTTCTGCTTGCTTGAACTTTTTCAAATAAAGATCTCTTTAGTTTCGAATTTCATTGGATT
CTAGTGAAGGAATGTCTTCTATAAGAGTCAAACAATTCGTTCAGATTGATCGGAACAAAT
AAATGTATCAAAGAAATATAATTGGGTCCTATGTCAATTCCATATATAAAATGAATATTG
ACACGAATCTATTTACATATCTGATATA---------TGGTATTTATAGTAAGCCTTTAG
CTTTATTAGAAAATAATAGAAAATAAAACTTTATACACTACAAGAAGACTAATCGATAGG
AGGAGAGTATGGTAAGAAAGAACTCGATGACTCTTTCTTACCATACTATCGGATTTCATA
GAATGAAAGACCGTCGATTTCATTTTAGATAAGACGAAAACTTGGCATTCCTTTCATTTT
CTTTTTTCAACGATTGATAAGATCAAGTTTGATTCAAATTCATTAATTATTTTGACTGAC
TGTTTTTACGTAAATGATAAGTAGAAAAGCATATTATATTACAATAAAACTATATTCCAT
TGAACCTAAGAACTTGACAAAAGATTCAGAAGAGGGTATACCTAATAGAAAGAAAAA-AG
TCATTAGGAATAGAAAAA--------------------TGAAAGCACGCTACTCAAACAA
AGCCCCCAAAATCCCTTTTTT---GAAAAAAA------CAATGGCAGTGAAAGACTACTC
AATAAAATCAAATTGAAAAGAGAGGAACAATAACGCCCTCTTGAGAGAACAAGAAAGGCG
TTATTGCTCCTTTTACTTCAAAAAGGCATAGACACTCAAACTAATATCTTATCCATTTTT
AGATGCTAACTCTTTTTCTTTGGTTAGCGGTTTCAAATTCCTTATCTTTTCCATTCACCC
GACTCTTTTAGAAACTGATCTGAACGGAAAGCTTTTTCTCTTATCAGAAGATATATGATA
TATCTCATACATGTACAAATGAACAAAGCAAGGAATCCCGATTTCAATGAGTCACGCTAG
GTATTCTTATTCATACTGAAACTTACCAAGTTGTCCTTTTGCTGATCCAATCAATTCTAG
ACCTGGATGAGACTTTATAATACCCTTTCAATTGACATAAACTTAAGTTCTCTCGTAAAA
TGAGTATAGAACAACGGGAATAGTCGGGATAGCTCAGCTGGTAGAGCAGAGGACTGA
>cavolinii_Convento_di_S._Benedetto_LAZ2
TTCGACAATTCTATAGATTAAAGGCTCTCTTCGAGATGAAACATAGGAATTGAGGTCTCA
TTTGGATTATTGAGAGTCTAAAAAAAAA-GACAATACAATT-AGGGCTTCATTGGGATTC
TCAAATTGGAAAGATACTTAGTTCGGATGATCCAAGCCAATAGGATGAACCACATGAGTT
CTACATGATGAACTTTGTATTGCGTACATCACTTAGCCGGGCTCTAGGAAAGTCATGTAA
TGTAGTAGGAAACAAAAACAGAATCTCAAAAAAA-CCAAAGGAATGAAAGAATAAAGAAG
TCGATTTTTGTATTGCTATCGGAACTGAATCTTGTCTATTTGTAGCCTTCAACTCCTTTA
AGACTTTTGAGTCTTGCAACCAACTGATATAACCCTTCGAATAGGGATAATTAGTAACAT
TCTTTTTGACGGAGAGGATAAAAAGAATAACAAAGAATAGAAAATAGAATCGACTTTTTT
AGATACTTTGTCTAAAAAACTCTTTACCCATCTAGAAAATAGATGGGGTAGATCTCAAAA
ACCAAGATGGCTAATCCTGTGTCAAGCATAGATAGTTGGAATCCATTATGTAGCAGTTGG
GGAAAGAAGGGGAATATTTCATTGCTACAATACAAGTATGGATGATTGAAACTAATACGC
CATGTATTTGGATATTTCCCTTGAACTGCGTAATATTTTTTATTTTACACGAATAGTATA
AGGGAATTTTCCGAAGCGAAAATGGATTATGGGAGTGTGTGACTTGAGCTATTGATTGGT
CTGTGCAGATACGTGCTTTTATCTATCTGCCACATTGTAATTAATAAACCAATGTGTCGT
TGTTCCAACCATCGCGTAAGCCCCGTACAGAAGATAGGCTGGTTCGCTTGAAGAGAATCT
TTTCTATGATCAGATCCGAATCATGTCGTACATGAGCAGGCTCCGTAAGATCTAGTTCAC
TTAACTAAAAATGAAATAGTATTAAAATGCACTCATTTCCTCTGCATTGACACGAGCTAT
GAGACTATCGGAGTCAAAGAAAGGGTCTAAAGAATAAGCAAGGCTGGGCTATATTAGTAA
CAAGTAAATCCTTTGTATGTGTGTTTGTAATTAGTAAACGGTCTCTCAATATTTTGAGGC
TAACCACCGATCGTAAGGTTTGAGACGACCCAGAAAGCACTTGATCATATCATGATTTAC
TTTGTAAGCCTACTTGGGTAGTGAGTATTTACTTGTAAGAACCGAATTCTTTTTGGGCTA
GTTTCAAAAAGAATCCAGTCAATGGTTCTTACGTAAAACCATTCATATCTCGTATATGTA
TGTGTCTAGATACCCTATCCATTTTAGATGGATTCGTTTGNNNNNNNNNNNNNNNNNNNN
NNNNNNNNNNNNNNNNNNNNNNNNNNNNNNNNNNNNNNNNNNNNNNNNNNNNNNNNNNNN
NNNNNNNNNNNNNNNNNNNNNNNNNNNNNNNNNNNNNNNNNNNNNNNNNNNNNNNNNNNN
NNNNNNNNNNNNNNNNNNNNNNNNNNNNNNNNNNNNNNNNNNNNNNNNNNNNNNNNNNNN
NNNNNNNNNNNNNNNNNNNNNNNNNNNNNNNNNNNNNNNNNNNNNNNNNNNNNNNNNNNN
NNNNNNNNNNNNNNNNNNNNNNNNNNNNNNNNNNNNNNNNNNNNNNNNNNNNNNNNNNNN
NNNNNNNNNNNNNNNNNNNNNNNNNNNNNNNNNNNNNNNNNNNNNNNNNNNNNNNNNNNN
NNNNNNNNNNNNNNNNNNNNNNNNNNNNNNNNNNNNNNNNNNNNNNNNNNNNNNNNNNNN
NNNNNNNNNNNNNNNNNNNNNNNNNNNNNNNNNNNNNNNNNNNNNNNNNNNNNNNNNNNN
NNNNNNNNNNNNNNNNNNNNNNNNNNNNNNNNNNNNNNNNNNNNNNNNNNNNNNNNNNNN
NNNNNNNNNNNNNNNNNNNNNNNNNNNNNNNTATTATATTACAATAAAACTATATTCCAT
TGAACCTAAGAACTTGACAAAAGATTCAGAAGAGGGTATACCTAATAGAAAGAAAAA-AG
TCATTAGGAATAGAAAAA--------------------TGAAAGCACGCTACTCAAACAA
AGCCCCCAAAATCACTTTTTT---GAAAAAAAA-----CAATGGCAGTGAAAGACTACTC
AATAAAATCAAATTGAAAAGAGAGGAACAATAACGCCCTCTTGAGAGAACAAGAAAGGCG
TTATTGCTCCTTTTCCTTCAAAAAGGCATAGACACTCAAACTAATATCTTATCCATTTTT
AGATGCTAACTCTTTTTCTTTGGTTAGCGGTTTCAAATTCCTTATCTTTTCCATTCACCC
GACTCTTTTAGAAACTGATCTGAACGGAAAGCTTTTTCTCTTATCAGAAGATATATGATA
TATCTCATACATGTACAAATGAACAAAGCAAGGAATCCCGATTTCAATGAGTCACGCTAG
GTATTCTTATTCATACTGAAACTTACCAAGTTGTCCTTTTGCTGATCCAATCAATTCTAG
ACCTGGATGAGACTTTATAATACCCTTTCAATTGACATAAACTTAAGTTCTCTCGTAAAA
TGAGTATAGAACAACGGGAATAGTCGGGATAGCTCAGCTGGTAGAGCAGAGGACTGA
>cavolinii_Grotta_dell�_Inferniglio_LAZ1
TTCGACAATTCTATAGATTAAAGGCTCTCTTCGAGATGAAACATAGGAATTGAGGTCTCA
TTTGGATTATTGAGAGTCTAAAAAAAAA-GACAATACAATT-AGGGCTTCATTGGGATTC
TCAAATTGGAAAGATACTTAGTTCGGATGATCCAAGCCAATAGGATGAACCACATGAGTT
CCACATGATGAACTTTGTATTGCGTACATCACTTAGCCGGGCTCTAGGAAAGTCATGTAA
TGTAGTAGGAAACAAAAACAGAATCTCAAAAAAA-CCAAAGGAATGAAAGAATAAAGAAG
TCGATTTTTGTATTGCTATCGGAACTGAATCTTGTCTATTTGTAGCCTTCAACTCCTTTA
AGACTTTTGAGTCTTGCAACCAACTGATATAACCCTTCGAATAGGGATAATTAGTAACAT
TCTTTTTGACGGAGAGGATAAAAAGAATAACAAAGAATAGAAAATAGAATCGACTTTTTT
AGATACTTTGTCTAAAAAACTCTTTACCCATCTAGAAAATAGATGGGGTAGATCTCAAAA
ACCAAGATGGCTAATCCTGTGTCAAGCATAGATAGTTGGAATCCATTATGTAGCAGTTGG
GGAAAGAAGGGGAATATTTCATTGCTACAATACAAGTATGGATGATTGAAACTAATACGC
CATGTATTTGGATATTTCCCTTGAACTGCGTAATATTTTTTATTTTCCACGAATAGTATA
AGGGAATTTTCCGAAGCGAAAATGGATTATGGGAGTGTGTGACTTGAGCTATTGATTGGT
CTGTGCAGATACGTGCTTTTATCTATCTGCCACATTGTAATTAATAAACCAATGTGTCGT
TGTTCCAACCATCGCGTAAGCCCCGTACAGAAGATAGGCTGGTTCGCTTGAAGAGAATCT
TTTCTATGATCAGATCCGAATCATGTCGTACATGAGCAGGCTCCGTAAGATCTAGTTCAC
TTAACTAAAAATGAAATAGTATTAAAATGCACTCATTTCCTCTGCATTGACACGAGCTAT
GAGACTATCGGAGTCAAAGAAAGGGTCTAAAGAATAAGCAAGGCTGGGCTATATTAGTAA
CAAGTAAATCCTTTGTATGTGTGTTTGTAATTAGTAAACGGTCTCTCAATATTTTGAGGC
TAACCACCGATCGTAAGGTTTGAGACGACCCAGAAAGCACTTGATCATATCATGATTTAC
TTTGTAAGCCTACTTGGGTAGTGAGTATTTACTTGTAAGAACCGAATTCTTTTTGGGCTA
GTTTCAAAAAGAATCCAGTCAATGGTTCTTACGTAAAACCATTCATATCTCGTATATGTA
TGTGTCTAGATACCCTATCCATTTTAGATGGATTCGTTTGGTAGTATGGGGAAGAAGTGG
TCTCTAGAAGTACTACTAATTGAGTTGAGGAATCAAACTGTATTAATAGTTTTTTCGATC
GTTCTGCTTGCTTGAACTTTTTCAAATAAAGATCTCTTTAGTTTCGAATTTTATTGGATT
CTAGTGAAGGAATGTCTTCTATAAGAGTCAAACAATTCGTTCAGATTGATCGGAACAAAT
AAATGTATCAAAGAAATATAATTGGGTCCTATGTCAATTCCATATATAAAATGAATATTG
ACACGAATCTATTTACATATCTGATATA---------TGGTATTTATAGTAAGCCTTTAG
CTTTATTAGAAAATATTAGAAAATAAAACTTTATACACTACAAGAAGACTAATCGATAGG
AGGAGAGTATGGTAAGAAAGAACTCGATGACTCTTTCTTACCATACTATCGGATTTCATA
GAATGAAAGACCGTCGATTTCATTTTAGATAAGACGAAAACTTGGCATTCCTTTCATTTT
CTTTTTTCAACGATTGATAAGATCAAGTTTGATTCAAATTCATTAATTATTTTGACTGAC
TGTTTTTACGTAAATGATAAGTAGAAAAGCATATTATATTACAATAAAACTATATTCCAT
TGAACCTAAGAACTTGACAAAAGATTCAGAAGAGGGTATACCTAATAGAAAGAAAAA-AG
TCATTAGGAATAGAAAAA--------------------TGAAAGCACGCTACTCAAACAA
AGCCCCCAAAATCACTTTTTT---GAAAAAAAA-----CAATGGCAGTGAAAGACTACTC
AATAAAATCAAATTGAAAAGAGAGGAACAATAACGCCCTCTTGAGAGAACAAGAAAGGCG
TTATTGCTCCTTTTCCTTCAAAAAGGCATAGACACTCAAACTAATATCTTATCCATTTTT
AGATGCTAACTCTTTTTCTTTGGTTAGCGGTTTCAAATTCCTTATCTTTTCCATTCACCC
GACTCTTTTAGAAACTGATCTGAACGGAAAGCTTTTTCTCTTATCAGAAGATATATGATA
TATCTCATACATGTACAAATGAACAAAGCAAGGAATCCCGATTTCAATGAGTCACGCTAG
GTATTCTTATTCATACTGAAACTTACCAAGTTGTCCTTTTGCTGATCCAATCAATTCTAG
ACCTGGATGAGACTTTATAATACCCTTTCAATTGACATAAACTTAAGTTCTCTCGTAAAA
TGAGTATAGAACAACGGGAATAGTCGGGATAGCTCAGCTGGTAGAGCAGAGGACTGA
>cavolinii_Pescopennataro_MOL1
TTCGACAATTCTATAGATTAAAGGCTCTCTTCGAGATGAAACATAGGAATTGAGGTCTCA
TTTGGATTATTGAGAGTCTAAAAAAAAA-GACAATACAATT-AGGGCTTCATTGGGATTC
TCAAATTGGAAAGATACTTAGTTCGGATGATCCAAGCCAATAGGATGAACCACATGAGTT
CCACATGATGAACTTTGTATTGCGTACATCACTTAGCCGGGCTCTAGGAAAGTAATGTAA
TGTAGTAGGAAACAAAAACAGAATCTCAAAAAAA-CCAAAGGAATGAAAGAATAAAGAAG
TCGATTTTTGTATTGCTATCGGAACTGAATCTTGTCTATTTGTAGCCTTCAACTCCTTTA
AGACTTTTGAGTCTTGCAACCAACTGATATAACCCTTCGAATAGGGATAATTAGTAACAT
TCTTTTTGACGGAGAGGATAAAAAGAATAACAAAGAATAGAAAATAGAATCGACTTTTTT
AGATACTTTGTCGAAAAAACTCTTTACCCATCTAGAAAATAGATGGGGTAGATCTCAAAA
ACCAAGATGGCTAATCCTGTGTCAAGCATAGATAGTTGGAATCCATTATGTAGCAGTTGG
GGAAAGAAGGGGAATATTTCATTGCTACAATACAAGTATGGATGATTGAAACTAATACGC
CATGTATTTGGATATTTCCCTTGAACTGCGTAATATTTTTTATTTTCCACGAATAGTATA
AGGGAATTTTCCGAAGCGAAAATGGATTATGGGAGTGTGTGACTTGAGCTATTGATTGGT
CTGTGCAGATACGTGCTTTTATCTATCTGCCACATTGTAATTAATAAACCAATGTGTCGT
TGTTCCAACCATCGCGTAAGCCCCGTACAGAAGATAGGCTGGTTCGCTTGAAGAGAATCT
TTTCTATGATCAGATCCGAATCATGTCGTACATGAGCAGGCTCCGTAAGATCTAGTTCAC
TTAACTAAAAATGAAATAGTATTAAAATGCACTCATTTCCTCTGCATTGACACGAGCTAT
GAGACTATCGGAGTCAAAGAAAGGGTCTAAAGAATAAGCAAGGCTGGGCTATATTAGTAA
CAAGTAAATCCTTTGTATGTGTGTTTGTAATTAGTAAACGGTCTCTCAATATTTTGAGGC
TAACCACCGATCGTAAGGTTTGAGACGACCCAGAAAGCACTTGATCATATCATGATTTAC
TTTGTAAGCCTACTTGGGTAGTGAGTATTTACTTGTAAGAACCGAATTCTTTTTGGGCTA
GTTTCAAAAAGAATCCAGTCAATGGTTCTTACGTAAAACCATTCATATCTCGTATATGTA
TGTGTCTAGATACCCTATCCATTTTAGATGGATTCGTTTGGTAGTATGGGGAAGAAGTGG
TCTCTAGAAGTACTACTAATTGAGTTGAGGAATCAAACTGTATTAATAGTTTTTTCGATC
GTTCTGCTTGCTTGAACTTTTTCAAATAAAGATCTCTTTAGTTTCGAATTTCATTGGATT
CTAGTGAAGGAATGTCTTCTATAAGAGTCAAACAATTCGTTCAGATTGATCGGAACAAAT
AAATGTATCAAAGAAATATAATTGGGTCCTATGTCAATTCCATATATAAAATGAATATTG
ACACGAATCTATTTACATATCTGATATA---------TGGTATTTATAGTAAGCCTTTAG
CTTTATTAGAAAATAATAGAAAATAAAACTTTATACACTACAAGAAGACTAATCGATAGG
AGGAGAGTATGGTAAGAAAGAACTCGATGACTCTTTTTTACCATACTATCGGATTTCATA
GAATGAAAGACCGTCGATTTCATTTTAGATAAGACGAAAACTTGGCATTCCTTTCATTTT
CTTTTTTCAACGATTGATAAGATCAAGTTTGATTCAAATTCATTAATTATTTTGACTGAC
TGTTTTTACGTAAATGATAAGTAGAAAAGCATATTATATTACAATAAAACTATATTCCAT
TGAACCTAAGAACTTGACAAAAGATTCAGAAGAGGGTATACCTAATAGAAAGAAAAA-AG
TCATTAGGAATAGAAAAA--------------------TGAAAGCACGCTACTCAAACAA
AGCCCCCAAAATCCCTTTTTT---GAAAAAAA------CAATGGCAGTGAAAGACTACTC
AATAAAATCAAATTGAAAAGAGAGGAACAATAACGCCCTCTTGAGAGAACAAGAAAGGCG
TTATTGCTCCTTTTACTTCAAAAAGGCATAGACACTCAAACTAATATCTTATCCATTTTT
AGATGCTAACTCTTTTTCTTTGGTTAGCGGTTTCAAATTCCTTATCTTTTCCATTCACCC
GACTCTTTTAGAAACTGATCTGAACGGAAAGCTTTTTCTCTTATCAGAAGATATATGATA
TATCTCATACATGTACAAATGAACAAAGCAAGGAATCCCGATTTCAATGAGTCACGCTAG
GTATTCTTATTCATACTGAAACTTACCAAGTTGTCCTTTTGCTGATCCAATCAATTCTAG
ACCTGGATGAGACTTTATAATACCCTTTCAATTGACATAAACTTAAGTTCTCTCGTAAAA
TGAGTATAGAACAACGGGAATAGTCGGGATAGCTCAGCTGGTAGAGCAGAGGACTGA
>cavolinii_Pescopennataro_MOL2
TTCGACAATTCTATAGATTAAAGGCTCTCTTCGAGATGAAACATAGGAATTGAGGTCTCA
TTTGGATTATTGAGAGTCTAAAAAAAAA-GACAATACAATT-AGGGCTTCATTGGGATTC
TCAAATTGGAAAGATACTTAGTTCGGATGATCCAAGCCAATAGGATGAACCACATGAGTT
CCACATGATGAACTTTGTATTGCGTACATCACTTAGCCGGGCTCTAGGAAAGTAATGTAA
TGTAGTAGGAAACAAAAACAGAATCTCAAAAAAA-CCAAAGGAATGAAAGAATAAAGAAG
TCGATTTTTGTATTGCTATCGGAACTGAATCTTGTCTATTTGTAGCCTTCAACTCCTTTA
AGACTTTTGAGTCTTGCAACCAACTGATATAACCCTTCGAATAGGGATAATTAGTAACAT
TCTTTTTGACGGAGAGGATAAAAAGAATAACAAAGAATAGAAAATAGAATCGACTTTTTT
AGATACTTTGTCGAAAAAACTCTTTACCCATCTAGAAAATAGATGGGGTAGATCTCAAAA
ACCAAGATGGCTAATCCTGTGTCAAGCATAGATAGTTGGAATCCATTATGTAGCAGTTGG
GGAAAGAAGGGGAATATTTCATTGCTACAATACAAGTATGGATGATTGAAACTAATACGC
CATGTATTTGGATATTTCCCTTGAACTGCGTAATATTTTTTATTTTCCACGAATAGTATA
AGGGAATTTTCCGAAGCGAAAATGGATTATGGGAGTGTGTGACTTGAGCTATTGATTGGT
CTGTGCAGATACGTGCTTTTATCTATCTGCCACATTGTAATTAATAAACCAATGTGTCGT
TGTTCCAACCATCGCGTAAGCCCCGTACAGAAGATAGGCTGGTTCGCTTGAAGAGAATCT
TTTCTATGATCAGATCCGAATCATGTCGTACATGAGCAGGCTCCGTAAGATCTAGTTCAC
TTAACTAAAAATGAAATAGTATTAAAATGCACTCATTTCCTCTGCATTGACACGAGCTAT
GAGACTATCGGAGTCAAAGAAAGGGTCTAAAGAATAAGCAAGGCTGGGCTATATTAGTAA
CAAGTAAATCCTTTGTATGTGTGTTTGTAATTAGTAAACGGTCTCTCAATATTTTGAGGC
TAACCACCGATCGTAAGGTTTGAGACGACCCAGAAAGCACTTGATCATATCATGATTTAC
TTTGTAAGCCTACTTGGGTAGTGAGTATTTACTTGTAAGAACCGAATTCTTTTTGGGCTA
GTTTCAAAAAGAATCCAGTCAATGGTTCTTACGTAAAACCATTCATATCTCGTATATGTA
TGTGTCTAGATACCCTATCCATTTTAGATGGATTCGTTTGGTAGTATGGGGAAGAAGTGG
TCTCTAGAAGTACTACTAATTGAGTTGAGGAATCAAACTGTATTAATAGTTTTTTCGATC
GTTCTGCTTGCTTGAACTTTTTCAAATAAAGATCTCTTTAGTTTCGAATTTCATTGGATT
CTAGTGAAGGAATGTCTTCTATAAGAGTCAAACAATTCGTTCAGATTGATCGGAACAAAT
AAATGTATCAAAGAAATATAATTGGGTCCTATGTCAATTCCATATATAAAATGAATATTG
ACACGAATCTATTTACATATCTGATATA---------TGGTATTTATAGTAAGCCTTTAG
CTTTATTAGAAAATAATAGAAAATAAAACTTTATACACTACAAGAAGACTAATCGATAGG
AGGAGAGTATGGTAAGAAAGAACTCGATGACTCTTTTTTACCATACTATCGGATTTCATA
GAATGAAAGACCGTCGATTTCATTTTAGATAAGACGAAAACTTGGCATTCCTTTCATTTT
CTTTTTTCAACGATTGATAAGATCAAGTTTGATTCAAATTCATTAATTATTTTGACTGAC
TGTTTTTACGTAAATGATAAGTAGAAAAGCATATTATATTACAATAAAACTATATTCCAT
TGAACCTAAGAACTTGACAAAAGATTCAGAAGAGGGTATACCTAATAGAAAGAAAAA-AG
TCATTAGGAATAGAAAAA--------------------TGAAAGCACGCTACTCAAACAA
AGCCCCCAAAATCCCTTTTTT---GAAAAAAA------CAATGGCAGTGAAAGACTACTC
AATAAAATCAAATTGAAAAGAGAGGAACAATAACGCCCTCTTGAGAGAACAAGAAAGGCG
TTATTGCTCCTTTTACTTCAAAAAGGCATAGACACTCAAACTAATATCTTATCCATTTTT
AGATGCTAACTCTTTTTCTTTGGTTAGCGGTTTCAAATTCCTTATCTTTTCCATTCACCC
GACTCTTTTAGAAACTGATCTGAACGGAAAGCTTTTTCTCTTATCAGAAGATATATGATA
TATCTCATACATGTACAAATGAACAAAGCAAGGAATCCCGATTTCAATGAGTCACGCTAG
GTATTCTTATTCATACTGAAACTTACCAAGTTGTCCTTTTGCTGATCCAATCAATTCTAG
ACCTGGATGAGACTTTATAATACCCTTTCAATTGACATAAACTTAAGTTCTCTCGTAAAA
TGAGTATAGAACAACGGGAATAGTCGGGATAGCTCAGCTGGTAGAGCAGAGGACTGA
>cavolinii_Pescopennataro_MOL3
TTCGACAATTCTATAGATTAAAGGCTCTCTTCGAGATGAAACATAGGAATTGAGGTCTCA
TTTGGATTATTGAGAGTCTAAAAAAAAA-GACAATACAATT-AGGGCTTCATTGGGATTC
TCAAATTGGAAAGATACTTAGTTCGGATGATCCAAGCCAATAGGATGAACCACATGAGTT
CCACATGATGAACTTTGTATTGCGTACATCACTTAGCCGGGCTCTAGGAAAGTAATGTAA
TGTAGTAGGAAACAAAAACAGAATCTCAAAAAAA-CCAAAGGAATGAAAGAATAAAGAAG
TCGATTTTTGTATTGCTATCGGAACTGAATCTTGTCTATTTGTAGCCTTCAACTCCTTTA
AGACTTTTGAGTCTTGCAACCAACTGATATAACCCTTCGAATAGGGATAATTAGTAACAT
TCTTTTTGACGGAGAGGATAAAAAGAATAACAAAGAATAGAAAATAGAATCGACTTTTTT
AGATACTTTGTCGAAAAAACTCTTTACCCATCTAGAAAATAGATGGGGTAGATCTCAAAA
ACCAAGATGGCTAATCCTGTGTCAAGCATAGATAGTTGGAATCCATTATGTAGCAGTTGG
GGAAAGAAGGGGAATATTTCATTGCTACAATACAAGTATGGATGATTGAAACTAATACGC
CATGTATTTGGATATTTCCCTTGAACTGCGTAATATTTTTTATTTTCCACGAATAGTATA
AGGGAATTTTCCGAAGCGAAAATGGATTATGGGAGTGTGTGACTTGAGCTATTGATTGGT
CTGTGCAGATACGTGCTTTTATCTATCTGCCACATTGTAATTAATAAACCAATGTGTCGT
TGTTCCAACCATCGCGTAAGCCCCGTACAGAAGATAGGCTGGTTCGCTTGAAGAGAATCT
TTTCTATGATCAGATCCGAATCATGTCGTACATGAGCAGGCTCCGTAAGATCTAGTTCAC
TTAACTAAAAATGAAATAGTATTAAAATGCACTCATTTCCTCTGCATTGACACGAGCTAT
GAGACTATCGGAGTCAAAGAAAGGGTCTAAAGAATAAGCAAGGCTGGGCTATATTAGTAA
CAAGTAAATCCTTTGTATGTGTGTTTGTAATTAGTAAACGGTCTCTCAATATTTTGAGGC
TAACCACCGATCGTAAGGTTTGAGACGACCCAGAAAGCACTTGATCATATCATGATTTAC
TTTGTAAGCCTACTTGGGTAGTGAGTATTTACTTGTAAGAACCGAATTCTTTTTGGGCTA
GTTTCAAAAAGAATCCAGTCAATGGTTCTTACGTAAAACCATTCATATCTCGTATATGTA
TGTGTCTAGATACCCTATCCATTTTAGATGGATTCGTTTGGTAGTATGGGGAAGAAGTGG
TCTCTAGAAGTACTACTAATTGAGTTGAGGAATCAAACTGTATTAATAGTTTTTTCGATC
GTTCTGCTTGCTTGAACTTTTTCAAATAAAGATCTCTTTAGTTTCGAATTTCATTGGATT
CTAGTGAAGGAATGTCTTCTATAAGAGTCAAACAATTCGTTCAGATTGATCGGAACAAAT
AAATGTATCAAAGAAATATAATTGGGTCCTATGTCAATTCCATATATAAAATGAATATTG
ACACGAATCTATTTACATATCTGATATA---------TGGTATTTATAGTAAGCCTTTAG
CTTTATTAGAAAATAATAGAAAATAAAACTTTATACACTACAAGAAGACTAATCGATAGG
AGGAGAGTATGGTAAGAAAGAACTCGATGACTCTTTTTTACCATACTATCGGATTTCATA
GAATGAAAGACCGTCGATTTCATTTTAGATAAGACGAAAACTTGGCATTCCTTTCATTTT
CTTTTTTCAACGATTGATAAGATCAAGTTTGATTCAAATTCATTAATTATTTTGACTGAC
TGTTTTTACGTAAATGATAAGTAGAAAAGCATATTATATTACAATAAAACTATATTCCAT
TGAACCTAAGAACTTGACAAAAGATTCAGAAGAGGGTATACCTAATAGAAAGAAAAA-AG
TCATTAGGAATAGAAAAA--------------------TGAAAGCACGCTACTCAAACAA
AGCCCCCAAAATCCCTTTTTT---GAAAAAAA------CAATGGCAGTGAAAGACTACTC
AATAAAATCAAATTGAAAAGAGAGGAACAATAACGCCCTCTTGAGAGAACAAGAAAGGCG
TTATTGCTCCTTTTACTTCAAAAAGGCATAGACACTCAAACTAATATCTTATCCATTTTT
AGATGCTAACTCTTTTTCTTTGGTTAGCGGTTTCAAATTCCTTATCTTTTCCATTCACCC
GACTCTTTTAGAAACTGATCTGAACGGAAAGCTTTTTCTCTTATCAGAAGATATATGATA
TATCTCATACATGTACAAATGAACAAAGCAAGGAATCCCGATTTCAATGAGTCACGCTAG
GTATTCTTATTCATACTGAAACTTACCAAGTTGTCCTTTTGCTGATCCAATCAATTCTAG
ACCTGGATGAGACTTTATAATACCCTTTCAATTGACATAAACTTAAGTTCTCTCGTAAAA
TGAGTATAGAACAACGGGAATAGTCGGGATAGCTCAGCTGGTAGAGCAGAGGACTGA
>cavolinii_Scanno_ABR2
TTCGACAATTCTATAGATTAAAGGCTCTCTTCGAGATGAAAGATAGGAATTGAGGTCTCA
TTTGGATTATTGAGAGTCTAAAAAAAAA-GACAATACAATT-AGGGCTTCATTGGGATTC
TCAAATTGGAAAGATACTTAGTTCGGATGATCCAAGCCAATAGGATGAACCACATGAGTT
CTACATGATGAACTTTGTATTGCGTACATCACTTAGCCGGGCTCTAGGAAAGTCATGTAA
TGTAGTAGGAAACAAAAACAGAATCTCAAAAAAA-CCAAAGGAATGAAAGAATAAAGAAG
TCGATTTTTGTATTGCTATCGGAACTGAATCTTGTCTATTTGTAGCCTTCAACTCCTTTA
AGACTTTTGAGTCTTGCAACCAACTGATATAACCCTTCGAATAGGGATAATTAGTAACAT
TCTTTTTGACGGAGAGGATAAAAAGAATAACAAAGAATAGAAAATAGAATCGACTTTTTT
AGATACTTTGTCTAAAAAACTCTTTACCCATCTAGAAAATAGATGGGGTAGATCTCAAAA
ACCAAGATGGCTAATCCTGTGTCAAGCATAGATAGTTGGAATCCATTATGTAGCAGTTGG
GGAAAGAAGGGGAATATTTCATTGCTACAATACAAGTATGGATGATTGAAACTAATACGC
CATGTATTTGGATATTTCCCTTGAACTGCGTAATATTTTTTATTTTCCACGAATAGTATA
AGGGAATTTTCCGAAGCGAAAATGGATTATGGGAGTGTGTGACTTGAGCTATTGATTGGT
CTGTGCAGATACGTGCTTTTATCTATCTGCCACATTGTAATTAATAAACCAATGTGTCGT
TGTTCCAACCATCGCGTAAGCCCCGTACAGAAGATAGGCTGGTTCGCTTGAAGAGAATCT
TTTCTATGATCAGATCCGAATCATGTCGTACATGAGCAGGCTCCGTAAGATCTAGTTCAC
TTAACTAAAAATGAAATAGTATTAAAATGCACTCATTTCCTCTGCATTGACACGAGCTAT
GAGACTATCGGAGTCAAAGAAAGGGTCTAAAGAATAAGCAAGGCTGGGCTATATTAGTAA
CAAGTAAATCCTTTGTATGTGTGTTTGTAATTAGTAAACGGTCTCTCAATATTTTGAGGC
TAACCACCGATCGTAAGGTTTGAGACAACCCAGAAAGCACTTGATCATATCATGATTTAC
TTTGTAAGCCTACTTGGGTAGTGAGTATTTACTTGTAAGAACCGAATTCTTTTTGGGCTA
GTTTCAAAAAGAATCCAGTCAATGGTTCTTACGTAAAACCATTCATATCTCGTATATGTA
TGTGTCTAGATACCCTATCCATTTTAGATGGATTCGTTTGGTAGTATGGGGAAGAAGTGG
TCTCTAGAAGTACTACTAATTGAGTTGAGGAATCAAACTGTATTAATAGTTTTTTCGATC
GTTCTGCTTGCTTGAACTTTTTCAAATAAAGATCTCTTTAGTTTCGAATTTCATTGGATT
CTAGTGAAGGAATGTCTTCTATAAGAGTCAAACAATTCGTTCAGATTGATCGGAACAAAT
AAATGTATCAAAGAAATATAATTGGGTCCTATGTCAATTCCATATATAAAATGAATATTG
ACACGAATCTATTTACATATCTGATATA---------TGGTATTTATAGTAAGCCTTTAG
CTTTATTAGAAAATAATAGAAAATAAAACTTTATACACTACAAGAAGACTAATCGATAGG
AGGAGAGTATGGTAAGAAAGAACTCGATGACTCTTTCTTACCATACTATCGGATTTCATA
GAATGAAAGACCGTCGATTTCATTTTAGATAAGACGAAAACTTGGCATTCCTTTCATTTT
CTTTTTTCAACGATTGATAAGATCAAGTTTGATTCAAATTCATTAATTATTTTGACTGAC
TGTTTTTACGTAAATGATAAGTAGAAAAGCATATTATATTACAATAAAACTATATTCCAT
TGAACCTAAGAACTTGACAAAAGATTCAGAAGAGGGTATACCTAATAGAAAGAAAAA-AG
TCATTAGGAATAGAAAAA--------------------TGAAAGCACGCTACTCAAACAA
AGCCCCCAAAATCCCTTTTTT---GAAAAAAA------CAATGGCAGTGAAAGACTACTC
AATAAAATCAAATTGAAAAGAGAGGAACAATAACGCCCTCTTGAGAGAACAAGAAAGGCG
TTATTGCTCCTTTTACTTCAAAAAGGCATAGACACTCAAACTAATATCTTATCCATTTTT
AGATGCTAACTCTTTTTCTTTGGTTAGCGGTTTCAAATTCCTTATCTTTTCCATTCACCC
GACTCTTTTAGAAACTGATCTGAACGGAAAGCTTTTTCTCTTATCAGAAGATATATGATA
TATCTCATACATGTACAAATGAACAAAGCAAGGAATCCCGATTTCAATGAGTCACGCTAG
GTATTCTTATTCATACTGAAACTTACCAAGTTGTCCTTTTGCTGATCCAATCAATTCTAG
ACCTGGATGAGACTTTATAATACCCTTTCAATTGACATAAACTTAAGTTCTCTCGTAAAA
TGAGTATAGAACAACGGGAATAGTCGGGATAGCTCAGCTGGTAGAGCAGAGGACTGA
>cavolinii_Scanno_ABR3
TTCGACAATTCTATAGATTAAAGGCTCTCTTCGAGATGAAAGATAGGAATTGAGGTCTCA
TTTGGATTATTGAGAGTCTAAAAAAAAA-GACAATACAATT-AGGGCTTCATTGGGATTC
TCAAATTGGAAAGATACTTAGTTCGGATGATCCAAGCCAATAGGATGAACCACATGAGTT
CTACATGATGAACTTTGTATTGCGTACATCACTTAGCCGGGCTCTAGGAAAGTCATGTAA
TGTAGTAGGAAACAAAAACAGAATCTCAAAAAAA-CCAAAGGAATGAAAGAATAAAGAAG
TCGATTTTTGTATTGCTATCGGAACTGAATCTTGTCTATTTGTAGCCTTCAACTCCTTTA
AGACTTTTGAGTCTTGCAACCAACTGATATAACCCTTCGAATAGGGATAATTAGTAACAT
TCTTTTTGACGGAGAGGATAAAAAGAATAACAAAGAATAGAAAATAGAATCGACTTTTTT
AGATACTTTGTCTAAAAAACTCTTTACCCATCTAGAAAATAGATGGGGTAGATCTCAAAA
ACCAAGATGGCTAATCCTGTGTCAAGCATAGATAGTTGGAATCCATTATGTAGCAGTTGG
GGAAAGAAGGGGAATATTTCATTGCTACAATACAAGTATGGATGATTGAAACTAATACGC
CATGTATTTGGATATTTCCCTTGAACTGCGTAATATTTTTTATTTTCCACGAATAGTATA
AGGGAATTTTCCGAAGCGAAAATGGATTATGGGAGTGTGTGACTTGAGCTATTGATTGGT
CTGTGCAGATACGTGCTTTTATCTATCTGCCACATTGTAATTAATAAACCAATGTGTCGT
TGTTCCAACCATCGCGTAAGCCCCGTACAGAAGATAGGCTGGTTCGCTTGAAGAGAATCT
TTTCTATGATCAGATCCGAATCATGTCGTACATGAGCAGGCTCCGTAAGATCTAGTTCAC
TTAACTAAAAATGAAATAGTATTAAAATGCACTCATTTCCTCTGCATTGACACGAGCTAT
GAGACTATCGGAGTCAAAGAAAGGGTCTAAAGAATAAGCAAGGCTGGGCTATATTAGTAA
CAAGTAAATCCTTTGTATGTGTGTTTGTAATTAGTAAACGGTCTCTCAATATTTTGAGGC
TAACCACCGATCGTAAGGTTTGAGACAACCCAGAAAGCACTTGATCATATCATGATTTAC
TTTGTAAGCCTACTTGGGTAGTGAGTATTTACTTGTAAGAACCGAATTCTTTTTGGGCTA
GTTTCAAAAAGAATCCAGTCAATGGTTCTTACGTAAAACCATTCATATCTCGTATATGTA
TGTGTCTAGATACCCTATCCATTTTAGATGGATTCGTTTGGTAGTATGGGGAAGAAGTGG
TCTCTAGAAGTACTACTAATTGAGTTGAGGAATCAAACTGTATTAATAGTTTTTTCGATC
GTTCTGCTTGCTTGAACTTTTTCAAATAAAGATCTCTTTAGTTTCGAATTTCATTGGATT
CTAGTGAAGGAATGTCTTCTATAAGAGTCAAACAATTCGTTCAGATTGATCGGAACAAAT
AAATGTATCAAAGAAATATAATTGGGTCCTATGTCAATTCCATATATAAAATGAATATTG
ACACGAATCTATTTACATATCTGATATA---------TGGTATTTATAGTAAGCCTTTAG
CTTTATTAGAAAATAATAGAAAATAAAACTTTATACACTACAAGAAGACTAATCGATAGG
AGGAGAGTATGGTAAGAAAGAACTCGATGACTCTTTCTTACCATACTATCGGATTTCATA
GAATGAAAGACCGTCGATTTCATTTTAGATAAGACGAAAACTTGGCATTCCTTTCATTTT
CTTTTTTCAACGATTGATAAGATCAAGTTTGATTCAAATTCATTAATTATTTTGACTGAC
TGTTTTTACGTAAATGATAAGTAGAAAAGCATATTATATTACAATAAAACTATATTCCAT
TGAACCTAAGAACTTGACAAAAGATTCAGAAGAGGGTATACCTAATAGAAAGAAAAA-AG
TCATTAGGAATAGAAAAA--------------------TGAAAGCACGCTACTCAAACAA
AGCCCCCAAAATCCCTTTTTT---GAAAAAAA------CAATGGCAGTGAAAGACTACTC
AATAAAATCAAATTGAAAAGAGAGGAACAATAACGCCCTCTTGAGAGAACAAGAAAGGCG
TTATTGCTCCTTTTACTTCAAAAAGGCATAGACACTCAAACTAATATCTTATCCATTTTT
AGATGCTAACTCTTTTTCTTTGGTTAGCGGTTTCAAATTCCTTATCTTTTCCATTCACCC
GACTCTTTTAGAAACTGATCTGAACGGAAAGCTTTTTCTCTTATCAGAAGATATATGATA
TATCTCATACATGTACAAATGAACAAAGCAAGGAATCCCGATTTCAATGAGTCACGCTAG
GTATTCTTATTCATACTGAAACTTACCAAGTTGTCCTTTTGCTGATCCAATCAATTCTAG
ACCTGGATGAGACTTTATAATACCCTTTCAATTGACATAAACTTAAGTTCTCTCGTAAAA
TGAGTATAGAACAACGGGAATAGTCGGGATAGCTCAGCTGGTAGAGCAGAGGACTGA
>cavolinii_Scanno_ABR4
TTCGACAATTCTATAGATTAAAGGCTCTCTTCGAGATGAAAGATAGGAATTGAGGTCTCA
TTTGGATTATTGAGAGTCTAAAAAAAAA-GACAATACAATT-AGGGCTTCATTGGGATTC
TCAAATTGGAAAGATACTTAGTTCGGATGATCCAAGCCAATAGGATGAACCACATGAGTT
CTACATGATGAACTTTGTATTGCGTACATCACTTAGCCGGGCTCTAGGAAAGTCATGTAA
TGTAGTAGGAAACAAAAACAGAATCTCAAAAAAA-CCAAAGGAATGAAAGAATAAAGAAG
TCGATTTTTGTATTGCTATCGGAACTGAATCTTGTCTATTTGTAGCCTTCAACTCCTTTA
AGACTTTTGAGTCTTGCAACCAACTGATATAACCCTTCGAATAGGGATAATTAGTAACAT
TCTTTTTGACGGAGAGGATAAAAAGAATAACAAAGAATAGAAAATAGAATCGACTTTTTT
AGATACTTTGTCTAAAAAACTCTTTACCCATCTAGAAAATAGATGGGGTAGATCTCAAAA
ACCAAGATGGCTAATCCTGTGTCAAGCATAGATAGTTGGAATCCATTATGTAGCAGTTGG
GGAAAGAAGGGGAATATTTCATTGCTACAATACAAGTATGGATGATTGAAACTAATACGC
CATGTATTTGGATATTTCCCTTGAACTGCGTAATATTTTTTATTTTCCACGAATAGTATA
AGGGAATTTTCCGAAGCGAAAATGGATTATGGGAGTGTGTGACTTGAGCTATTGATTGGT
CTGTGCAGATACGTGCTTTTATCTATCTGCCACATTGTAATTAATAAACCAATGTGTCGT
TGTTCCAACCATCGCGTAAGCCCCGTACAGAAGATAGGCTGGTTCGCTTGAAGAGAATCT
TTTCTATGATCAGATCCGAATCATGTCGTACATGAGCAGGCTCCGTAAGATCTAGTTCAC
TTAACTAAAAATGAAATAGTATTAAAATGCACTCATTTCCTCTGCATTGACACGAGCTAT
GAGACTATCGGAGTCAAAGAAAGGGTCTAAAGAATAAGCAAGGCTGGGCTATATTAGTAA
CAAGTAAATCCTTTGTATGTGTGTTTGTAATTAGTAAACGGTCTCTCAATATTTTGAGGC
TAACCACCGATCGTAAGGTTTGAGACAACCCAGAAAGCACTTGATCATATCATGATTTAC
TTTGTAAGCCTACTTGGGTAGTGAGTATTTACTTGTAAGAACCGAATTCTTTTTGGGCTA
GTTTCAAAAAGAATCCAGTCAATGGTTCTTACGTAAAACCATTCATATCTCGTATATGTA
TGTGTCTAGATACCCTATCCATTTTAGATGGATTCGTTTGGTAGTATGGGGAAGAAGTGG
TCTCTAGAAGTACTACTAATTGAGTTGAGGAATCAAACTGTATTAATAGTTTTTTCGATC
GTTCTGCTTGCTTGAACTTTTTCAAATAAAGATCTCTTTAGTTTCGAATTTCATTGGATT
CTAGTGAAGGAATGTCTTCTATAAGAGTCAAACAATTCGTTCAGATTGATCGGAACAAAT
AAATGTATCAAAGAAATATAATTGGGTCCTATGTCAATTCCATATATAAAATGAATATTG
ACACGAATCTATTTACATATCTGATATA---------TGGTATTTATAGTAAGCCTTTAG
CTTTATTAGAAAATAATAGAAAATAAAACTTTATACACTACAAGAAGACTAATCGATAGG
AGGAGAGTATGGTAAGAAAGAACTCGATGACTCTTTCTTACCATACTATCGGATTTCATA
GAATGAAAGACCGTCGATTTCATTTTAGATAAGACGAAAACTTGGCATTCCTTTCATTTT
CTTTTTTCAACGATTGATAAGATCAAGTTTGATTCAAATTCATTAATTATTTTGACTGAC
TGTTTTTACGTAAATGATAAGTAGAAAAGCATATTATATTACAATAAAACTATATTCCAT
TGAACCTAAGAACTTGACAAAAGATTCAGAAGAGGGTATACCTAATAGAAAGAAAAA-AG
TCATTAGGAATAGAAAAA--------------------TGAAAGCACGCTACTCAAACAA
AGCCCCCAAAATCCCTTTTTT---GAAAAAAA------CAATGGCAGTGAAAGACTACTC
AATAAAATCAAATTGAAAAGAGAGGAACAATAACGCCCTCTTGAGAGAACAAGAAAGGCG
TTATTGCTCCTTTTACTTCAAAAAGGCATAGACACTCAAACTAATATCTTATCCATTTTT
AGATGCTAACTCTTTTTCTTTGGTTAGCGGTTTCAAATTCCTTATCTTTTCCATTCACCC
GACTCTTTTAGAAACTGATCTGAACGGAAAGCTTTTTCTCTTATCAGAAGATATATGATA
TATCTCATACATGTACAAATGAACAAAGCAAGGAATCCCGATTTCAATGAGTCACGCTAG
GTATTCTTATTCATACTGAAACTTACCAAGTTGTCCTTTTGCTGATCCAATCAATTCTAG
ACCTGGATGAGACTTTATAATACCCTTTCAATTGACATAAACTTAAGTTCTCTCGTAAAA
TGAGTATAGAACAACGGGAATAGTCGGGATAGCTCAGCTGGTAGAGCAGAGGACTGA
>fragilis_Balvano_BAS2
NNNNNNNNNNNNNNNNNNNNNNNNNNNNNNNNNNNNNNNNNNNNNNNNNNNNNNNNNNNN
NNNNNNNNNNNNNNNNNNNNNNNNNNNNNNNNNNNNNNNNNNNNNNNNNNNNNNNNNNNN
NNNNNNNNNNNNNNNNNNNNNNNNNNNNNNNNNNNNNNNNNNNNNNNNNNNNNNNNNNNN
NNNNNNNNNNNNNNNNNNNNNNNNNNNNNNNNNNNNNNNNNNNNNNNNNNNNNNNNNNNN
NNNNNNNNNNNNNNNNNNNNNNNNNNNNNNNNNNNNNNNNNNNNNNNNNNNNNNNNNNNN
NNNNNNNNNNNNNNNNNNNNNNNNNNNNNNNNNNNNNNNNNNNNNNNNNNNNNNNNNNNN
NNNNNNNNNNNNNNNNNNNNNNNNNNNNNNNNNNNNNNNNNNNNNNNNNNNNNNNNNNNN
NNNNNNNNNNNNNNNNNNNNNNNNNNNNNNNNNNNNNNNNNNNNNNNNNNNNNNNNNNNN
NNNNNNNNNNNNNNNNNNNNNNNNNNNNNNNNNNNNNNNNNNNNNNNNNNNNNNNNNNNN
NNNNNNNNNNNNNNNNNNNNNNNNAGCATAGATAGTTGGAATCCATTATGTAGCAGTTGG
GGAAAGAAGGGGAATATTTCATTGCTACAATACAAGTATGGATGATTGAAACTAATACGC
CATGTATTTGGATATTTCCCTTGAACTGCGTAATATTTTTTATTTTCCACGAATAGTATA
AGGGAATTTTCCGAAGCGAAAATGGATTATGGGAGTGTGTGACTTGAGCTATTGATTGGT
CTGTGCAGATACGTGCTTTTATCTATCTGCCACATTGTAATTAATAAACCAATGTGTCGT
TGTTCCAACCATCGCGTAAGCCCCGTACAGAAGATAGGCTGGTTCGCTTGAAGAGAATCT
TTTCTATGATCAGATCCGAATCATGTCGTACATGAGCAGGCTCCGTAAGATCTAGTTCAC
TTAACTAAAAATGAAATAGTATTAAAATGCACTCATTTCCTCTGCATTGACACGAGCTAT
GAGACTATCGGAGTCAAAGAAAGGGTCTAAAGAATAAGCAAGGCTGGGCTATATTAGTAA
CAAGTAAATCCTTTGTATGTGTGTTTGTAATTAGTAAACGGTCTCTCAATATTTTGAGGC
TAACCACCGATCGTAAGGTTTGAGACGACCCAGAAAGCACTTGATCATATCATGATTTAC
TTTGTAAGCCTACTTGGGTAGTGAGTATTTACTTGTAAGAACCGAATTCTTTTTGGGCTA
GTTTCAAAAAGAATCCAGTCAATGGTTCTTACGTAAAACCATTCATATCTCGTATATGTA
TGTGTCTAGATACCCTATCCATTTTAGATGGATTCGTTTGGTAGTATGGGGAAGAAGTGG
TCTCTAGAAGTACTACTAATTGAGTTGAGGAATCAAACTGTATTAATAGTTTTTTCGATC
GTTCTGCTTGCTTGAACTTTTTCAAATAAAGATCTCTTTAGTTTCGAATTTTATTGGATT
CTAGTGAAGGAATGTCTTCTATAAGAGTCAAACAATTCGTTCAGATTGATCGGAACAAAT
AAATGTATCAAAGAAATATAATTGGGTCCTATGTCAATTCCATATATAAAATGAATATTG
ACACGAATCTATTTACATATCTGATATA---------TGGTATTTATAGTAAGCCTTTAG
CTTTATTAGAAAATAATAGAAAATAAAACTTTATACACTACAAGAAGACTAATCGATAGG
AGGAGAGTATGGTAAGAAAGAACTCGATGACTCTTTCTTACCATACTATCGGATTTCATA
GAATGAAAGACCGTCGATTTCATTTTAGATAAGACGAAAACTTGGCATTCCTTTCATTTT
CTTTTTTCAACGATTGATAAGATCAAGTTTGATTCAAATTCATTAATTATTTTGACTGAC
TGTTTTTACGTAAATGATAAGTAGAAAAGCATATTATATTACAATAAAACTATATTCCAT
TGAACCTAAGAACTTGACAAAAGATTCAGAAGAGGGTATACCTAATAGAAAGAAAAA-AG
TCATTAGGAATAGAAAAA--------------------TGAAAGCACGCTACTCAAACAA
AGCCCCCAAAATCCCTTTTTT---GAAAAAAA------CAATGGCAGTGAAAGACTACTC
AATAAAATCAAATTGAAAAGAGAGGAACAATAACGCCCTCTTGAGAGAACAAGAAAGGCG
TTATTGCTCCTTTTACTTCAAAAAGGCATAGACACTCAAACTAATATCTTATCCATTTTT
AGATGCTAACTCTTTTTCTTTGGTTAGCGGTTTCAAATTCCTTATCTTTTCCATTCACCC
GACTCTTTTAGAAACTGATCTGAACGGAAAGCTTTTTCTCTTATCAGAAGATATATGATA
TATCTCATACATGTACAAATGAACAAAGCAAGGAATCCCGATTTCAATGAGTCACGCTAG
GTATTCTTATTCATACTGAAACTTACCAAGTTGTCCTTTTGCTGATCCAATCAATTCTAG
ACCTGGATGAGACTTTATAATACCCTTTCAATTGACATAAACTTAAGTTCTCTCGTAAAA
TGAGTATAGAACAACGGGAATAGTCGGGATAGCTCAGCTGGTAGAGCAGAGGACTGA
>fragilis_Caggiano_CAM1
TTCGACAATTCTATAGATTAAAGGCTCTCTTCGAGATGAAACATAGGAATTGAGGTCTCA
TTTGGATTATTGAGAGTCTAAAAAAAAA-GACAATACAATT-AGGGCTTCATTGGGATTC
TCAAATTGGAAAGATACTTAGTTCGGATGATCCAAGCCAATAGGATGAACCACATGAGTT
CCACATGATGAACTTTGTATTGCGTACATCACTTAGCCGGGCTCTAGGAAAGTAATGTAA
TGTAGTAGGAAACAAAAACAGAATCTCAAAAAAA-CCAAAGGAATGAAAGAATAAAGAAG
TCGATTTTTGTATTGCTATCGGAACTGAATCTTGTCTATTTGTAGCCTTCAACTCCTTTA
AGACTTTTGAGTCTTGCAACCAACTGATATAACCCTTCGAATAGGGATAATTAGTAACAT
TCTTTTTGACGGAGAGGATAAAAAGAATAACAAAGAATAGAAAATAGAATCGACTTTTTT
AGATACTTTGTCTAAAAAACTCTTTACCCATCTAGAAAATAGATGGGGTAGATCTCAAAA
ACCAAGATGGCTAATCCTGTGTCAAGCATAGATAGTTGGAATCCATTATGTAGCAGTTGG
GGAAAGAAGGGGAATATTTCATTGCTACAATACAAGTATGGATGATTGAAACTAATACGC
CATGTATTTGGATATTTCCCTTGAACTGCGTAATATTTTTTATTTTCCACGAATAGTATA
AGGGAATTTTCCGAAGCGAAAATGGATTATGGGAGTGTGTGACTTGAGCTATTGATTGGT
CTGTGCAGATACGTGCTTTTATCTATCTGCCACATTGTAATTAATAAACCAATGTGTCGT
TGTTCCAACCATCGCGTAAGCCCCGTACAGAAGATAGGCTGGTTCGCTTGAAGAGAATCT
TTTCTATGATCAGATCCGAATCATGTCGTACATGAGCAGGCTCCGTAAGATCTAGTTCAC
TTAACTAAAAATGAAATAGTATTAAAATGCACTCATTTCCTCTGCATTGACACGAGCTAT
GAGACTATCGGAGTCAAAGAAAGGGTCTAAAGAATAAGCAAGGCTGGGCTATATTAGTAA
CAAGTAAATCCTTTGTATGTGTGTTTGTAATTAGTAAACGGTCTCTCAATATTTTGAGGC
TAACCACCGATCGTAAGGTTTGAGACGACCCAGAAAGCACTTGATCATATCATGATTTAC
TTTGTAAGCCTACTTGGGTAGTGAGTATTTACTTGTAAGAACCGAATTCTTTTTGGGCTA
GTTTCAAAAAGAATCCAGTCAATGGTTCTTACGTAAAACCATTCATATCTCGTATATGTA
TGTGTCTAGATACCCTATCCATTTTAGATGGATTCGTTTGGTAGTATGGGGAAGAAGTGG
TCTCTAGAAGTACTACTAATTGAGTTGAGGAATCAAACTGTATTAATAGTTTTTTCGATC
GTTCTGCTTGCTTGAACTTTTTCAAATAAAGATCTCTTTAGTTTCGAATTTCATTGGATT
CTAGTGAAGGAATGTCTTCTATAAGAGTCAAACAATTCGTTCAGATTGATCGGAACAAAT
AAATGTATCAAAGAAATATAATTGGGTCCTATGTCAATTCCATATATAAAATGAATATTG
ACACGAATCTATTTACATATCTGATATA---------TGGTATTTATAGTAAGCCTTTAG
CTTTATTAGAAAATAATAGAAAATAAAACTTTATACACTACAAGAAGACTAATCGATAGG
AGGAGAGTATGGTAAGAAAGAACTCGATGACTCTTTCTTACCATACTATCGGATTTCATA
GAATGAAAGACCGTCGATTTCATTTTAGATAAGACGAAAACTTGGCATTCCTTTCATTTT
CTTTTTTCAACGATTGATAAGATCAAGTTTGATTCAAATTCATTAATTATTTTGACTGAC
TGTTTTTACGTAAATGATAAGTAGAAAAGCATATTATATTACAATAAAACTATATTCCAT
TGAACCTAAGAACTTGACAAAAGATTCAGAAGAGGGTATACCTAATAGAAAGAAAAA-AG
TCATTAGGAATAGAAAAA--------------------TGAAAGCACGCTACTCAAACAA
AGCCCCCAAAATCCCTTTTTTTTTGAAAAAAA------CAATGGCAGTGAAAGACTACTC
AATAAAATCAAATTGAAAAGAGAGGAACAATAACGCCCTCTTGAGAGAACAAGAAAGGCG
TTATTGCTCCTTTTACTTCAAAAAGGCATAGACACTCAAACTAATATCTTATCCATTTTT
AGATGCTAACTCTTTTTCTTTGGTTAGCGGTTTCAAATTCCTTATCTTTTCCATTCACCC
GACTCTTTTAGAAACTGATCTGAACGGAAAGCTTTTTCTCTTATCAGAAGATATATGATA
TATCTCATACATGTACAAATGAACAAAGCAAGGAATCCCGATTTCAATGAGTCACGCTAG
GTATTCTTATTCATACTGAAACTTACCAAGTTGTCCTTTTGCTGATCCAATCAATTCTAG
ACCTGGATGAGACTTTATAATACCCTTTCAATTGACATAAACTTAAGTTCTCTCGTAAAA
TGAGTATAGAACAACGGGAATAGTCGGGATAGCTCAGCTGGTAGAGCAGAGGACTGA
>fragilis_Caggiano_CAM2
TTCGACAATTCTATAGATTAAAGGCTCTCTTCGAGATGAAACATAGGAATTGAGGTCTCA
TTTGGATTATTGAGAGTCTAAAAAAAAA-GACAATACAATT-AGGGCTTCATTGGGATTC
TCAAATTGGAAAGATACTTAGTTCGGATGATCCAAGCCAATAGGATGAACCACATGAGTT
CCACATGATGAACTTTGTATTGCGTACATCACTTAGCCGGGCTCTAGGAAAGTAATGTAA
TGTAGTAGGAAACAAAAACAGAATCTCAAAAAAA-CCAAAGGAATGAAAGAATAAAGAAG
TCGATTTTTGTATTGCTATCGGAACTGAATCTTGTCTATTTGTAGCCTTCAACTCCTTTA
AGACTTTTGAGTCTTGCAACCAACTGATATAACCCTTCGAATAGGGATAATTAGTAACAT
TCTTTTTGACGGAGAGGATAAAAAGAATAACAAAGAATAGAAAATAGAATCGACTTTTTT
AGATACTTTGTCTAAAAAACTCTTTACCCATCTAGAAAATAGATGGGGTAGATCTCAAAA
ACCAAGATGGCTAATCCTGTGTCAAGCATAGATAGTTGGAATCCATTATGTAGCAGTTGG
GGAAAGAAGGGGAATATTTCATTGCTACAATACAAGTATGGATGATTGAAACTAATACGC
CATGTATTTGGATATTTCCCTTGAACTGCGTAATATTTTTTATTTTCCACGAATAGTATA
AGGGAATTTTCCGAAGCGAAAATGGATTATGGGAGTGTGTGACTTGAGCTATTGATTGGT
CTGTGCAGATACGTGCTTTTATCTATCTGCCACATTGTAATTAATAAACCAATGTGTCGT
TGTTCCAACCATCGCGTAAGCCCCGTACAGAAGATAGGCTGGTTCGCTTGAAGAGAATCT
TTTCTATGATCAGATCCGAATCATGTCGTACATGAGCAGGCTCCGTAAGATCTAGTTCAC
TTAACTAAAAATGAAATAGTATTAAAATGCACTCATTTCCTCTGCATTGACACGAGCTAT
GAGACTATCGGAGTCAAAGAAAGGGTCTAAAGAATAAGCAAGGCTGGGCTATATTAGTAA
CAAGTAAATCCTTTGTATGTGTGTTTGTAATTAGTAAACGGTCTCTCAATATTTTGAGGC
TAACCACCGATCGTAAGGTTTGAGACGACCCAGAAAGCACTTGATCATATCATGATTTAC
TTTGTAAGCCTACTTGGGTAGTGAGTATTTACTTGTAAGAACCGAATTCTTTTTGGGCTA
GTTTCAAAAAGAATCCAGTCAATGGTTCTTACGTAAAACCATTCATATCTCGTATATGTA
TGTGTCTAGATACCCTATCCATTTTAGATGGATTCGTTTGGTAGTATGGGGAAGAAGTGG
TCTCTAGAAGTACTACTAATTGAGTTGAGGAATCAAACTGTATTAATAGTTTTTTCGATC
GTTCTGCTTGCTTGAACTTTTTCAAATAAAGATCTCTTTAGTTTCGAATTTCATTGGATT
CTAGTGAAGGAATGTCTTCTATAAGAGTCAAACAATTCGTTCAGATTGATCGGAACAAAT
AAATGTATCAAAGAAATATAATTGGGTCCTATGTCAATTCCATATATAAAATGAATATTG
ACACGAATCTATTTACATATCTGATATA---------TGGTATTTATAGTAAGCCTTTAG
CTTTATTAGAAAATAATAGAAAATAAAACTTTATACACTACAAGAAGACTAATCGATAGG
AGGAGAGTATGGTAAGAAAGAACTCGATGACTCTTTCTTACCATACTATCGGATTTCATA
GAATGAAAGACCGTCGATTTCATTTTAGATAAGACGAAAACTTGGCATTCCTTTCATTTT
CTTTTTTCAACGATTGATAAGATCAAGTTTGATTCAAATTCATTAATTATTTTGACTGAC
TGTTTTTACGTAAATGATAAGTAGAAAAGCATATTATATTACAATAAAACTATATTCCAT
TGAACCTAAGAACTTGACAAAAGATTCAGAAGAGGGTATACCTAATAGAAAGAAAAA-AG
TCATTAGGAATAGAAAAA--------------------TGAAAGCACGCTACTCAAACAA
AGCCCCCAAAATCCCTTTTTTTTTGAAAAAAA------CAATGGCAGTGAAAGACTACTC
AATAAAATCAAATTGAAAAGAGAGGAACAATAACGCCCTCTTGAGAGAACAAGAAAGGCG
TTATTGCTCCTTTTACTTCAAAAAGGCATAGACACTCAAACTAATATCTTATCCATTTTT
AGATGCTAACTCTTTTTCTTTGGTTAGCGGTTTCAAATTCCTTATCTTTTCCATTCACCC
GACTCTTTTAGAAACTGATCTGAACGGAAAGCTTTTTCTCTTATCAGAAGATATATGATA
TATCTCATACATGTACAAATGAACAAAGCAAGGAATCCCGATTTCAATGAGTCACGCTAG
GTATTCTTATTCATACTGAAACTTACCAAGTTGTCCTTTTGCTGATCCAATCAATTCTAG
ACCTGGATGAGACTTTATAATACCCTTTCAATTGACATAAACTTAAGTTCTCTCGTAAAA
TGAGTATAGAACAACGGGAATAGTCGGGATAGCTCAGCTGGTAGAGCAGAGGACTGA
>fragilis_Caggiano_CAM3
TTCGACAATTCTATAGATTAAAGGCTCTCTTCGAGATGAAACATAGGAATTGAGGTCTCA
TTTGGATTATTGAGAGTCTAAAAAAAAA-GACAATACAATT-AGGGCTTCATTGGGATTC
TCAAATTGGAAAGATACTTAGTTCGGATGATCCAAGCCAATAGGATGAACCACATGAGTT
CCACATGATGAACTTTGTATTGCGTACATCACTTAGCCGGGCTCTAGGAAAGTAATGTAA
TGTAGTAGGAAACAAAAACAGAATCTCAAAAAAA-CCAAAGGAATGAAAGAATAAAGAAG
TCGATTTTTGTATTGCTATCGGAACTGAATCTTGTCTATTTGTAGCCTTCAACTCCTTTA
AGACTTTTGAGTCTTGCAACCAACTGATATAACCCTTCGAATAGGGATAATTAGTAACAT
TCTTTTTGACGGAGAGGATAAAAAGAATAACAAAGAATAGAAAATAGAATCGACTTTTTT
AGATACTTTGTCTAAAAAACTCTTTACCCATCTAGAAAATAGATGGGGTAGATCTCAAAA
ACCAAGATGGCTAATCCTGTGTCAAGCATAGATAGTTGGAATCCATTATGTAGCAGTTGG
GGAAAGAAGGGGAATATTTCATTGCTACAATACAAGTATGGATGATTGAAACTAATACGC
CATGTATTTGGATATTTCCCTTGAACTGCGTAATATTTTTTATTTTCCACGAATAGTATA
AGGGAATTTTCCGAAGCGAAAATGGATTATGGGAGTGTGTGACTTGAGCTATTGATTGGT
CTGTGCAGATACGTGCTTTTATCTATCTGCCACATTGTAATTAATAAACCAATGTGTCGT
TGTTCCAACCATCGCGTAAGCCCCGTACAGAAGATAGGCTGGTTCGCTTGAAGAGAATCT
TTTCTATGATCAGATCCGAATCATGTCGTACATGAGCAGGCTCCGTAAGATCTAGTTCAC
TTAACTAAAAATGAAATAGTATTAAAATGCACTCATTTCCTCTGCATTGACACGAGCTAT
GAGACTATCGGAGTCAAAGAAAGGGTCTAAAGAATAAGCAAGGCTGGGCTATATTAGTAA
CAAGTAAATCCTTTGTATGTGTGTTTGTAATTAGTAAACGGTCTCTCAATATTTTGAGGC
TAACCACCGATCGTAAGGTTTGAGACGACCCAGAAAGCACTTGATCATATCATGATTTAC
TTTGTAAGCCTACTTGGGTAGTGAGTATTTACTTGTAAGAACCGAATTCTTTTTGGGCTA
GTTTCAAAAAGAATCCAGTCAATGGTTCTTACGTAAAACCATTCATATCTCGTATATGTA
TGTGTCTAGATACCCTATCCATTTTAGATGGATTCGTTTGGTAGTATGGGGAAGAAGTGG
TCTCTAGAAGTACTACTAATTGAGTTGAGGAATCAAACTGTATTAATAGTTTTTTCGATC
GTTCTGCTTGCTTGAACTTTTTCAAATAAAGATCTCTTTAGTTTCGAATTTCATTGGATT
CTAGTGAAGGAATGTCTTCTATAAGAGTCAAACAATTCGTTCAGATTGATCGGAACAAAT
AAATGTATCAAAGAAATATAATTGGGTCCTATGTCAATTCCATATATAAAATGAATATTG
ACACGAATCTATTTACATATCTGATATA---------TGGTATTTATAGTAAGCCTTTAG
CTTTATTAGAAAATAATAGAAAATAAAACTTTATACACTACAAGAAGACTAATCGATAGG
AGGAGAGTATGGTAAGAAAGAACTCGATGACTCTTTCTTACCATACTATCGGATTTCATA
GAATGAAAGACCGTCGATTTCATTTTAGATAAGACGAAAACTTGGCATTCCTTTCATTTT
CTTTTTTCAACGATTGATAAGATCAAGTTTGATTCAAATTCATTAATTATTTTGACTGAC
TGTTTTTACGTAAATGATAAGTAGAAAAGCATATTATATTACAATAAAACTATATTCCAT
TGAACCTAAGAACTTGACAAAAGATTCAGAAGAGGGTATACCTAATAGAAAGAAAAA-AG
TCATTAGGAATAGAAAAA--------------------TGAAAGCACGCTACTCAAACAA
AGCCCCCAAAATCCCTTTTTTTTTGAAAAAAA------CAATGGCAGTGAAAGACTACTC
AATAAAATCAAATTGAAAAGAGAGGAACAATAACGCCCTCTTGAGAGAACAAGAAAGGCG
TTATTGCTCCTTTTACTTCAAAAAGGCATAGACACTCAAACTAATATCTTATCCATTTTT
AGATGCTAACTCTTTTTCTTTGGTTAGCGGTTTCAAATTCCTTATCTTTTCCATTCACCC
GACTCTTTTAGAAACTGATCTGAACGGAAAGCTTTTTCTCTTATCAGAAGATATATGATA
TATCTCATACATGTACAAATGAACAAAGCAAGGAATCCCGATTTCAATGAGTCACGCTAG
GTATTCTTATTCATACTGAAACTTACCAAGTTGTCCTTTTGCTGATCCAATCAATTCTAG
ACCTGGATGAGACTTTATAATACCCTTTCAATTGACATAAACTTAAGTTCTCTCGTAAAA
TGAGTATAGAACAACGGGAATAGTCGGGATAGCTCAGCTGGTAGAGCAGAGGACTGA
>fragilis_Caggiano_CAM4
TTCGACAATTCTATAGATTAAAGGCTCTCTTCGAGATGAAACATAGGAATTGAGGTCTCA
TTTGGATTATTGAGAGTCTAAAAAAAAA-GACAATACAATT-AGGGCTTCATTGGGATTC
TCAAATTGGAAAGATACTTAGTTCGGATGATCCAAGCCAATAGGATGAACCACATGAGTT
CCACATGATGAACTTTGTATTGCGTACATCACTTAGCCGGGCTCTAGGAAAGTAATGTAA
TGTAGTAGGAAACAAAAACAGAATCTCAAAAAAA-CCAAAGGAATGAAAGAATAAAGAAG
TCGATTTTTGTATTGCTATCGGAACTGAATCTTGTCTATTTGTAGCCTTCAACTCCTTTA
AGACTTTTGAGTCTTGCAACCAACTGATATAACCCTTCGAATAGGGATAATTAGTAACAT
TCTTTTTGACGGAGAGGATAAAAAGAATAACAAAGAATAGAAAATAGAATCGACTTTTTT
AGATACTTTGTCTAAAAAACTCTTTACCCATCTAGAAAATAGATGGGGTAGATCTCAAAA
ACCAAGATGGCTAATCCTGTGTCAAGCATAGATAGTTGGAATCCATTATGTAGCAGTTGG
GGAAAGAAGGGGAATATTTCATTGCTACAATACAAGTATGGATGATTGAAACTAATACGC
CATGTATTTGGATATTTCCCTTGAACTGCGTAATATTTTTTATTTTCCACGAATAGTATA
AGGGAATTTTCCGAAGCGAAAATGGATTATGGGAGTGTGTGACTTGAGCTATTGATTGGT
CTGTGCAGATACGTGCTTTTATCTATCTGCCACATTGTAATTAATAAACCAATGTGTCGT
TGTTCCAACCATCGCGTAAGCCCCGTACAGAAGATAGGCTGGTTCGCTTGAAGAGAATCT
TTTCTATGATCAGATCCGAATCATGTCGTACATGAGCAGGCTCCGTAAGATCTAGTTCAC
TTAACTAAAAATGAAATAGTATTAAAATGCACTCATTTCCTCTGCATTGACACGAGCTAT
GAGACTATCGGAGTCAAAGAAAGGGTCTAAAGAATAAGCAAGGCTGGGCTATATTAGTAA
CAAGTAAATCCTTTGTATGTGTGTTTGTAATTAGTAAACGGTCTCTCAATATTTTGAGGC
TAACCACCGATCGTAAGGTTTGAGACGACCCAGAAAGCACTTGATCATATCATGATTTAC
TTTGTAAGCCTACTTGGGTAGTGAGTATTTACTTGTAAGAACCGAATTCTTTTTGGGCTA
GTTTCAAAAAGAATCCAGTCAATGGTTCTTACGTAAAACCATTCATATCTCGTATATGTA
TGTGTCTAGATACCCTATCCATTTTAGATGGATTCGTTTGGTAGTATGGGGAAGAAGTGG
TCTCTAGAAGTACTACTAATTGAGTTGAGGAATCAAACTGTATTAATAGTTTTTTCGATC
GTTCTGCTTGCTTGAACTTTTTCAAATAAAGATCTCTTTAGTTTCGAATTTCATTGGATT
CTAGTGAAGGAATGTCTTCTATAAGAGTCAAACAATTCGTTCAGATTGATCGGAACAAAT
AAATGTATCAAAGAAATATAATTGGGTCCTATGTCAATTCCATATATAAAATGAATATTG
ACACGAATCTATTTACATATCTGATATA---------TGGTATTTATAGTAAGCCTTTAG
CTTTATTAGAAAATAATAGAAAATAAAACTTTATACACTACAAGAAGACTAATCGATAGG
AGGAGAGTATGGTAAGAAAGAACTCGATGACTCTTTCTTACCATACTATCGGATTTCATA
GAATGAAAGACCGTCGATTTCATTTTAGATAAGACGAAAACTTGGCATTCCTTTCATTTT
CTTTTTTCAACGATTGATAAGATCAAGTTTGATTCAAATTCATTAATTATTTTGACTGAC
TGTTTTTACGTAAATGATAAGTAGAAAAGCATATTATATTACAATAAAACTATATTCCAT
TGAACCTAAGAACTTGACAAAAGATTCAGAAGAGGGTATACCTAATAGAAAGAAAAA-AG
TCATTAGGAATAGAAAAA--------------------TGAAAGCACGCTACTCAAACAA
AGCCCCCAAAATCCCTTTTTTTTTGAAAAAAA------CAATGGCAGTGAAAGACTACTC
AATAAAATCAAATTGAAAAGAGAGGAACAATAACGCCCTCTTGAGAGAACAAGAAAGGCG
TTATTGCTCCTTTTACTTCAAAAAGGCATAGACACTCAAACTAATATCTTATCCATTTTT
AGATGCTAACTCTTTTTCTTTGGTTAGCGGTTTCAAATTCCTTATCTTTTCCATTCACCC
GACTCTTTTAGAAACTGATCTGAACGGAAAGCTTTTTCTCTTATCAGAAGATATATGATA
TATCTCATACATGTACAAATGAACAAAGCAAGGAATCCCGATTTCAATGAGTCACGCTAG
GTATTCTTATTCATACTGAAACTTACCAAGTTGTCCTTTTGCTGATCCAATCAATTCTAG
ACCTGGATGAGACTTTATAATACCCTTTCAATTGACATAAACTTAAGTTCTCTCGTAAAA
TGAGTATAGAACAACGGGAATAGTCGGGATAGCTCAGCTGGTAGAGCAGAGGACTGA
>fragilis_Capri_CAM5
TTCGACAATTCTATAGATTAAAGGCTCTCTTCGAGATGAAACATAGGAATTGAGGTCTCA
TTTGGATTATTGAGAGTCTAAAAAAAAA-GACAATACAATT-AGGGCTTCATTGGGATTC
TCAAATTGGAAAGATACTTAGTTCGGATGATCCAAGCCAATAGGATGAACCACATGAGTT
CCACATGATGAACTTTGTATTGCGTACATCACTTAGCCGGGCTCTAGGAAAGTAATGTAA
TGTAGTAGGAAACAAAAACAGAATCTCAAAAAAA-CCAAAGGAATGAAAGAATAAAGAAG
TCGATTTTTGTATTGCTATCGGAACTGAATCTTGTCTATTTGTAGCCTTCAACTCCTTTA
AGACTTTTGAGTCTTGCAACCAACTGATATAACCCTTCGAATAGGGATAATTAGTAACAT
TCTTTTTGACGGAGAGGATAAAAAGAATAACAAAGAATAGAAAATAGAATCGACTTTTTT
AGATACTTTGTCTAAAAAACTCTTTACCCATCTAGAAAATAGATGGGGTAGATCTCAAAA
ACCAAGATGGCTAATCCTGTGTCAAGCATAGATAGTTGGAATCCATTATGTAGCAGTTGG
GGAAAGAAGGGGAATATTTCATTGCTACAATACAAGTATGGATGATTGAAACTAATACGC
CATGTATTTGGATATTTCCCTTGAACTGCGTAATATTTTTTATTTTCCACGAATAGTATA
AGGGAATTTTCCGAAGCGAAAATGGATTATGGGAGTGTGTGACTTGAGCTATTGATTGGT
CTGTGCAGATACGTGCTTTTATCTATCTGCCACATTGTAATTAATAAACCAATGTGTCGT
TGTTCCAACCATCGCGTAAGCCCCGTACAGAAGATAGGCTGGTTCGCTTGAAGAGAATCT
TTTCTATGATCAGATCCGAATCATGTCGTACATGAGCAGGCTCCGTAAGATCTAGTTCAC
TTAACTAAAAATGAAATAGTATTAAAATGCACTCATTTCCTCTGCATTGACACGAGCTAT
GAGACTATCGGAGTCAAAGAAAGGGTCTAAAGAATAAGCAAGGCTGGGCTATATTAGTAA
CAAGTAAATCCTTTGTATGTGTGTTTGTAATTAGTAAACGGTCTCTCAATATTTTGAGGC
TAACCACCGATCGTAAGGTTTGAGACGACCCAGAAAGCACTTGATCATATCATGATTTAC
TTTGTAAGCCTACTTGGGTAGTGAGTATTTACTTGTAAGAACCGAATTCTTTTTGGGCTA
GTTTCAAAAAGAATCCAGTCAATGGTTCTTACGTAAAACCATTCATATCTCGTATATGTA
TGTGTCTAGATACCCTATCCATTTTAGATGGATTCGTTTGGTAGTATGGGGAAGAAGTGG
TCTCTAGAAGTACTACTAATTGAGTTGAGGAATCAAACTGTATTAATAGTTTTTTCGATC
GTTCTGCTTGCTTGAACTTTTTCAAATAAAGATCTCTTTAGTTTCGAATTTCATTGGATT
CTAGTGAAGGAATGTCTTCTATAACAGTCAAACAATTCGTTCAGATTGATCGGAACAAAT
AAATGTATCAAAGAAATATAATTGGGTCCTATGTCAATTCCATATATAAAATGAATATTG
ACACGAATCTATTTACATATCTGATATA---------TGGTATTTATAGTAAGCCTTTAG
CTTTATTAGAAAATAATAGAAAATAAAACTTTATACACTACAAGAAGACTAATCGATAGG
AGGAGAGTATGGTAAGAAAGAACTCGATGACTCTTTCTTACCATACTATCGGATTTCATA
GAATGAAAGACCGTCGATTTCATTTTAGATAAGACGAAAACTTGGCATTCCTTTCATTTT
CTTTTTTCAACGATTGATAAGATCAAGTTTGATTCAAATTCATTAATTATTTTGACTGAC
TGTTTTTACGTAAATGATAAGTAGAAAAGCATATTATATTACAATAAAACTATATTCCAT
TGAACCTAAGAACTTGACAAAAGATTCAGAAGAGGGTATACCTAATAGAAAGAAAAA-AG
TCATTAGGAATAGAAAAA--------------------TGAAAGCACGCTACTCAAACAA
AGCCCCCAAAATCCCTTTTTT---GAAAAAAA------CAATGGCAGTGAAAGACTACTC
AATAAAATCAAATTGAAAAGAGAGGAACAATAACGCCCTCTTGAGAGAACAAGAAAGGCG
TTATTGCTCCTTTTACTTCAAAAAGGCATAGACACTCAAACTAATATCTTATCCATTTTT
AGATGCTAACTCTTTTTCTTTGGTTAGCGGTTTCAAATTCCTTATCTTTTCCATTCACCC
GACTCTTTTAGAAACTGATCTGAACGGAAAGCTTTTTCTCTTATCAGAAGATATATGATA
TATCTCATACATGTACAAATGAACAAAGCAAGGAATCCCGATTTCAATGAGTCACGCTAG
GTATTCTTATTCATACTGAAACTTACCAAGTTGTCCTTTTGCTGATCCAATCAATTCTAG
ACCTGGATGAGACTTTATAATACCCTTTCAATTGACATAAACTTAAGTTCTCTCGTAAAA
TGAGTATAGAACAACGGGAATAGTCGGGATAGCTCAGCTGGTAGAGCAGAGGACTGA
>fragilis_Capri_CAM6
TTCGACAATTCTATAGATTAAAGGCTCTCTTCGAGATGAAACATAGGAATTGAGGTCTCA
TTTGGATTATTGAGAGTCTAAAAAAAAA-GACAATACAATT-AGGGCTTCATTGGGATTC
TCAAATTGGAAAGATACTTAGTTCGGATGATCCAAGCCAATAGGATGAACCACATGAGTT
CCACATGATGAACTTTGTATTGCGTACATCACTTAGCCGGGCTCTAGGAAAGTAATGTAA
TGTAGTAGGAAACAAAAACAGAATCTCAAAAAAA-CCAAAGGAATGAAAGAATAAAGAAG
TCGATTTTTGTATTGCTATCGGAACTGAATCTTGTCTATTTGTAGCCTTCAACTCCTTTA
AGACTTTTGAGTCTTGCAACCAACTGATATAACCCTTCGAATAGGGATAATTAGTAACAT
TCTTTTTGACGGAGAGGATAAAAAGAATAACAAAGAATAGAAAATAGAATCGACTTTTTT
AGATACTTTGTCTAAAAAACTCTTTACCCATCTAGAAAATAGATGGGGTAGATCTCAAAA
ACCAAGATGGCTAATCCTGTGTCAAGCATAGATAGTTGGAATCCATTATGTAGCAGTTGG
GGAAAGAAGGGGAATATTTCATTGCTACAATACAAGTATGGATGATTGAAACTAATACGC
CATGTATTTGGATATTTCCCTTGAACTGCGTAATATTTTTTATTTTCCACGAATAGTATA
AGGGAATTTTCCGAAGCGAAAATGGATTATGGGAGTGTGTGACTTGAGCTATTGATTGGT
CTGTGCAGATACGTGCTTTTATCTATCTGCCACATTGTAATTAATAAACCAATGTGTCGT
TGTTCCAACCATCGCGTAAGCCCCGTACAGAAGATAGGCTGGTTCGCTTGAAGAGAATCT
TTTCTATGATCAGATCCGAATCATGTCGTACATGAGCAGGCTCCGTAAGATCTAGTTCAC
TTAACTAAAAATGAAATAGTATTAAAATGCACTCATTTCCTCTGCATTGACACGAGCTAT
GAGACTATCGGAGTCAAAGAAAGGGTCTAAAGAATAAGCAAGGCTGGGCTATATTAGTAA
CAAGTAAATCCTTTGTATGTGTGTTTGTAATTAGTAAACGGTCTCTCAATATTTTGAGGC
TAACCACCGATCGTAAGGTTTGAGACGACCCAGAAAGCACTTGATCATATCATGATTTAC
TTTGTAAGCCTACTTGGGTAGTGAGTATTTACTTGTAAGAACCGAATTCTTTTTGGGCTA
GTTTCAAAAAGAATCCAGTCAATGGTTCTTACGTAAAACCATTCATATCTCGTATATGTA
TGTGTCTAGATACCCTATCCATTTTAGATGGATTCGTTTGGTAGTATGGGGAAGAAGTGG
TCTCTAGAAGTACTACTAATTGAGTTGAGGAATCAAACTGTATTAATAGTTTTTTCGATC
GTTCTGCTTGCTTGAACTTTTTCAAATAAAGATCTCTTTAGTTTCGAATTTCATTGGATT
CTAGTGAAGGAATGTCTTCTATAACAGTCAAACAATTCGTTCAGATTGATCGGAACAAAT
AAATGTATCAAAGAAATATAATTGGGTCCTATGTCAATTCCATATATAAAATGAATATTG
ACACGAATCTATTTACATATCTGATATA---------TGGTATTTATAGTAAGCCTTTAG
CTTTATTAGAAAATAATAGAAAATAAAACTTTATACACTACAAGAAGACTAATCGATAGG
AGGAGAGTATGGTAAGAAAGAACTCGATGACTCTTTCTTACCATACTATCGGATTTCATA
GAATGAAAGACCGTCGATTTCATTTTAGATAAGACGAAAACTTGGCATTCCTTTCATTTT
CTTTTTTCAACGATTGATAAGATCAAGTTTGATTCAAATTCATTAATTATTTTGACTGAC
TGTTTTTACGTAAATGATAAGTAGAAAAGCATATTATATTACAATAAAACTATATTCCAT
TGAACCTAAGAACTTGACAAAAGATTCAGAAGAGGGTATACCTAATAGAAAGAAAAA-AG
TCATTAGGAATAGAAAAA--------------------TGAAAGCACGCTACTCAAACAA
AGCCCCCAAAATCCCTTTTTT---GAAAAAAA------CAATGGCAGTGAAAGACTACTC
AATAAAATCAAATTGAAAAGAGAGGAACAATAACGCCCTCTTGAGAGAACAAGAAAGGCG
TTATTGCTCCTTTTACTTCAAAAAGGCATAGACACTCAAACTAATATCTTATCCATTTTT
AGATGCTAACTCTTTTTCTTTGGTTAGCGGTTTCAAATTCCTTATCTTTTCCATTCACCC
GACTCTTTTAGAAACTGATCTGAACGGAAAGCTTTTTCTCTTATCAGAAGATATATGATA
TATCTCATACATGTACAAATGAACAAAGCAAGGAATCCCGATTTCAATGAGTCACGCTAG
GTATTCTTATTCATACTGAAACTTACCAAGTTGTCCTTTTGCTGATCCAATCAATTCTAG
ACCTGGATGAGACTTTATAATACCCTTTCAATTGACATAAACTTAAGTTCTCTCGTAAAA
TGAGTATAGAACAACGGGAATAGTCGGGATAGCTCAGCTGGTAGAGCAGAGGACTGA
>fragilis_Capri_CAM7
TTCGACAATTCTATAGATTAAAGGCTCTCTTCGAGATGAAACATAGGAATTGAGGTCTCA
TTTGGATTATTGAGAGTCTAAAAAAAAA-GACAATACAATT-AGGGCTTCATTGGGATTC
TCAAATTGGAAAGATACTTAGTTCGGATGATCCAAGCCAATAGGATGAACCACATGAGTT
CCACATGATGAACTTTGTATTGCGTACATCACTTAGCCGGGCTCTAGGAAAGTAATGTAA
TGTAGTAGGAAACAAAAACAGAATCTCAAAAAAA-CCAAAGGAATGAAAGAATAAAGAAG
TCGATTTTTGTATTGCTATCGGAACTGAATCTTGTCTATTTGTAGCCTTCAACTCCTTTA
AGACTTTTGAGTCTTGCAACCAACTGATATAACCCTTCGAATAGGGATAATTAGTAACAT
TCTTTTTGACGGAGAGGATAAAAAGAATAACAAAGAATAGAAAATAGAATCGACTTTTTT
AGATACTTTGTCTAAAAAACTCTTTACCCATCTAGAAAATAGATGGGGTAGATCTCAAAA
ACCAAGATGGCTAATCCTGTGTCAAGCATAGATAGTTGGAATCCATTATGTAGCAGTTGG
GGAAAGAAGGGGAATATTTCATTGCTACAATACAAGTATGGATGATTGAAACTAATACGC
CATGTATTTGGATATTTCCCTTGAACTGCGTAATATTTTTTATTTTCCACGAATAGTATA
AGGGAATTTTCCGAAGCGAAAATGGATTATGGGAGTGTGTGACTTGAGCTATTGATTGGT
CTGTGCAGATACGTGCTTTTATCTATCTGCCACATTGTAATTAATAAACCAATGTGTCGT
TGTTCCAACCATCGCGTAAGCCCCGTACAGAAGATAGGCTGGTTCGCTTGAAGAGAATCT
TTTCTATGATCAGATCCGAATCATGTCGTACATGAGCAGGCTCCGTAAGATCTAGTTCAC
TTAACTAAAAATGAAATAGTATTAAAATGCACTCATTTCCTCTGCATTGACACGAGCTAT
GAGACTATCGGAGTCAAAGAAAGGGTCTAAAGAATAAGCAAGGCTGGGCTATATTAGTAA
CAAGTAAATCCTTTGTATGTGTGTTTGTAATTAGTAAACGGTCTCTCAATATTTTGAGGC
TAACCACCGATCGTAAGGTTTGAGACGACCCAGAAAGCACTTGATCATATCATGATTTAC
TTTGTAAGCCTACTTGGGTAGTGAGTATTTACTTGTAAGAACCGAATTCTTTTTGGGCTA
GTTTCAAAAAGAATCCAGTCAATGGTTCTTACGTAAAACCATTCATATCTCGTATATGTA
TGTGTCTAGATACCCTATCCATTTTAGATGGATTCGTTTGGTAGTATGGGGAAGAAGTGG
TCTCTAGAAGTACTACTAATTGAGTTGAGGAATCAAACTGTATTAATAGTTTTTTCGATC
GTTCTGCTTGCTTGAACTTTTTCAAATAAAGATCTCTTTAGTTTCGAATTTCATTGGATT
CTAGTGAAGGAATGTCTTCTATAACAGTCAAACAATTCGTTCAGATTGATCGGAACAAAT
AAATGTATCAAAGAAATATAATTGGGTCCTATGTCAATTCCATATATAAAATGAATATTG
ACACGAATCTATTTACATATCTGATATA---------TGGTATTTATAGTAAGCCTTTAG
CTTTATTAGAAAATAATAGAAAATAAAACTTTATACACTACAAGAAGACTAATCGATAGG
AGGAGAGTATGGTAAGAAAGAACTCGATGACTCTTTCTTACCATACTATCGGATTTCATA
GAATGAAAGACCGTCGATTTCATTTTAGATAAGACGAAAACTTGGCATTCCTTTCATTTT
CTTTTTTCAACGATTGATAAGATCAAGTTTGATTCAAATTCATTAATTATTTTGACTGAC
TGTTTTTACGTAAATGATAAGTAGAAAAGCATATTATATTACAATAAAACTATATTCCAT
TGAACCTAAGAACTTGACAAAAGATTCAGAAGAGGGTATACCTAATAGAAAGAAAAA-AG
TCATTAGGAATAGAAAAA--------------------TGAAAGCACGCTACTCAAACAA
AGCCCCCAAAATCCCTTTTTT---GAAAAAAA------CAATGGCAGTGAAAGACTACTC
AATAAAATCAAATTGAAAAGAGAGGAACAATAACGCCCTCTTGAGAGAACAAGAAAGGCG
TTATTGCTCCTTTTACTTCAAAAAGGCATAGACACTCAAACTAATATCTTATCCATTTTT
AGATGCTAACTCTTTTTCTTTGGTTAGCGGTTTCAAATTCCTTATCTTTTCCATTCACCC
GACTCTTTTAGAAACTGATCTGAACGGAAAGCTTTTTCTCTTATCAGAAGATATATGATA
TATCTCATACATGTACAAATGAACAAAGCAAGGAATCCCGATTTCAATGAGTCACGCTAG
GTATTCTTATTCATACTGAAACTTACCAAGTTGTCCTTTTGCTGATCCAATCAATTCTAG
ACCTGGATGAGACTTTATAATACCCTTTCAATTGACATAAACTTAAGTTCTCTCGTAAAA
TGAGTATAGAACAACGGGAATAGTCGGGATAGCTCAGCTGGTAGAGCAGAGGACTGA
>fragilis_Laino_Castello_CAL1
TTCGACAATTCTATAGATTAAAGGCTCTCTTCGAGATGAAACATAGGAATTGAGGTCTCA
TTTGGATTATTGAGAGTCTAAAAAAAAA-GACAATACAATT-AGGGCTTCATTGGGATTC
TCAAATTGGAAAGATACTTAGTTCGGATGATCCAAGCCAATAGGATGAACCACATGAGTT
CTACATGATGAACTTTGTATTGCGTACATCACTTAGCCGGGCTCTAGGAAAGTCATGTAA
TGTAGTAGGAAACAAAAACAGAATCTCAAAAAAA-CCAAAGGAATGAAAGAATAAAGAAG
TCGATTTTTGTATTGCTATCGGAACTGAATCTTGTCTATTTGTAGCCTTCAACTCCTTTA
AGACTTTTGAGTCTTGCAACCAACTGATATAACCCTTCGAATAGGGATAATTAGTAACAT
TCTTTTTGACGGAGAGGATAAAAAGAATAACAAAGAATAGAAAATAGAATCGACTTTTTT
AGATACTTTGTCTAAAAAACTCTTTACCCATCTAGAAAATAGATGGGGTAGATCTCAAAA
ACCAAGATGGCTAATCCTGTGTCAAGCATAGATAGTTGGAATCCATTATGTAGCAGTTGG
GGAAAGAAGGGGAATATTTCATTGCTACAATACAAGTATGGATGATTGAAACTAATACGC
CATGTATTTGGATATTTCCCTTGAACTGCGTAATATTTTTTATTTTCCACGAATAGTATA
AGGGAATTTTCCGAAGCGAAAATGGATTATGGGAGTGTGTGACTTGAGCTATTGATTGGT
CTGTGCAGATACGTGCTTTTATCTATCTGCCACATTGTAATTAATAAACCAATGTGTCGT
TGTTCCAACCATCGCGTAAGCCCCGTACAGAAGATAGGCTGGTTCGCTTGAAGAGAATCT
TTTCTATGATCAGATCCGAATCATGTCGTACATGAGCAGGCTCCGTAAGATCTAGTTCAC
TTAACTAAAAATGAAATAGTATTAAAATGCACTCATTTCCTCTGCATTGACACGAGCTAT
GAGACTATCGGAGTCAAAGAAAGGGTCTAAAGAATAAGCAAGGCTGGGCTATATTAGTAA
CAAGTAAATCCTTTGTATGTGTGTTTGTAATTAGTAAACGGTCTCTCAATATTTTGAGGC
TAACCACCGATCGTAAGGTTTGAGACGACCCAGAAAGCACTTGATCATATCATGATTTAC
TTTGTAAGCCTACTTGGGTAGTGAGTATTTACTTGTAAGAACCGAATTCTTTTTGGGCTA
GTTTCAAAAAGAATCCAGTCAATGGTTCTTACGTAAAACCATTCATATCTCGTATATGTA
TGTGTCTAGATACCCTATCCATTTTAGATGGATTCGTTTGGTAGTATGGGGAAGAAGTGG
TCTCTAGAAGTACTACTAATTGAGTTGAGGAATCAAACTGTATTAAAAGTTTTTTCGATC
GTTCTGCTTGCTTGAACTTTTTCAAATAAAGATCTCTTTAGTTTCGAATTTCATTGGATT
CTAGTGAAGGAATGTCTTCTATAAGAGTCAAACAATTCGTTCAGATTGATCGGAACAAAT
AAATGTATCAAAGAAATATAATTGGGTCCTATGTCAATTCCATATATAAAATGAATATTG
ACACGAATCTATTTACATATCTGATATA---------TGGTATTTATAGTAAGCCTTTAG
CTTTATTAGAAAATAATAGAAAATAAAACTTTATACACTACAAGAAGACTAATCGATAGG
AGGAGAGTATGGTAAGAAAGAACTCGATGACTCTTTCTTACCATACTATCGGATTTCATA
GAATGAAAGACCGTCGATTTCATTTTAGATAAGACGAAAACTTGGCATTCCTTTCATTTT
CTTTTTTCAACGATTGATAAGATCAAGTTTGATTCAAATTCATTAATTATTTTGACTGAC
TGTTTTTACGTAAATGATAAGTAGAAAAGCATATTATATTACAATAAAACTATATTCCAT
TGAACCTAAGAACTTGACAAAAGATTCAGAAGAGGGTATACCTAATAGAAAGAAAAA-AG
TCATTAGGAATAGAAAAA--------------------TGAAAGCACGCTACTCAAACAA
AGCCCCCAAAATCCCTTTTTT---GAAAAAAA------CAATGGCAGTGAAAGACTACTC
AATAAAATCAAATTGAAAAGAGAGGAACAATAACGCCCTCTTGAGAGAACAAGAAAGGCG
TTATTGCTCCTTTTACTTCAAAAAGGCATAGACACTCAAACTAATATCTTATCCATTTTT
AGATGCTAACTCTTTTTCTTTGGTTAGCGGTTTCAAATTCCTTATCTTTTCCATTCACCC
GACTCTTTTAGAAACTGATCTGAACGGAAAGCTTTTTCTCTTATCAGAAGATATATGATA
TATCTCATACATGTACAAATGAACAAAGCAAGGAATCCCGATTTCAATGAGTCACGCTAG
GTATTCTTATTCATACTCAAACTTACCAAGTTGTCCTTTTGCTGATCCAATCAATTCTAG
ACCTGGATGAGACTTTATAATACCCTTTCAATTGACATAAACTTAAGTTCTCTCGTAAAA
TGAGTATAGAACAACGGGAATAGTCGGGATAGCTCAGCTGGTAGAGCAGAGGACTGA
>fragilis_Maratea_BAS1
TTCGACAATTCTATAGATTAAAGGCTCTCTTCGAGATGAAACATAGGAATTGAGGTCTCA
TTTGGATTATTGAGAGTCTAAAAAAAAA-GACAATACAATT-AGGGCTTCATTGGGATTC
TCAAATTGGAAAGATACTTAGTTCGGATGATCCAAGCCAATAGGATGAACCACATGAGTT
CTACATGATGAACTTTGTATTGCGTACATCACTTAGCCGGGCTCTAGGAAAGTCATGTAA
TGTAGTAGGAAACAAAAACAGAATCTCAAAAAAA-CCAAAGGAATGAAAGAATAAAGAAG
TCGATTTTTGTATTGCTATCGGAACTGAATCTTGTCTATTTGTAGCCTTCAACTCCTTTA
AGACTTTTGAGTCTTGCAACCAACTGATATAACCCTTCGAATAGGGATAATTAGTAACAT
TCTTTTTGACGGAGAGGATAAAAAGAATAACAAAGAATAGAAAATAGAATCGACTTTTTT
AGATACTTTGTCTAAAAAACTCTTTACCCATCTAGAAAATAGATGGGGTAGATCTCAAAA
ACCAAGATGGCTAATCCTGTGTCAAGCATAGATAGTTGGAATCCATTATGTAGCAGTTGG
GGAAAGAAGGGGAATATTTCATTGCTACAATACAAGTATGGATGATTGAAACTAATACGC
CATGTATTTGGATATTTCCCTTGAACTGCGTAATATTTTTTATTTTCCACGAATAGTATA
AGGGAATTTTCCGAAGCGAAAATGGATTATGGGAGTGTGTGACTTGAGCTATTGATTGGT
CTGTGCAGATACGTGCTTTTATCTATCTGCCACATTGTAATTAATAAACCAATGTGTCGT
TGTTCCAACCATCGCGTAAGCCCCGTACAGAAGATAGGCTGGTTCGCTTGAAGAGAATCT
TTTCTATGATCAGATCCGAATCATGTCGTACATGAGCAGGCTCCGTAAGATCTAGTTCAC
TTAACTAAAAATGAAATAGTATTAAAATGCACTCATTTCCTCTGCATTGACACGAGCTAT
GAGACTATCGGAGTCAAAGAAAGGGTCTAAAGAATAAGCAAGGCTGGGCTATATTAGTAA
CAAGTAAATCCTTTGTATGTGTGTTTGTAATTAGTAAACGGTCTCTCAATATTTTGAGGC
TAACCACCGATCGTAAGGTTTGAGACGACCCAGAAAGCACTTGATCATATCATGATTTAC
TTTGTAAGCCTACTTGGGTAGTGAGTATTTACTTGTAAGAACCGAATTCTTTTTGGGCTA
GTTTCAAAAAGAATCCAGTCAATGGTTCTTACGTAAAACCATTCATATCTCGTATATGTA
TGTGTCTAGATACCCTATCCATTTTAGATGGATTCGTTTGGTAGTATGGGGAAGAAGTGG
TCTCTAGAAGTACTACTAATTGAGTTGAGGAATCAAACTGTATTAAAAGTTTTTTCGATC
GTTCTGCTTGCTTGAACTTTTTCAAATAAAGATCTCTTTAGTTTCGAATTTCATTGGATT
CTAGTGAAGGAATGTCTTCTATAAGAGTCAAACAATTCGTTCAGATTGATCGGAACAAAT
AAATGTATCAAAGAAATATAATTGGGTCCTATGTCAATTCCATATATAAAATGAATATTG
ACACGAATCTATTTACATATCTGATATA---------TGGTATTTATAGTAAGCCTTTAG
CTTTATTAGAAAATAATAGAAAATAAAACTTTATACACTACAAGAAGACTAATCGATAGG
AGGAGAGTATGGTAAGAAAGAACTCGATGACTCTTTCTTACCATACTATCGGATTTCATA
GAATGAAAGACCGTCGATTTCATTTTAGATAAGACGAAAACTTGGCATTCCTTTCATTTT
CTTTTTTCAACGATTGATAAGATCAAGTTTGATTCAAATTCATTAATTATTTTGACTGAC
TGTTTTTACGTAAATGATAAGTAGAAAAGCATATTATATTACAATAAAACTATATTCCAT
TGAACCTAAGAACTTGACAAAAGATTCAGAAGAGGGTATACCTAATAGAAAGAAAAA-AG
TCATTAGGAATAGAAAAA--------------------TGAAAGCACGCTACTCAAACAA
AGCCCCCAAAATCCCTTTTTT---GAAAAAAA------CAATGGCAGTGAAAGACTACTC
AATAAAATCAAATTGAAAAGAGAGGAACAATAACGCCCTCTTGAGAGAACAAGAAAGGCG
TTATTGCTCCTTTTACTTCAAAAAGGCATAGACACTCAAACTAATATCTTATCCATTTTT
AGATGCTAACTCTTTTTCTTTGGTTAGCGGTTTCAAATTCCTTATCTTTTCCATTCACCC
GACTCTTTTAGAAACTGATCTGAACGGAAAGCTTTTTCTCTTATCAGAAGATATATGATA
TATCTCATACATGTACAAATGAACAAAGCAAGGAATCCCGATTTCAATGAGTCACGCTAG
GTATTCTTATTCATACTCAAACTTACCAAGTTGTCCTTTTGCTGATCCAATCAATTCTAG
ACCTGGATGAGACTTTATAATACCCTTTCAATTGACATAAACTTAAGTTCTCTCGTAAAA
TGAGTATAGAACAACGGGAATAGTCGGGATAGCTCAGCTGGTAGAGCAGAGGACTGA
>fragilis_Montevergine_CAM10
TTCGACAATTCTATAGATTAAAGGCTCTCTTCGAGATGAAACATAGGAATTGAGGTCTCA
TTTGGATTATTGAGAGTCTAAAAAAAAA-GACAATACAATT-AGGGCTTCATTGGGATTC
TCAAATTGGAAAGATACTTAGTTCGGATGATCCAAGCCAATAGGATGAACCACATGAGTT
CCACATGATGAACTTTGTATTGCGTACATCACTTAGCCGGGCTCTAGGAAAGTAATGTAA
TGTAGTAGGAAACAAAAACAGAATCTCAAAAAAA-CCAAAGGAATGAAAGAATAAAGAAG
TCGATTTTTGTATTGCTATCGGAACTGAATCTTGTCTATTTGTAGCCTTCAACTCCTTTA
AGACTTTTGAGTCTTGCAACCAACTGATATAACCCTTCGAATAGGGATAATTAGTAACAT
TCTTTTTGACGGAGAGGATAAAAAGAATAACAAAGAATAGAAAATAGAATCGACTTTTTT
AGATACTTTGTCTAAAAAACTCTTTACCCATCTAGAAAATAGATGGGGTAGATCTCAAAA
ACCAAGATGGCTAATCCTGTGTCAAGCATAGATAGTTGGAATCCATTATGTAGCAGTTGG
GGAAAGAAGGGGAATATTTCATTGCTACAATACAAGTATGGATGATTGAAACTAATACGC
CATGTATTTGGATATTTCCCTTGAACTGCGTAATATTTTTTATTTTCCACGAATAGTATA
AGGGAATTTTCCGAAGCGAAAATGGATTATGGGAGTGTGTGACTTGAGCTATTGATTGGT
CTGTGCAGATACGTGCTTTTATCTATCTGCCACATTGTAATTAATAAACCAATGTGTCGT
TGTTCCAACCATCGCGTAAGCCCCGTACAGAAGATAGGCTGGTTCGCTTGAAGAGAATCT
TTTCTATGATCAGATCCGAATCATGTCGTACATGAGCAGGCTCCGTAAGATCTAGTTCAC
TTAACTAAAAATGAAATAGTATTAAAATGCACTCATTTCCTCTGCATTGACACGAGCTAT
GAGACTATCGGAGTCAAAGAAAGGGTCTAAAGAATAAGCAAGGCTGGGCTATATTAGTAA
CAAGTAAATCCTTTGTATGTGTGTTTGTAATTAGTAAACGGTCTCTCAATATTTTGAGGC
TAACCACCGATCGTAAGGTTTGAGACGACCCAGAAAGCACTTGATCATATCATGATTTAC
TTTGTAAGCCTACTTGGGTAGTGAGTATTTACTTGTAAGAACCGAATTCTTTTTGGGCTA
GTTTCAAAAAGAATCCAGTCAATGGTTCTTACGTAAAACCATTCATATCTCGTATATGTA
TGTGTCTAGATACCCTATCCATTTTAGATGGATTCGTTTGGTAGTATGGGGAAGAAGTGG
TCTCTAGAAGTACTACTAATTGAGTTGAGGAATCAAACTGTATTAATAGTTTTTTCGATC
GTTCTGCTTGCTTGAACTTTTTCAAATAAAGATCTCTTTAGTTTCGAATTTCATTGGATT
CTAGTGAAGGAATGTCTTCTATAAGAGTCAAACAATTCGTTCAGATTGATCGGAACAAAT
AAATGTATCAAAGAAATATAATTGGGTCCTATGTCAATTCCATATATAAAATGAATATTG
ACACGAATCTATTTACATATCTGATATA---------TGGTATTTATAGTAAGCCTTTAG
CTTTATTAGAAAATAATAGAAAATAAAACTTTATACACTACAAGAAGACTAATCGATAGG
AGGAGAGTATGGTAAGAAAGAACTCGATGACTCTTTCTTACCATACTATCGGATTTCATA
GAATGAAAGACCGTCGATTTCATTTTAGATAAGACGAAAACTTGGCATTCCTTTCATTTT
CTTTTTTCAACGATTGATAAGATCAAGTTTGATTCAAATTCATTAATTATTTTGACTGAC
TGTTTTTACGTAAATGATAAGTAGAAAAGCATATTATATTACAATAAAACTATATTCCAT
TGAACCTAAGAACTTGACAAAAGATTCAGAAGAGGGTATACCTAATAGAAAGAAAAA-AG
TCATTAGGAATAGAAAAA--------------------TGAAAGCACGCTACTCAAACAA
AGCCCCCAAAATCCCTTTTTT---GAAAAAAA------CAATGGCAGTGAAAGACTACTC
AATAAAATCAAATTGAAAAGAGAGGAACAATAACGCCCTCTTGAGAGAACAAGAAAGGCG
TTATTGCTCCTTTTACTTCAAAAAGGCATAGACACTCAAACTAATATCTTATCCATTTTT
AGATGCTAACTCTTTTTCTTTGGTTAGCGGTTTCAAATTCCTTATCTTTTCCATTCACCC
GACTCTTTTAGAAACTGATCTGAACGGAAAGCTTTTTCTCTTATCAGAAGATATATGATA
TATCTCATACATGTACAAATGAACAAAGCAAGGAATCCCGATTTCAATGAGTCACGCTAG
GTATTCTTATTCATACTGAAACTTACCAAGTTGTCCTTTTGCTGATCCAATCAATTCTAG
ACCTGGATGAGACTTTATAATACCCTTTCAATTGACATAAACTTAAGTTCTCTCGTAAAA
TGAGTATAGAACAACGGGAATAGTCGGGATAGCTCAGCTGGTAGAGCAGAGGACTGA
>fragilis_Montevergine_CAM8
TTCGACAATTCTATAGATTAAAGGCTCTCTTCGAGATGAAACATAGGAATTGAGGTCTCA
TTTGGATTATTGAGAGTCTAAAAAAAAA-GACAATACAATT-AGGGCTTCATTGGGATTC
TCAAATTGGAAAGATACTTAGTTCGGATGATCCAAGCCAATAGGATGAACCACATGAGTT
CCACATGATGAACTTTGTATTGCGTACATCACTTAGCCGGGCTCTAGGAAAGTAATGTAA
TGTAGTAGGAAACAAAAACAGAATCTCAAAAAAA-CCAAAGGAATGAAAGAATAAAGAAG
TCGATTTTTGTATTGCTATCGGAACTGAATCTTGTCTATTTGTAGCCTTCAACTCCTTTA
AGACTTTTGAGTCTTGCAACCAACTGATATAACCCTTCGAATAGGGATAATTAGTAACAT
TCTTTTTGACGGAGAGGATAAAAAGAATAACAAAGAATAGAAAATAGAATCGACTTTTTT
AGATACTTTGTCTAAAAAACTCTTTACCCATCTAGAAAATAGATGGGGTAGATCTCAAAA
ACCAAGATGGCTAATCCTGTGTCAAGCATAGATAGTTGGAATCCATTATGTAGCAGTTGG
GGAAAGAAGGGGAATATTTCATTGCTACAATACAAGTATGGATGATTGAAACTAATACGC
CATGTATTTGGATATTTCCCTTGAACTGCGTAATATTTTTTATTTTCCACGAATAGTATA
AGGGAATTTTCCGAAGCGAAAATGGATTATGGGAGTGTGTGACTTGAGCTATTGATTGGT
CTGTGCAGATACGTGCTTTTATCTATCTGCCACATTGTAATTAATAAACCAATGTGTCGT
TGTTCCAACCATCGCGTAAGCCCCGTACAGAAGATAGGCTGGTTCGCTTGAAGAGAATCT
TTTCTATGATCAGATCCGAATCATGTCGTACATGAGCAGGCTCCGTAAGATCTAGTTCAC
TTAACTAAAAATGAAATAGTATTAAAATGCACTCATTTCCTCTGCATTGACACGAGCTAT
GAGACTATCGGAGTCAAAGAAAGGGTCTAAAGAATAAGCAAGGCTGGGCTATATTAGTAA
CAAGTAAATCCTTTGTATGTGTGTTTGTAATTAGTAAACGGTCTCTCAATATTTTGAGGC
TAACCACCGATCGTAAGGTTTGAGACGACCCAGAAAGCACTTGATCATATCATGATTTAC
TTTGTAAGCCTACTTGGGTAGTGAGTATTTACTTGTAAGAACCGAATTCTTTTTGGGCTA
GTTTCAAAAAGAATCCAGTCAATGGTTCTTACGTAAAACCATTCATATCTCGTATATGTA
TGTGTCTAGATACCCTATCCATTTTAGATGGATTCGTTTGGTAGTATGGGGAAGAAGTGG
TCTCTAGAAGTACTACTAATTGAGTTGAGGAATCAAACTGTATTAATAGTTTTTTCGATC
GTTCTGCTTGCTTGAACTTTTTCAAATAAAGATCTCTTTAGTTTCGAATTTCATTGGATT
CTAGTGAAGGAATGTCTTCTATAAGAGTCAAACAATTCGTTCAGATTGATCGGAACAAAT
AAATGTATCAAAGAAATATAATTGGGTCCTATGTCAATTCCATATATAAAATGAATATTG
ACACGAATCTATTTACATATCTGATATA---------TGGTATTTATAGTAAGCCTTTAG
CTTTATTAGAAAATAATAGAAAATAAAACTTTATACACTACAAGAAGACTAATCGATAGG
AGGAGAGTATGGTAAGAAAGAACTCGATGACTCTTTCTTACCATACTATCGGATTTCATA
GAATGAAAGACCGTCGATTTCATTTTAGATAAGACGAAAACTTGGCATTCCTTTCATTTT
CTTTTTTCAACGATTGATAAGATCAAGTTTGATTCAAATTCATTAATTATTTTGACTGAC
TGTTTTTACGTAAATGATAAGTAGAAAAGCATATTATATTACAATAAAACTATATTCCAT
TGAACCTAAGAACTTGACAAAAGATTCAGAAGAGGGTATACCTAATAGAAAGAAAAA-AG
TCATTAGGAATAGAAAAA--------------------TGAAAGCACGCTACTCAAACAA
AGCCCCCAAAATCCCTTTTTT---GAAAAAAA------CAATGGCAGTGAAAGACTACTC
AATAAAATCAAATTGAAAAGAGAGGAACAATAACGCCCTCTTGAGAGAACAAGAAAGGCG
TTATTGCTCCTTTTACTTCAAAAAGGCATAGACACTCAAACTAATATCTTATCCATTTTT
AGATGCTAACTCTTTTTCTTTGGTTAGCGGTTTCAAATTCCTTATCTTTTCCATTCACCC
GACTCTTTTAGAAACTGATCTGAACGGAAAGCTTTTTCTCTTATCAGAAGATATATGATA
TATCTCATACATGTACAAATGAACAAAGCAAGGAATCCCGATTTCAATGAGTCACGCTAG
GTATTCTTATTCATACTGAAACTTACCAAGTTGTCCTTTTGCTGATCCAATCAATTCTAG
ACCTGGATGAGACTTTATAATACCCTTTCAATTGACATAAACTTAAGTTCTCTCGTAAAA
TGAGTATAGAACAACGGGAATAGTCGGGATAGCTCAGCTGGTAGAGCAGAGGACTGA
>fragilis_Montevergine_CAM9
TTCGACAATTCTATAGATTAAAGGCTCTCTTCGAGATGAAACATAGGAATTGAGGTCTCA
TTTGGATTATTGAGAGTCTAAAAAAAAA-GACAATACAATT-AGGGCTTCATTGGGATTC
TCAAATTGGAAAGATACTTAGTTCGGATGATCCAAGCCAATAGGATGAACCACATGAGTT
CTACATGATGAACTTTGTATTGCGTACATCACTTAGCCGGGCTCTAGGAAAGTCATGTAA
TGTAGTAGGAAACAAAAACAGAATCTCAAAAAAA-CCAAAGGAATGAAAGAATAAAGAAG
TCGATTTTTGTATTGCTATCGGAACTGAATCTTGTCTATTTGTAGCCTTCAACTCCTTTA
AGACTTTTGAGTCTTGCAACCAACTGATATAACCCTTCGAATAGGGATAATTAGTAACAT
TCTTTTTGACGGAGAGGATAAAAAGAATAACAAAGAATAGAAAATAGAATCGACTTTTTT
AGATACTTTGTCTAAAAAACTCTTTACCCATCTAGAAAATAGATGGGGTAGATCTCAAAA
ACCAAGATGGCTAATCCTGTGTCAAGCATAGATAGTTGGAATCCATTATGTAGCAGTTGG
GGAAAGAAGGGGAATATTTCATTGCTACAATACAAGTATGGATGATTGAAACTAATACGC
CATGTATTTGGATATTTCCCTTGAACTGCGTAATATTTTTTATTTTCCACGAATAGTATA
AGGGGATTTTCCGAAGCGAAAATGGATTATGGGAGTGTGTGACTTGAGCTATTGATTGGT
CTGTGCAGATACGTGCTTTTATCTATCTGCCACATTGTAATTAATAAACCAATGTGTCGT
TGTTCCAACCATCGCGTAAGCCCCGTACAGAAGATAGGCTGGTTCGCTTGAAGAGAATCT
TTTCTATGATCAGATCCGAATCATGTCGTACATGAGCAGGCTCCGTAAGATCTAGTTCAC
TTAACTAAAAATGAAATAGTATTAAAATGCACTCATTTCCTCTGCATTGACACGAGCTAT
GAGACTATCGGAGTCAAAGAAAGGGTCTAAAGAATAAGCAAGGCTGGGCTATATTAGTAA
CAAGTAAATCCTTTGTATGTGTGTTTGTAATTAGTAAACGGTCTCTCAATATTTTGAGGC
TAACCACCGATCGTAAGGTTTGAGACGACCCAGAAAGCACTTGATCATATCATGATTTAC
TTTGTAAGCCTACTTGGGTAGTGAGTATTTACTTGTAAGAACCGAATTCTTTTTGGGCTA
GTTTCAAAAAGAATCCAGTCAATGGTTCTTACGTAAAACCATTCATATCTCGTATATGTA
TGTGTCTAGATACCCTATCCATTTTAGATGGATTCGTTTGGTAGTATGGGGAAGAAGTGG
TCTCTAGAAGTACTACTAATTGAGTTGAGGAATCAAACTGTATTAATAGTTTTTTCGATC
GTTCTGCTTGCTTGAACTTTTTCAAATAAAGATCTCTTTAGTTTCGAATTTCATTGGATT
CTAGTGAAGGAATGTCTTCTATAAGAGTCAAACAATTCGTTCAGATTGATCGGAACAAAT
AAATGTATCAAAGAAATATAATTGGGTCCTATGTCAATTCCATATCTAAAATGAATATTG
ACACGAATCTATTTACATATCTGATATA---------TGGTATTTATAGTAAGCCTTTAG
CTTTATTAGAAAATAATAGAAAATAAAACTTTATACACTACAAGAAGACTAATCGATAGG
AGGAGAGTATGGTAAGAAAGAACTCGATGACTCTTTCTTACCATACTATCGGATTTCATA
GAATGAAAGACCGTCGATTTCATTTTAGATAAGACGAAAACTTGGCATTCCTTTCATTTT
CTTTTTTCAACGATTGATAAGATCAAGTTTGATTCAAATTCATTAATTATTTTGACTGAC
TGTTTTTACGTAAATGATAAGTAGAAAAGCATATTATATTACAATAAAACTATATTCCAT
TGAACCTAAGAACTTGACAAAAGATTCAGAAGAGGGTATACCTAATAGAAAGAAAAA-AG
TCATTAGGAATAGAAAAA--------------------TGAAAGCACGCTACTCAAACAA
AGCCCCCAAAATCCCTTTTTT---GAAAAAAAAAA---CAATGGCAGTGAAAGACTACTC
AATAAAATCAAATTGAAAAGAGAGGAACAATAACGCCCTCTTGAGAGAACAAGAAAGGCG
TTATTGCTCCTTTTACTTCAAAAAGGCATAGACACTCAAACTAATATCTTATCCATTTTT
AGATGCTAACTCTTTTTCTTTGGTTAGCGGTTTCAAATTCCTTATCTTTTCCATTCACCC
GACTCTTTTAGAAACTGATCTGAACGGAAAGCTTTTTCTCTTATCAGAAGATATATGATA
TATCTCATACATGTACAAATGAACAAAGCAAGGAATCCCGATTTCAATGAGTCACGCTAG
GTATTCTTATTCATACTGAAACTTACCAAGTTGTCCTTTTGCTGATCCAATCAATTCTAG
ACCTGGATGAGACTTTATAATACCCTTTCAATTGACATAAACTTAAGTTCTCTCGTAAAA
TGAGTATAGAACAACGGGAATAGTCGGGATAGCTCAGCTGGTAGAGCAGAGGACTGA
>fragilis_Mounts_of_Verbicaro_CAL3
TTCGACAATTCTATAGATTAAAGGCTCTCTTCGAGATGAAACATAGGAATTGAGGTCTCA
TTTGGATTATTGAGAGTCTAAAAAAAAA-GACAATACAATT-AGGGCTTCATTGGGATTC
TCAAATTGGAAAGATACTTAGTTCGGATGATCCAAGCCAATAGGATGAACCACATGAGTT
CTACATGATGAACTTTGTATTGCGTACATCACTTAGCCGGGCTCTAGGAAAGTCATGTAA
TGTAGTAGGAAACAAAAACAGAATCTCAAAAAAA-CCAAAGGAATGAAAGAATAAAGAAG
TCGATTTTTGTATTGCTATCGGAACTGAATCTTGTCTATTTGTAGCCTTCAACTCCTTTA
AGACTTTTGAGTCTTGCAACCAACTGATATAACCCTTCGAATAGGGATAATTAGTAACAT
TCTTTTTGACGGAGAGGATAAAAAGAATAACAAAGAATAGAAAATAGAATCGACTTTTTT
AGATACTTTGTCTAAAAAACTCTTTACCCATCTAGAAAATAGATGGGGTAGATCTCAAAA
ACCAAGATGGCTAATCCTGTGTCAAGCATAGATAGTTGGAATCCATTATGTAGCAGTTGG
GGAAAGAAGGGGAATATTTCATTGCTACAATACAAGTATGGATGATTGAAACTAATACGC
CATGTATTTGGATATTTCCCTTGAACTGCGTAATATTTTTTATTTTCCACGAATAGTATA
AGGGAATTTTCCGAAGCGAAAATGGATTATGGGAGTGTGTGACTTGAGCTATTGATTGGT
CTGTGCAGATACGTGCTTTTATCTATCTGCCACATTGTAATTAATAAACCAATGTGTCGT
TGTTCCAACCATCGCGTAAGCCCCGTACAGAAGATAGGCTGGTTCGCTTGAAGAGAATCT
TTTCTATGATCAGATCCGAATCATGTCGTACATGAGCAGGCTCCGTAAGATCTAGTTCAC
TTAACTAAAAATGAAATAGTATTAAAATGCACTCATTTCCTCTGCATTGACACGAGCTAT
GAGACTATCGGAGTCAAAGAAAGGGTCTAAAGAATAAGCAAGGCTGGGCTATATTAGTAA
CAAGTAAATCCTTTGTATGTGTGTTTGTAATTAGTAAACGGTCTCTCAATATTTTGAGGC
TAACCACCGATCGTAAGGTTTGAGACGACCCAGAAAGCACTTGATCATATCATGATTTAC
TTTGTAAGCCTACTTGGGTAGTGAGTATTTACTTGTAAGAACCGAATTCTTTTTGGGCTA
GTTTCAAAAAGAATCCAGTCAATGGTTCTTACGTAAAACCATTCATATCTCGTATATGTA
TGTGTCTAGATACCCTATCCATTTTAGATGGATTCGTTTGGTAGTATGGGGAAGAAGTGG
TCTCTAGAAGTACTACTAATTGAGTTGAGGAATCAAACTGTATTAAAAGTTTTTTCGATC
GTTCTGCTTGCTTGAACTTTTTCAAATAAAGATCTCTTTAGTTTCGAATTTCATTGGATT
CTAGTGAAGGAATGTCTTCTATAAGAGTCAAACAATTCGTTCAGATTGATCGGAACAAAT
AAATGTATCAAAGAAATATAATTGGGTCCTATGTCAATTCCATATATAAAATGAATATTG
ACACGAATCTATTTACATATCTGATATA---------TGGTATTTATAGTAAGCCTTTAG
CTTTATTAGAAAATAATAGAAAATAAAACTTTATACACTACAAGAAGACTAATCGATAGG
AGGAGAGTATGGTAAGAAAGAACTCGATGACTCTTTCTTACCATACTATCGGATTTCATA
GAATGAAAGACCGTCGATTTCATTTTAGATAAGACGAAAACTTGGCATTCCTTTCATTTT
CTTTTTTCAACGATTGATAAGATCAAGTTTGATTCAAATTCATTAATTATTTTGACTGAC
TGTTTTTACGTAAATGATAAGTAGAAAAGCATATTATATTACAATAAAACTATATTCCAT
TGAACCTAAGAACTTGACAAAAGATTCAGAAGAGGGTATACCTAATAGAAAGAAAAA-AG
TCATTAGGAATAGAAAAA--------------------TGAAAGCACGCTACTCAAACAA
AGCCCCCAAAATCCCTTTTTT---GAAAAAAA------CAATGGCAGTGAAAGACTACTC
AATAAAATCAAATTGAAAAGAGAGGAACAATAACGCCCTCTTGAGAGAACAAGAAAGGCG
TTATTGCTCCTTTTACTTCAAAAAGGCATAGACACTCAAACTAATATCTTATCCATTTTT
AGATGCTAACTCTTTTTCTTTGGTTAGCGGTTTCAAATTCCTTATCTTTTCCATTCACCC
GACTCTTTTAGAAACTGATCTGAACGGAAAGCTTTTTCTCTTATCAGAAGATATATGATA
TATCTCATACATGTACAAATGAACAAAGCAAGGAATCCCGATTTCAATGAGTCACGCTAG
GTATTCTTATTCATACTCAAACTTACCAAGTTGTCCTTTTGCTGATCCAATCAATTCTAG
ACCTGGATGAGACTTTATAATACCCTTTCAATTGACATAAACTTAAGTTCTCTCGTAAAA
TGAGTATAGAACAACGGGAATAGTCGGGATAGCTCAGCTGGTAGAGCAGAGGACTGA
>fragilis_Mt._Accellica_CAM11
TTCGACAATTCTATAGATTAAAGGCTCTCTTCGAGATGAAACATAGGAATTGAGGTCTCA
TTTGGATTATTGAGAGTCTAAAAAAAAA-GACAATACAATT-AGGGCTTCATTGGGATTC
TCAAATTGGAAAGATACTTAGTTCGGATGATCCAAGCCAATAGGATGAACCACATGAGTT
CCACATGATGAACTTTGTATTGCGTACATCACTTAGCCGGGCTCTAGGAAAGTAATGTAA
TGTAGTAGGAAACAAAAACAGAATCTCAAAAAAA-CCAAAGGAATGAAAGAATAAAGAAG
TCGATTTTTGTATTGCTATCGGAACTGAATCTTGTCTATTTGTAGCCTTCAACTCCTTTA
AGACTTTTGAGTCTTGCAACCAACTGATATAACCCTTCGAATAGGGATAATTAGTAACAT
TCTTTTTGACGGAGAGGATAAAAAGAATAACAAAGAATAGAAAATAGAATCGACTTTTTT
AGATACTTTGTCTAAAAAACTCTTTACCCATCTAGAAAATAGATGGGGTAGATCTCAAAA
ACCAAGATGGCTAATCCTGTGTCAAGCATAGATAGTTGGAATCCATTATGTAGCAGTTGG
GGAAAGAAGGGGAATATTTCATTGCTACAATACAAGTATGGATGATTGAAACTAATACGC
CATGTATTTGGATATTTCCCTTGAACTGCGTAATATTTTTTATTTTCCACGAATAGTATA
AGGGAATTTTCCGAAGCGAAAATGGATTATGGGAGTGTGTGACTTGAGCTATTGATTGGT
CTGTGCAGATACGTGCTTTTATCTATCTGCCACATTGTAATTAATAAACCAATGTGTCGT
TGTTCCAACCATCGCGTAAGCCCCGTACAGAAGATAGGCTGGTTCGCTTGAAGAGAATCT
TTTCTATGATCAGATCCGAATCATGTCGTACATGAGCAGGCTCCGTAAGATCTAGTTCAC
TTAACTAAAAATGAAATAGTATTAAAATGCACTCATTTCCTCTGCATTGACACGAGCTAT
GAGACTATCGGAGTCAAAGAAAGGGTCTAAAGAATAAGCAAGGCTGGGCTATATTAGTAA
CAAGTAAATCCTTTGTATGTGTGTTTGTAATTAGTAAACGGTCTCTCAATATTTTGAGGC
TAACCACCGATCGTAAGGTTTGAGACGACCCAGAAAGCACTTGATCATATCATGATTTAC
TTTGTAAGCCTACTTGGGTAGTGAGTATTTACTTGTAAGAACCGAATTCTTTTTGGGCTA
GTTTCAAAAAGAATCCAGTCAATGGTTCTTACGTAAAACCATTCATATCTCGTATATGTA
TGTGTCTAGATACCCTATCCATTTTAGATGGATTCGTTTGGTAGTATGGGGAAGAAGTGG
TCTCTAGAAGTACTACTAATTGAGTTGAGGAATCAAACTGTATTAATAGTTTTTTCGATC
GTTCTGCTTGCTTGAACTTTTTCAAATAAAGATCTCTTTAGTTTCGAATTTCATTGGATT
CTAGTGAAGGAATGTCTTCTATAAGAGTCAAACAATTCGTTCAGATTGATCGGAACAAAT
AAATGTATCAAAGAAATATAATTGGGTCCTATGTCAATTCCATATATAAAATGAATATTG
ACACGAATCTATTTACATATCTGATATA---------TGGTATTTATAGTAAGCCTTTAG
CTTTATTAGAAAATAATAGAAAATAAAACTTTATACACTACAAGAAGACTAATCGATAGG
AGGAGAGTATGGTAAGAAAGAACTCGATGACTCTTTCTTACCATACTATCGGATTTCATA
GAATGAAAGACCGTCGATTTCATTTTAGATAAGACGAAAACTTGGCATTCCTTTCATTTT
CTTTTTTCAACGATTGATAAGATCAAGTTTGATTCAAATTCATTAATTATTTTGACTGAC
TGTTTTTACGTAAATGATAAGTAGAAAAGCATATTATATTACAATAAAACTATATTCCAT
TGAACCTAAGAACTTGACAAAAGATTCAGAAGAGGGTATACCTAATAGAAAGAAAAA-AG
TCATTAGGAATAGAAAAA--------------------TGAAAGCACGCTACTCAAACAA
AGCCCCCAAAATCCCTTTTTT---GAAAAAAA------CAATGGCAGTGAAAGACTACTC
AATAAAATCAAATTGAAAAGAGAGGAACAATAACGCCCTCTTGAGAGAACAAGAAAGGCG
TTATTGCTCCTTTTACTTCAAAAAGGCATAGACACTCAAACTAATATCTTATCCATTTTT
AGATGCTAACTCTTTTTCTTTGGTTAGCGGTTTCAAATTCCTTATCTTTTCCATTCACCC
GACTCTTTTAGAAACTGATCTGAACGGAAAGCTTTTTCTCTTATCAGAAGATATATGATA
TATCTCATACATGTACAAATGAACAAAGCAAGGAATCCCGATTTCAATGAGTCACGCTAG
GTATTCTTATTCATACTGAAACTTACCAAGTTGTCCTTTTGCTGATCCAATCAATTCTAG
ACCTGGATGAGACTTTATAATACCCTTTCAATTGACATAAACTTAAGTTCTCTCGTAAAA
TGAGTATAGAACAACGGGAATAGTCGGGATAGCTCAGCTGGTAGAGCAGAGGACTGA
>fragilis_Mt._Cocuzzo_CAL2
TTCGACAATTCTATAGATTAAAGGCTCTCTTCGAGATGAAACATAGGAATTGAGGTCTCA
TTTGGATTATTGAGAGTCTAAAAAAAAA-GACAATACAATT-AGGGCTTCATTGGGATTC
TCAAATTGGAAAGATACTTAGTTCGGATGATCCAAGCCAATAGGATGAACCACATGAGTT
CCACATGATGAACTTTGTATTGCGTACATCACTTAGCCGGGCTCTAGGAAAGTAATGTAA
TGTAGTAGGAAACAAAAACAGAATCTCAAAAAAA-CCAAAGGAATGAAAGAATAAAGAAG
TCGATTTTTGTATTGCTATCGGAACTGAATCTTGTCTATTTGTAGCCTTCAACTCCTTTA
AGACTTTTGAGTCTTGCAACCAACTGATATAACCCTTCGAATAGGGATAATTAGTAACAT
TCTTTTTGACGGAGAGGATAAAAAGAATAACAAAGAATAGAAAATAGAATCGACTTTTTT
AGATACTTTGTCTAAAAAACTCTTTACCCATCTAGAAAATAGATGGGGTAGATCTCAAAA
ACCAAGATGGCTAATCCTGTGTCAAGCATAGATAGTTGGAATCCATTATGTAGCAGTTGG
GGAAAGAAGGGGAATATTTCATTGCTACAATACAAGTATGGATGATTGAAACTAATACGC
CATGTATTTGGATATTTCCCTTGAACTGCGTAATATTTTTTATTTTCCACGAATAGTATA
AGGGAATTTTCCGAAGCGAAAATGGATTATGGGAGTGTGTGACTTGAGCTATTGATTGGT
CTGTGCAGATACGTGCTTTTATCTATCTGCCACATTGTAATTAATAAACCAATGTGTCGT
TGTTCCAACCATCGCGTAAGCCCCGTACAGAAGATAGGCTGGTTCGCTTGAAGAGAATCT
TTTCTATGATCAGATCCGAATCATGTCGTACATGAGCAGGCTCCGTAAGATCTAGTTCAC
TTAACTAAAAATGAAATAGTATTAAAATGCACTCATTTCCTCTGCATTGACACGAGCTAT
GAGACTATCGGAGTCAAAGAAAGGGTCTAAAGAATAAGCAAGGCTGGGCTATATTAGTAA
CAAGTAAATCCTTTGTATGTGTGTTTGTAATTAGTAAACGGTCTCTCAATATTTTGAGGC
TAACCACCGATCGTAAGGTTTGAGACGACCCAGAAAGCACTTGATCATATCATGATTTAC
TTTGTAAGCCTACTTGGGTAGTGAGTATTTACTTGTAAGAACCGAATTCTTTTTGGGCTA
GTTTCAAAAAGAATCCAGTCAATGGTTCTTACGTAAAACCATTCATATCTCGTATATGTA
TGTGTCTAGATACCCTATCCATTTTAGATGGATTCGTTTGGTAGTATGGGGAAGAAGTGG
TCTCTAGAAGTACTACTAATTGAGTTGAGGAATCAAACTGTATTAATAGTTTTTTCGATC
GTTCTGCTTGCTTGAACTTTTTCAAATAAAGATCTCTTTAGTTTCGAATTTCATTGGATT
CTAGTGAAGGAATGTCTTCTATAAGAGTCAAACAATTCGTTCAGATTGATCGGAACAAAT
AAATGTATCAAAGAAATATAATTGGGTCCTATGTCAATTCCATATATAAAATGAATATTG
ACACGAATCTATTTACATATCTGATATA---------TGGTATTTATAGTAAGCCTTTAG
CTTTATTAGAAAATAATAGAAAATAAAACTTTATACACTACAAGAAGACTAATCGATAGG
AGGAGAGTATGGTAAGAAAGAACTCGATGACTCTTTCTTACCATACTATCGGATTTCATA
GAATGAAAGACCGTCGATTTCATTTTAGATAAGACGAAAACTTGGCATTCCTTTCATTTT
CTTTTTTCAACGATTGATAAGATCAAGTTTGATTCAAATTCATTAATTATTTTGACTGAC
TGTTTTTACGTAAATGATAAGTAGAAAAGCATATTATATTACAATAAAACTATATTCCAT
TGAACCTAAGAACTTGACAAAAGATTCAGAAGAGGGTATACCTAATAGAAAGAAAAA-AG
TCATTAGGAATAGAAAAA--------------------TGAAAGCACGCTACTCAAACAA
AGCCCCCAAAATCCCTTTTTT---GAAAAAAA------CAATGGCAGTGAAAGACTACTC
AATAAAATCAAATTGAAAAGAGAGGAACAATAACGCCCTCTTGAGAGAACAAGAAAGGCG
TTATTGCTCCTTTTACTTCAAAAAGGCATAGACACTCAAACTAATATCTTATCCATTTTT
AGATGCTAACTCTTTTTCTTTGGTTAGCGGTTTCAAATTCCTTATCTTTTCCATTCACCC
GACTCTTTTAGAAACTGATCTGAACGGAAAGCTTTTTCTCTTATCAGAAGATATATGATA
TATCTCATACATGTACAAATGAACAAAGCAAGGAATCCCGATTTCAATGAGTCACGCTAG
GTATTCTTATTCATACTGAAACTTACCAAGTTGTCCTTTTGCTGATCCAATCAATTCTAG
ACCTGGATGAGACTTTATAATACCCTTTCAATTGACATAAACTTAAGTTCTCTCGTAAAA
TGAGTATAGAACAACGGGAATAGTCGGGATAGCTCAGCTGGTAGAGCAGAGGACTGA
>fragilis_Mt._Finestra_CAM12
TTCGACAATTCTATAGATTAAAGGCTCTCTTCGAGATGAAACATAGGAATTGAGGTCTCA
TTTGGATTATTGAGAGTCTAAAAAAAAA-GACAATACAATT-AGGGCTTCATTGGGATTC
TCAAATTGGAAAGATACTTAGTTCGGATGATCCAAGCCAATAGGATGAACCACATGAGTT
CCACATGATGAACTTTGTATTGCGTACATCACTTAGCCGGGCTCTAGGAAAGTAATGTAA
TGTAGTAGGAAACAAAAACAGAATCTCAAAAAAA-CCAAAGGAATGAAAGAATAAAGAAG
TCGATTTTTGTATTGCTATCGGAACTGAATCTTGTCTATTTGTAGCCTTCAACTCCTTTA
AGACTTTTGAGTCTTGCAACCAACTGATATAACCCTTCGAATAGGGATAATTAGTAACAT
TCTTTTTGACGGAGAGGATAAAAAGAATAACAAAGAATAGAAAATAGAATCGACTTTTTT
AGATACTTTGTCTAAAAAACTCTTTACCCATCTAGAAAATAGATGGGGTAGATCTCAAAA
ACCAAGATGGCTAATCCTGTGTCAAGCATAGATAGTTGGAATCCATTATGTAGCAGTTGG
GGAAAGAAGGGGAATATTTCATTGCTACAATACAAGTATGGATGATTGAAACTAATACGC
CATGTATTTGGATATTTCCCTTGAACTGCGTAATATTTTTTATTTTCCACGAATAGTATA
AGGGAATTTTCCGAAGCGAAAATGGATTATGGGAGTGTGTGACTTGAGCTATTGATTGGT
CTGTGCAGATACGTGCTTTTATCTATCTGCCACATTGTAATTAATAAACCAATGTGTCGT
TGTTCCAACCATCGCGTAAGCCCCGTACAGAAGATAGGCTGGTTCGCTTGAAGAGAATCT
TTTCTATGATCAGATCCGAATCATGTCGTACATGAGCAGGCTCCGTAAGATCTAGTTCAC
TTAACTAAAAATGAAATAGTATTAAAATGCACTCATTTCCTCTGCATTGACACGAGCTAT
GAGACTATCGGAGTCAAAGAAAGGGTCTAAAGAATAAGCAAGGCTGGGCTATATTAGTAA
CAAGTAAATCCTTTGTATGTGTGTTTGTAATTAGTAAACGGTCTCTCAATATTTTGAGGC
TAACCACCGATCGTAAGGTTTGAGACGACCCAGAAAGCACTTGATCATATCATGATTTAC
TTTGTAAGCCTACTTGGGTAGTGAGTATTTACTTGTAAGAACCGAATTCTTTTTGGGCTA
GTTTCAAAAAGAATCCAGTCAATGGTTCTTACGTAAAACCATTCATATCTCGTATATGTA
TGTGTCTAGATACCCTATCCATTTTAGATGGATTCGTTTGGTAGTATGGGGAAGAAGTGG
TCTCTAGAAGTACTACTAATTGAGTTGAGGAATCAAACTGTATTAATAGTTTTTTCGATC
GTTCTGCTTGCTTGAACTTTTTCAAATAAAGATCTCTTTAGTTTCGAATTTCATTGGATT
CTAGTGAAGGAATGTCTTCTATAAGAGTCAAACAATTCGTTCAGATTGATCGGAACAAAT
AAATGTATCAAAGAAATATAATTGGGTCCTATGTCAATTCCATATATAAAATGAATATTG
ACACGAATCTATTTACATATCTGATATA---------TGGTATTTATAGTAAGCCTTTAG
CTTTATTAGAAAATAATAGAAAATAAAACTTTATACACTACAAGAAGACTAATCGATAGG
AGGAGAGTATGGTAAGAAAGAACTCGATGACTCTTTCTTACCATACTATCGGATTTCATA
GAATGAAAGACCGTCGATTTCATTTTAGATAAGACGAAAACTTGGCATTCCTTTCATTTT
CTTTTTTCAACGATTGATAAGATCAAGTTTGATTCAAATTCATTAATTATTTTGACTGAC
TGTTTTTACGTAAATGATAAGTAGAAAAGCATATTATATTACAATAAAACTATATTCCAT
TGAACCTAAGAACTTGACAAAAGATTCAGAAGAGGGTATACCTAATAGAAAGAAAAA-AG
TCATTAGGAATAGAAAAA--------------------TGAAAGCACGCTACTCAAACAA
AGCCCCCAAAATCCCTTTTTT---GAAAAAAA------CAATGGCAGTGAAAGACTACTC
AATAAAATCAAATTGAAAAGAGAGGAACAATAACGCCCTCTTGAGAGAACAAGAAAGGCG
TTATTGCTCCTTTTACTTCAAAAAGGCATAGACACTCAAACTAATATCTTATCCATTTTT
AGATGCTAACTCTTTTTCTTTGGTTAGCGGTTTCAAATTCCTTATCTTTTCCATTCACCC
GACTCTTTTAGAAACTGATCTGAACGGAAAGCTTTTTCTCTTATCAGAAGATATATGATA
TATCTCATACATGTACAAATGAACAAAGCAAGGAATCCCGATTTCAATGAGTCACGCTAG
GTATTCTTATTCATACTGAAACTTACCAAGTTGTCCTTTTGCTGATCCAATCAATTCTAG
ACCTGGATGAGACTTTATAATACCCTTTCAATTGACATAAACTTAAGTTCTCTCGTAAAA
TGAGTATAGAACAACGGGAATAGTCGGGATAGCTCAGCTGGTAGAGCAGAGGACTGA
>fragilis_Mt._Orlando_LAZ4
TTCGACAATTCTATAGATTAAAGGCTCTCTTCGAGATGAAACATAGGAATTGAGGTCTCA
TTTGGATTATTGAGAGTCTAAAAAAAAA-GACAATACAATT-AGGGCTTCATTGGGATTC
TCAAATTGGAAAGATACTTAGTTCGGATGATCCAAGCCAATAGGATGAACCACATGAGTT
CCACATGATGAACTTTGTATTGCGTACATCACTTAGCCGGGCTCTAGGAAAGTAATGTAA
TGTAGTAGGAAACAAAAACAGAATCTCAAAAAAA-CCAAAGGAATGAAAGAATAAAGAAG
TCGATTTTTGTATTGCTATCGGAACTGAATCTTGTCTATTTGTAGCCTTCAACTCCTTTA
AGACTTTTGAGTCTTGCAACCAACTGATATAACCCTTCGAATAGGGATAATTAGTAACAT
TCTTTTTGACGGAGAGGATAAAAAGAATAACAAAGAATAGAAAATAGAATCGACTTTTTT
AGATACTTTGTCTAAAAAACTCTTTACCCATCTAGAAAATAGATGGGGTAGATCTCAAAA
ACCAAGATGGCTAATCCTGTGTCAAGCATAGATAGTTGGAATCCATTATGTAGCAGTTGG
GGAAAGAAGGGGAATATTTCATTGCTACAATACAAGTATGGATGATTGAAACTAATACGC
CATGTATTTGGATATTTCCCTTGAACTGCGTAATATTTTTTATTTTCCACGAATAGTATA
AGGGAATTTTCCGAAGCGAAAATGGATTATGGGAGTGTGTGACTTGAGCTATTGATTGGT
CTGTGCAGATACGTGCTTTTATCTATCTGCCACATTGTAATTAATAAACCAATGTGTCGT
TGTTCCAACCATCGCGTAAGCCCCGTACAGAAGATAGGCTGGTTCGCTTGAAGAGAATCT
TTTCTATGATCAGATCCGAATCATGTCGTACATGAGCAGGCTCCGTAAGATCTAGTTCAC
TTAACTAAAAATGAAATAGTATTAAAATGCACTCATTTCCTCTGCATTGACACGAGCTAT
GAGACTATCGGAGTCAAAGAAAGGGTCTAAAGAATAAGCAAGGCTGGGCTATATTAGTAA
CAAGTAAATCCTTTGTATGTGTGTTTGTAATTAGTAAACGGTCTCTCAATATTTTGAGGC
TAACCACCGATCGTAAGGTTTGAGACGACCCAGAAAGCACTTGATCATATCATGATTTAC
TTTGTAAGCCTACTTGGGTAGTGAGTATTTACTTGTAAGAACCGAATTCTTTTTGGGCTA
GTTTCAAAAAGAATCCAGTCAATGGTTCTTACGTAAAACCATTCATATCTCGTATATGTA
TGTGTCTAGATACCCTATCCATTTTAGATGGATTCGTTTGGTAGTATGGGGAAGAAGTGG
TCTCTAGAAGTACTACTAATTGAGTTGAGGAATCAAACTGTATTAATAGTTTTTTCGATC
GTTCTGCTTGCTTGAACTTTTTCAAATAAAGATCTCTTTAGTTTCGAATTTCATTGGATT
CTAGTGAAGGAATGTCTTCTATAAGAGTCAAACAATTCGTTCAGATTGATCGGAACAAAT
AAATGTATCAAAGAAATATAATTGGGTCCTATGTCAATTCCATATATAAAATGAATATTG
ACACGAATCTATTTACATATCTGATATA---------TGGTATTTATAGTAAGCCTTTAG
CTTTATTAGAAAATAATAGAAAATAAAACTTTATACACTACAAGAAGACTAATCGATAGG
AGGAGAGTATGGTAAGAAAGAACTCGATGACTCTTTCTTACCATACTATCGGATTTCATA
GAATGAAAGACCGTCGATTTCATTTTAGATAAGACGAAAACTTGGCATTCCTTTCATTTT
CTTTTTTCAACGATTGATAAGATCAAGTTTGATTCAAATTCATTAATTATTTTGACTGAC
TGTTTTTACGTAAATGATAAGTAGAAAAGCATATTATATTACAATAAAACTATATTCCAT
TGAACCTAAGAACTTGACAAAAGATTCAGAAGAGGGTATACCTAATAGAAAGAAAAA-AG
TCATTAGGAATAGAAAAA--------------------TGAAAGCACGCTACTCAAACAA
AGCCCCCAAAATCCCTTTTTT---GAAAAAAA------CAATGGCAGTGAAAGACTACTC
AATAAAATCAAATTGAAAAGAGAGGAACAATAACGCCCTCTTGAGAGAACAAGAAAGGCG
TTATTGCTCCTTTTACTTCAAAAAGGCATAGACACTCAAACTAATATCTTATCCATTTTT
AGATGCTAACTCTTTTTCTTTGGTTAGCGGTTTCAAATTCCTTATCTTTTCCATTCACCC
GACTCTTTTAGAAACTGATCTGAACGGAAAGCTTTTTCTCTTATCAGAAGATATATGATA
TATCTCATACATGTACAAATGAACAAAGCAAGGAATCCCGATTTCAATGAGTCACGCTAG
GTATTCTTATTCATACTGAAACTTACCAAGTTGTCCTTTTGCTGATCCAATCAATTCTAG
ACCTGGATGAGACTTTATAATACCCTTTCAATTGACATAAACTTAAGTTCTCTCGTAAAA
TGAGTATAGAACAACGGGAATAGTCGGGATAGCTCAGCTGGTAGAGCAGAGGACTGA
>fragilis_Mt._Orlando_LAZ5
TTCGACAATTCTATAGATTAAAGGCTCTCTTCGAGATGAAACATAGGAATTGAGGTCTCA
TTTGGATTATTGAGAGTCTAAAAAAAAA-GACAATACAATT-AGGGCTTCATTGGGATTC
TCAAATTGGAAAGATACTTAGTTCGGATGATCCAAGCCAATAGGATGAACCACATGAGTT
CCACATGATGAACTTTGTATTGCGTACATCACTTAGCCGGGCTCTAGGAAAGTAATGTAA
TGTAGTAGGAAACAAAAACAGAATCTCAAAAAAA-CCAAAGGAATGAAAGAATAAAGAAG
TCGATTTTTGTATTGCTATCGGAACTGAATCTTGTCTATTTGTAGCCTTCAACTCCTTTA
AGACTTTTGAGTCTTGCAACCAACTGATATAACCCTTCGAATAGGGATAATTAGTAACAT
TCTTTTTGACGGAGAGGATAAAAAGAATAACAAAGAATAGAAAATAGAATCGACTTTTTT
AGATACTTTGTCTAAAAAACTCTTTACCCATCTAGAAAATAGATGGGGTAGATCTCAAAA
ACCAAGATGGCTAATCCTGTGTCAAGCATAGATAGTTGGAATCCATTATGTAGCAGTTGG
GGAAAGAAGGGGAATATTTCATTGCTACAATACAAGTATGGATGATTGAAACTAATACGC
CATGTATTTGGATATTTCCCTTGAACTGCGTAATATTTTTTATTTTCCACGAATAGTATA
AGGGAATTTTCCGAAGCGAAAATGGATTATGGGAGTGTGTGACTTGAGCTATTGATTGGT
CTGTGCAGATACGTGCTTTTATCTATCTGCCACATTGTAATTAATAAACCAATGTGTCGT
TGTTCCAACCATCGCGTAAGCCCCGTACAGAAGATAGGCTGGTTCGCTTGAAGAGAATCT
TTTCTATGATCAGATCCGAATCATGTCGTACATGAGCAGGCTCCGTAAGATCTAGTTCAC
TTAACTAAAAATGAAATAGTATTAAAATGCACTCATTTCCTCTGCATTGACACGAGCTAT
GAGACTATCGGAGTCAAAGAAAGGGTCTAAAGAATAAGCAAGGCTGGGCTATATTAGTAA
CAAGTAAATCCTTTGTATGTGTGTTTGTAATTAGTAAACGGTCTCTCAATATTTTGAGGC
TAACCACCGATCGTAAGGTTTGAGACGACCCAGAAAGCACTTGATCATATCATGATTTAC
TTTGTAAGCCTACTTGGGTAGTGAGTATTTACTTGTAAGAACCGAATTCTTTTTGGGCTA
GTTTCAAAAAGAATCCAGTCAATGGTTCTTACGTAAAACCATTCATATCTCGTATATGTA
TGTGTCTAGATACCCTATCCATTTTAGATGGATTCGTTTGGTAGTATGGGGAAGAAGTGG
TCTCTAGAAGTACTACTAATTGAGTTGAGGAATCAAACTGTATTAATAGTTTTTTCGATC
GTTCTGCTTGCTTGAACTTTTTCAAATAAAGATCTCTTTAGTTTCGAATTTCATTGGATT
CTAGTGAAGGAATGTCTTCTATAAGAGTCAAACAATTCGTTCAGATTGATCGGAACAAAT
AAATGTATCAAAGAAATATAATTGGGTCCTATGTCAATTCCATATATAAAATGAATATTG
ACACGAATCTATTTACATATCTGATATA---------TGGTATTTATAGTAAGCCTTTAG
CTTTATTAGAAAATAATAGAAAATAAAACTTTATACACTACAAGAAGACTAATCGATAGG
AGGAGAGTATGGTAAGAAAGAACTCGATGACTCTTTCTTACCATACTATCGGATTTCATA
GAATGAAAGACCGTCGATTTCATTTTAGATAAGACGAAAACTTGGCATTCCTTTCATTTT
CTTTTTTCAACGATTGATAAGATCAAGTTTGATTCAAATTCATTAATTATTTTGACTGAC
TGTTTTTACGTAAATGATAAGTAGAAAAGCATATTATATTACAATAAAACTATATTCCAT
TGAACCTAAGAACTTGACAAAAGATTCAGAAGAGGGTATACCTAATAGAAAGAAAAA-AG
TCATTAGGAATAGAAAAA--------------------TGAAAGCACGCTACTCAAACAA
AGCCCCCAAAATCCCTTTTTT---GAAAAAAA------CAATGGCAGTGAAAGACTACTC
AATAAAATCAAATTGAAAAGAGAGGAACAATAACGCCCTCTTGAGAGAACAAGAAAGGCG
TTATTGCTCCTTTTACTTCAAAAAGGCATAGACACTCAAACTAATATCTTATCCATTTTT
AGATGCTAACTCTTTTTCTTTGGTTAGCGGTTTCAAATTCCTTATCTTTTCCATTCACCC
GACTCTTTTAGAAACTGATCTGAACGGAAAGCTTTTTCTCTTATCAGAAGATATATGATA
TATCTCATACATGTACAAATGAACAAAGCAAGGAATCCCGATTTCAATGAGTCACGCTAG
GTATTCTTATTCATACTGAAACTTACCAAGTTGTCCTTTTGCTGATCCAATCAATTCTAG
ACCTGGATGAGACTTTATAATACCCTTTCAATTGACATAAACTTAAGTTCTCTCGTAAAA
TGAGTATAGAACAACGGGAATAGTCGGGATAGCTCAGCTGGTAGAGCAGAGGACTGA
>fragilis_Mt._Orlando_LAZ6
TTCGACAATTCTATAGATTAAAGGCTCTCTTCGAGATGAAACATAGGAATTGAGGTCTCA
TTTGGATTATTGAGAGTCTAAAAAAAAA-GACAATACAATT-AGGGCTTCATTGGGATTC
TCAAATTGGAAAGATACTTAGTTCGGATGATCCAAGCCAATAGGATGAACCACATGAGTT
CCACATGATGAACTTTGTATTGCGTACATCACTTAGCCGGGCTCTAGGAAAGTAATGTAA
TGTAGTAGGAAACAAAAACAGAATCTCAAAAAAA-CCAAAGGAATGAAAGAATAAAGAAG
TCGATTTTTGTATTGCTATCGGAACTGAATCTTGTCTATTTGTAGCCTTCAACTCCTTTA
AGACTTTTGAGTCTTGCAACCAACTGATATAACCCTTCGAATAGGGATAATTAGTAACAT
TCTTTTTGACGGAGAGGATAAAAAGAATAACAAAGAATAGAAAATAGAATCGACTTTTTT
AGATACTTTGTCTAAAAAACTCTTTACCCATCTAGAAAATAGATGGGGTAGATCTCAAAA
ACCAAGATGGCTAATCCTGTGTCAAGCATAGATAGTTGGAATCCATTATGTAGCAGTTGG
GGAAAGAAGGGGAATATTTCATTGCTACAATACAAGTATGGATGATTGAAACTAATACGC
CATGTATTTGGATATTTCCCTTGAACTGCGTAATATTTTTTATTTTCCACGAATAGTATA
AGGGAATTTTCCGAAGCGAAAATGGATTATGGGAGTGTGTGACTTGAGCTATTGATTGGT
CTGTGCAGATACGTGCTTTTATCTATCTGCCACATTGTAATTAATAAACCAATGTGTCGT
TGTTCCAACCATCGCGTAAGCCCCGTACAGAAGATAGGCTGGTTCGCTTGAAGAGAATCT
TTTCTATGATCAGATCCGAATCATGTCGTACATGAGCAGGCTCCGTAAGATCTAGTTCAC
TTAACTAAAAATGAAATAGTATTAAAATGCACTCATTTCCTCTGCATTGACACGAGCTAT
GAGACTATCGGAGTCAAAGAAAGGGTCTAAAGAATAAGCAAGGCTGGGCTATATTAGTAA
CAAGTAAATCCTTTGTATGTGTGTTTGTAATTAGTAAACGGTCTCTCAATATTTTGAGGC
TAACCACCGATCGTAAGGTTTGAGACGACCCAGAAAGCACTTGATCATATCATGATTTAC
TTTGTAAGCCTACTTGGGTAGTGAGTATTTACTTGTAAGAACCGAATTCTTTTTGGGCTA
GTTTCAAAAAGAATCCAGTCAATGGTTCTTACGTAAAACCATTCATATCTCGTATATGTA
TGTGTCTAGATACCCTATCCATTTTAGATGGATTCGTTTGGTAGTATGGGGAAGAAGTGG
TCTCTAGAAGTACTACTAATTGAGTTGAGGAATCAAACTGTATTAATAGTTTTTTCGATC
GTTCTGCTTGCTTGAACTTTTTCAAATAAAGATCTCTTTAGTTTCGAATTTCATTGGATT
CTAGTGAAGGAATGTCTTCTATAAGAGTCAAACAATTCGTTCAGATTGATCGGAACAAAT
AAATGTATCAAAGAAATATAATTGGGTCCTATGTCAATTCCATATATAAAATGAATATTG
ACACGAATCTATTTACATATCTGATATA---------TGGTATTTATAGTAAGCCTTTAG
CTTTATTAGAAAATAATAGAAAATAAAACTTTATACACTACAAGAAGACTAATCGATAGG
AGGAGAGTATGGTAAGAAAGAACTCGATGACTCTTTCTTACCATACTATCGGATTTCATA
GAATGAAAGACCGTCGATTTCATTTTAGATAAGACGAAAACTTGGCATTCCTTTCATTTT
CTTTTTTCAACGATTGATAAGATCAAGTTTGATTCAAATTCATTAATTATTTTGACTGAC
TGTTTTTACGTAAATGATAAGTAGAAAAGCATATTATATTACAATAAAACTATATTCCAT
TGAACCTAAGAACTTGACAAAAGATTCAGAAGAGGGTATACCTAATAGAAAGAAAAA-AG
TCATTAGGAATAGAAAAA--------------------TGAAAGCACGCTACTCAAACAA
AGCCCCCAAAATCCCTTTTTT---GAAAAAAA------CAATGGCAGTGAAAGACTACTC
AATAAAATCAAATTGAAAAGAGAGGAACAATAACGCCCTCTTGAGAGAACAAGAAAGGCG
TTATTGCTCCTTTTACTTCAAAAAGGCATAGACACTCAAACTAATATCTTATCCATTTTT
AGATGCTAACTCTTTTTCTTTGGTTAGCGGTTTCAAATTCCTTATCTTTTCCATTCACCC
GACTCTTTTAGAAACTGATCTGAACGGAAAGCTTTTTCTCTTATCAGAAGATATATGATA
TATCTCATACATGTACAAATGAACAAAGCAAGGAATCCCGATTTCAATGAGTCACGCTAG
GTATTCTTATTCATACTGAAACTTACCAAGTTGTCCTTTTGCTGATCCAATCAATTCTAG
ACCTGGATGAGACTTTATAATACCCTTTCAATTGACATAAACTTAAGTTCTCTCGTAAAA
TGAGTATAGAACAACGGGAATAGTCGGGATAGCTCAGCTGGTAGAGCAGAGGACTGA
>fragilis_Mt._Orlando_LAZ7
TTCGACAATTCTATAGATTAAAGGCTCTCTTCGAGATGAAACATAGGAATTGAGGTCTCA
TTTGGATTATTGAGAGTCTAAAAAAAAA-GACAATACAATT-AGGGCTTCATTGGGATTC
TCAAATTGGAAAGATACTTAGTTCGGATGATCCAAGCCAATAGGATGAACCACATGAGTT
CCACATGATGAACTTTGTATTGCGTACATCACTTAGCCGGGCTCTAGGAAAGTAATGTAA
TGTAGTAGGAAACAAAAACAGAATCTCAAAAAAA-CCAAAGGAATGAAAGAATAAAGAAG
TCGATTTTTGTATTGCTATCGGAACTGAATCTTGTCTATTTGTAGCCTTCAACTCCTTTA
AGACTTTTGAGTCTTGCAACCAACTGATATAACCCTTCGAATAGGGATAATTAGTAACAT
TCTTTTTGACGGAGAGGATAAAAAGAATAACAAAGAATAGAAAATAGAATCGACTTTTTT
AGATACTTTGTCTAAAAAACTCTTTACCCATCTAGAAAATAGATGGGGTAGATCTCAAAA
ACCAAGATGGCTAATCCTGTGTCAAGCATAGATAGTTGGAATCCATTATGTAGCAGTTGG
GGAAAGAAGGGGAATATTTCATTGCTACAATACAAGTATGGATGATTGAAACTAATACGC
CATGTATTTGGATATTTCCCTTGAACTGCGTAATATTTTTTATTTTCCACGAATAGTATA
AGGGAATTTTCCGAAGCGAAAATGGATTATGGGAGTGTGTGACTTGAGCTATTGATTGGT
CTGTGCAGATACGTGCTTTTATCTATCTGCCACATTGTAATTAATAAACCAATGTGTCGT
TGTTCCAACCATCGCGTAAGCCCCGTACAGAAGATAGGCTGGTTCGCTTGAAGAGAATCT
TTTCTATGATCAGATCCGAATCATGTCGTACATGAGCAGGCTCCGTAAGATCTAGTTCAC
TTAACTAAAAATGAAATAGTATTAAAATGCACTCATTTCCTCTGCATTGACACGAGCTAT
GAGACTATCGGAGTCAAAGAAAGGGTCTAAAGAATAAGCAAGGCTGGGCTATATTAGTAA
CAAGTAAATCCTTTGTATGTGTGTTTGTAATTAGTAAACGGTCTCTCAATATTTTGAGGC
TAACCACCGATCGTAAGGTTTGAGACGACCCAGAAAGCACTTGATCATATCATGATTTAC
TTTGTAAGCCTACTTGGGTAGTGAGTATTTACTTGTAAGAACCGAATTCTTTTTGGGCTA
GTTTCAAAAAGAATCCAGTCAATGGTTCTTACGTAAAACCATTCATATCTCGTATATGTA
TGTGTCTAGATACCCTATCCATTTTAGATGGATTCGTTTGGTAGTATGGGGAAGAAGTGG
TCTCTAGAAGTACTACTAATTGAGTTGAGGAATCAAACTGTATTAATAGTTTTTTCGATC
GTTCTGCTTGCTTGAACTTTTTCAAATAAAGATCTCTTTAGTTTCGAATTTCATTGGATT
CTAGTGAAGGAATGTCTTCTATAAGAGTCAAACAATTCGTTCAGATTGATCGGAACAAAT
AAATGTATCAAAGAAATATAATTGGGTCCTATGTCAATTCCATATATAAAATGAATATTG
ACACGAATCTATTTACATATCTGATATA---------TGGTATTTATAGTAAGCCTTTAG
CTTTATTAGAAAATAATAGAAAATAAAACTTTATACACTACAAGAAGACTAATCGATAGG
AGGAGAGTATGGTAAGAAAGAACTCGATGACTCTTTCTTACCATACTATCGGATTTCATA
GAATGAAAGACCGTCGATTTCATTTTAGATAAGACGAAAACTTGGCATTCCTTTCATTTT
CTTTTTTCAACGATTGATAAGATCAAGTTTGATTCAAATTCATTAATTATTTTGACTGAC
TGTTTTTACGTAAATGATAAGTAGAAAAGCATATTATATTACAATAAAACTATATTCCAT
TGAACCTAAGAACTTGACAAAAGATTCAGAAGAGGGTATACCTAATAGAAAGAAAAA-AG
TCATTAGGAATAGAAAAA--------------------TGAAAGCACGCTACTCAAACAA
AGCCCCCAAAATCCCTTTTTT---GAAAAAAA------CAATGGCAGTGAAAGACTACTC
AATAAAATCAAATTGAAAAGAGAGGAACAATAACGCCCTCTTGAGAGAACAAGAAAGGCG
TTATTGCTCCTTTTACTTCAAAAAGGCATAGACACTCAAACTAATATCTTATCCATTTTT
AGATGCTAACTCTTTTTCTTTGGTTAGCGGTTTCAAATTCCTTATCTTTTCCATTCACCC
GACTCTTTTAGAAACTGATCTGAACGGAAAGCTTTTTCTCTTATCAGAAGATATATGATA
TATCTCATACATGTACAAATGAACAAAGCAAGGAATCCCGATTTCAATGAGTCACGCTAG
GTATTCTTATTCATACTGAAACTTACCAAGTTGTCCTTTTGCTGATCCAATCAATTCTAG
ACCTGGATGAGACTTTATAATACCCTTTCAATTGACATAAACTTAAGTTCTCTCGTAAAA
TGAGTATAGAACAACGGGAATAGTCGGGATAGCTCAGCTGGTAGAGCAGAGGACTGA
>fragilis_Mts._Alburni_CAM13
TTCGACAATTCTATAGATTAAAGGCTCTCTTCGAGATGAAACATAGGAATTGAGGTCTCA
TTTGGATTATTGAGAGTCTAAAAAAAAA-GACAATACAATT-AGGGCTTCATTGGGATTC
TCAAATTGGAAAGATACTTAGTTCGGATGATCCAAGCCAATAGGATGAACCACATGAGTT
CCACATGATGAACTTTGTATTGCGTACATCACTTAGCCGGGCTCTAGGAAAGTAATGTAA
TGTAGTAGGAAACAAAAACAGAATCTCAAAAAAA-CCAAAGGAATGAAAGAATAAAGAAG
TCGATTTTTGTATTGCTATCGGAACTGAATCTTGTCTATTTGTAGCCTTCAACTCCTTTA
AGACTTTTGAGTCTTGCAACCAACTGATATAACCCTTCGAATAGGGATAATTAGTAACAT
TCTTTTTGACGGAGAGGATAAAAAGAATAACAAAGAATAGAAAATAGAATCGACTTTTTT
AGATACTTTGTCTAAAAAACTCTTTACCCATCTAGAAAATAGATGGGGTAGATCTCAAAA
ACCAAGATGGCTAATCCTGTGTCAAGCATAGATAGTTGGAATCCATTATGTAGCAGTTGG
GGAAAGAAGGGGAATATTTCATTGCTACAATACAAGTATGGATGATTGAAACTAATACGC
CATGTATTTGGATATTTCCCTTGAACTGCGTAATATTTTTTATTTTCCACGAATAGTATA
AGGGAATTTTCCGAAGCGAAAATGGATTATGGGAGTGTGTGACTTGAGCTATTGATTGGT
CTGTGCAGATACGTGCTTTTATCTATCTGCCACATTGTAATTAATAAACCAATGTGTCGT
TGTTCCAACCATCGCGTAAGCCCCGTACAGAAGATAGGCTGGTTCGCTTGAAGAGAATCT
TTTCTATGATCAGATCCGAATCATGTCGTACATGAGCAGGCTCCGTAAGATCTAGTTCAC
TTAACTAAAAATGAAATAGTATTAAAATGCACTCATTTCCTCTGCATTGACACGAGCTAT
GAGACTATCGGAGTCAAAGAAAGGGTCTAAAGAATAAGCAAGGCTGGGCTATATTAGTAA
CAAGTAAATCCTTTGTATGTGTGTTTGTAATTAGTAAACGGTCTCTCAATATTTTGAGGC
TAACCACCGATCGTAAGGTTTGAGACGACCCAGAAAGCACTTGATCATATCATGATTTAC
TTTGTAAGCCTACTTGGGTAGTGAGTATTTACTTGTAAGAACCGAATTCTTTTTGGGCTA
GTTTCAAAAAGAATCCAGTCAATGGTTCTTACGTAAAACCATTCATATCTCGTATATGTA
TGTGTCTAGATACCCTATCCATTTTAGATGGATTCGTTTGGTAGTATGGGGAAGAAGTGG
TCTCTAGAAGTACTACTAATTGAGTTGAGGAATCAAACTGTATTAATAGTTTTTTCGATC
GTTCTGCTTGCTTGAACTTTTTCAAATAAAGATCTCTTTAGTTTCGAATTTCATTGGATT
CTAGTGAAGGAATGTCTTCTATAAGAGTCAAACAATTCGTTCAGATTGATCGGAACAAAT
AAATGTATCAAAGAAATATAATTGGGTCCTATGTCAATTCCATATATAAAATGAATATTG
ACACGAATCTATTTACATATCTGATATA---------TGGTATTTATAGTAAGCCTTTAG
CTTTATTAGAAAATAATATAAAATAAAACTTTATACACTACAAGAAGACTAATCGATAGG
AGGAGAGTATGGTAAGAAAGAACTCGATGACTCTTTCTTACCATACTATCGGATTTCATA
GAATGAAAGACCGTCGATTTCATTTTAGATAAGACGAAAACTTGGCATTCCTTTCATTTT
CTTTTTTCAACGATTGATAAGATCAAGTTTGATTCAAATTCATTAATTATTTTGACTGAC
TGTTTTTACGTAAATGATAAGTAGAAAAGCATATTATATTACAATAAAACTATATTCCAT
TGAACCTAAGAACTTGACAAAAGATTCAGAAGAGGGTATACCTAATAGAAAGAAAAA-AG
TCATTAGGAATAGAAAAA--------------------TGAAAGCACGCTACTCAAACAA
AGCCCCCAAAATCCCTTTTTTTTTGAAAAAAA------CAATGGCAGTGAAAGACTACTC
AATAAAATCAAATTGAAAAGAGAGGAACAATAACGCCCTCTTGAGAGAACAAGAAAGGCG
TTATTGCTCCTTTTACTTCAAAAAGGCATAGACACTCAAACTAATATCTTATCCATTTTT
AGATGCTAACTCTTTTTCTTTGGTTAGCGGTTTCAAATTCCTTATCTTTTCCATTCACCC
GACTCTTTTAGAAACTGATCTGAACGGAAAGCTTTTTCTCTTATCAGAAGATATATGATA
TATCTCATACATGTACAAATGAACAAAGCAAGGAATCCCGATTTCAATGAGTCACGCTAG
GTATTCTTATTCATACTGAAACTTACCAAGTTGTCCTTTTGCTGATCCAATCAATTCTAG
ACCTGGATGAGACTTTATAATACCCTTTCAATTGACATAAACTTAAGTTCTCTCGTAAAA
TGAGTATAGAACAACGGGAATAGTCGGGATAGCTCAGCTGGTAGAGCAGAGGACTGA
>fragilis_Mts._Alburni_CAM14
TTCGACAATTCTATAGATTAAAGGCTCTCTTCGAGATGAAACATAGGAATTGAGGTCTCA
TTTGGATTATTGAGAGTCTAAAAAAAAA-GACAATACAATT-AGGGCTTCATTGGGATTC
TCAAATTGGAAAGATACTTAGTTCGGATGATCCAAGCCAATAGGATGAACCACATGAGTT
CCACATGATGAACTTTGTATTGCGTACATCACTTAGCCGGGCTCTAGGAAAGTAATGTAA
TGTAGTAGGAAACAAAAACAGAATCTCAAAAAAA-CCAAAGGAATGAAAGAATAAAGAAG
TCGATTTTTGTATTGCTATCGGAACTGAATCTTGTCTATTTGTAGCCTTCAACTCCTTTA
AGACTTTTGAGTCTTGCAACCAACTGATATAACCCTTCGAATAGGGATAATTAGTAACAT
TCTTTTTGACGGAGAGGATAAAAAGAATAACAAAGAATAGAAAATAGAATCGACTTTTTT
AGATACTTTGTCTAAAAAACTCTTTACCCATCTAGAAAATAGATGGGGTAGATCTCAAAA
ACCAAGATGGCTAATCCTGTGTCAAGCATAGATAGTTGGAATCCATTATGTAGCAGTTGG
GGAAAGAAGGGGAATATTTCATTGCTACAATACAAGTATGGATGATTGAAACTAATACGC
CATGTATTTGGATATTTCCCTTGAACTGCGTAATATTTTTTATTTTCCACGAATAGTATA
AGGGAATTTTCCGAAGCGAAAATGGATTATGGGAGTGTGTGACTTGAGCTATTGATTGGT
CTGTGCAGATACGTGCTTTTATCTATCTGCCACATTGTAATTAATAAACCAATGTGTCGT
TGTTCCAACCATCGCGTAAGCCCCGTACAGAAGATAGGCTGGTTCGCTTGAAGAGAATCT
TTTCTATGATCAGATCCGAATCATGTCGTACATGAGCAGGCTCCGTAAGATCTAGTTCAC
TTAACTAAAAATGAAATAGTATTAAAATGCACTCATTTCCTCTGCATTGACACGAGCTAT
GAGACTATCGGAGTCAAAGAAAGGGTCTAAAGAATAAGCAAGGCTGGGCTATATTAGTAA
CAAGTAAATCCTTTGTATGTGTGTTTGTAATTAGTAAACGGTCTCTCAATATTTTGAGGC
TAACCACCGATCGTAAGGTTTGAGACGACCCAGAAAGCACTTGATCATATCATGATTTAC
TTTGTAAGCCTACTTGGGTAGTGAGTATTTACTTGTAAGAACCGAATTCTTTTTGGGCTA
GTTTCAAAAAGAATCCAGTCAATGGTTCTTACGTAAAACCATTCATATCTCGTATATGTA
TGTGTCTAGATACCCTATCCATTTTAGATGGATTCGTTTGGTAGTATGGGGAAGAAGTGG
TCTCTAGAAGTACTACTAATTGAGTTGAGGAATCAAACTGTATTAATAGTTTTTTCGATC
GTTCTGCTTGCTTGAACTTTTTCAAATAAAGATCTCTTTAGTTTCGAATTTCATTGGATT
CTAGTGAAGGAATGTCTTCTATAAGAGTCAAACAATTCGTTCAGATTGATCGGAACAAAT
AAATGTATCAAAGAAATATAATTGGGTCCTATGTCAATTCCATATATAAAATGAATATTG
ACACGAATCTATTTACATATCTGATATA---------TGGTATTTATAGTAAGCCTTTAG
CTTTATTAGAAAATAATATAAAATAAAACTTTATACACTACAAGAAGACTAATCGATAGG
AGGAGAGTATGGTAAGAAAGAACTCGATGACTCTTTCTTACCATACTATCGGATTTCATA
GAATGAAAGACCGTCGATTTCATTTTAGATAAGACGAAAACTTGGCATTCCTTTCATTTT
CTTTTTTCAACGATTGATAAGATCAAGTTTGATTCAAATTCATTAATTATTTTGACTGAC
TGTTTTTACGTAAATGATAAGTAGAAAAGCATATTATATTACAATAAAACTATATTCCAT
TGAACCTAAGAACTTGACAAAAGATTCAGAAGAGGGTATACCTAATAGAAAGAAAAA-AG
TCATTAGGAATAGAAAAA--------------------TGAAAGCACGCTACTCAAACAA
AGCCCCCAAAATCCCTTTTTTTTTGAAAAAAA------CAATGGCAGTGAAAGACTACTC
AATAAAATCAAATTGAAAAGAGAGGAACAATAACGCCCTCTTGAGAGAACAAGAAAGGCG
TTATTGCTCCTTTTACTTCAAAAAGGCATAGACACTCAAACTAATATCTTATCCATTTTT
AGATGCTAACTCTTTTTCTTTGGTTAGCGGTTTCAAATTCCTTATCTTTTCCATTCACCC
GACTCTTTTAGAAACTGATCTGAACGGAAAGCTTTTTCTCTTATCAGAAGATATATGATA
TATCTCATACATGTACAAATGAACAAAGCAAGGAATCCCGATTTCAATGAGTCACGCTAG
GTATTCTTATTCATACTGAAACTTACCAAGTTGTCCTTTTGCTGATCCAATCAATTCTAG
ACCTGGATGAGACTTTATAATACCCTTTCAATTGACATAAACTTAAGTTCTCTCGTAAAA
TGAGTATAGAACAACGGGAATAGTCGGGATAGCTCAGCTGGTAGAGCAGAGGACTGA
>fragilis_Orsomarso_CAL8
TTCGACAATTCTATAGATTAAAGGCTCTCTTCGAGATGAAACATAGGAATTGAGGTCTCA
TTTGGATTATTGAGAGTCTAAAAAAAAA-GACAATACAATT-AGGGCTTCATTGGGATTC
TCAAATTGGAAAGATACTTAGTTCGGATGATCCAAGCCAATAGGATGAACCACATGAGTT
CTACATGATGAACTTTGTATTGCGTACATCACTTAGCCGGGCTCTAGGAAAGTCATGTAA
TGTAGTAGGAAACAAAAACAGAATCTCAAAAAAA-CCAAAGGAATGAAAGAATAAAGAAG
TCGATTTTTGTATTGCTATCGGAACTGAATCTTGTCTATTTGTAGCCTTCAACTCCTTTA
AGACTTTTGAGTCTTGCAACCAACTGATATAACCCTTCGAATAGGGATAATTAGTAACAT
TCTTTTTGACGGAGAGGATAAAAAGAATAACAAAGAATAGAAAATAGAATCGACTTTTTT
AGATACTTTGTCTAAAAAACTCTTTACCCATCTAGAAAATAGATGGGGTAGATCTCAAAA
ACCAAGATGGCTAATCCTGTGTCAAGCATAGATAGTTGGAATCCATTATGTAGCAGTTGG
GGAAAGAAGGGGAATATTTCATTGCTACAATACAAGTATGGATGATTGAAACTAATACGC
CATGTATTTGGATATTTCCCTTGAACTGCGTAATATTTTTTATTTTCCACGAATAGTATA
AGGGAATTTTCCGAAGCGAAAATGGATTATGGGAGTGTGTGACTTGAGCTATTGATTGGT
CTGTGCAGATACGTGCTTTTATCTATCTGCCACATTGTAATTAATAAACCAATGTGTCGT
TGTTCCAACCATCGCGTAAGCCCCGTACAGAAGATAGGCTGGTTCGCTTGAAGAGAATCT
TTTCTATGATCAGATCCGAATCATGTCGTACATGAGCAGGCTCCGTAAGATCTAGTTCAC
TTAACTAAAAATGAAATAGTATTAAAATGCACTCATTTCCTCTGCATTGACACGAGCTAT
GAGACTATCGGAGTCAAAGAAAGGGTCTAAAGAATAAGCAAGGCTGGGCTATATTAGTAA
CAAGTAAATCCTTTGTATGTGTGTTTGTAATTAGTAAACGGTCTCTCAATATTTTGAGGC
TAACCACCGATCGTAAGGTTTGAGACGACCCAGAAAGCACTTGATCATATCATGATTTAC
TTTGTAAGCCTACTTGGGTAGTGAGTATTTACTTGTAAGAACCGAATTCTTTTTGGGCTA
GTTTCAAAAAGAATCCAGTCAATGGTTCTTACGTAAAACCATTCATATCTCGTATATGTA
TGTGTCTAGATACCCTATCCATTTTAGATGGATTCGTTTGGTAGTATGGGGAAGAAGTGG
TCTCTAGAAGTACTACTAATTGAGTTGAGGAATCAAACTGTATTAAAAGTTTTTTCGATC
GTTCTGCTTGCTTGAACTTTTTCAAATAAAGATCTCTTTAGTTTCGAATTTCATTGGATT
CTAGTGAAGGAATGTCTTCTATAAGAGTCAAACAATTCGTTCAGATTGATCGGAACAAAT
AAATGTATCAAAGAAATATAATTGGGTCCTATGTCAATTCCATATATAAAATGAATATTG
ACACGAATCTATTTACATATCTGATATA---------TGGTATTTATAGTAAGCCTTTAG
CTTTATTAGAAAATAATAGAAAATAAAACTTTATACACTACAAGAAGACTAATCGATAGG
AGGAGAGTATGGTAAGAAAGAACTCGATGACTCTTTCTTACCATACTATCGGATTTCATA
GAATGAAAGACCGTCGATTTCATTTTAGATAAGACGAAAACTTGGCATTCCTTTCATTTT
CTTTTTTCAACGATTGATAAGATCAAGTTTGATTCAAATTCATTAATTATTTTGACTGAC
TGTTTTTACGTAAATGATAAGTAGAAAAGCATATTATATTACAATAAAACTATATTCCAT
TGAACCTAAGAACTTGACAAAAGATTCAGAAGAGGGTATACCTAATAGAAAGAAAAA-AG
TCATTAGGAATAGAAAAA--------------------TGAAAGCACGCTACTCAAACAA
AGCCCCCAAAATCCCTTTTTT---GAAAAAAAAAAAA-CAATGGCAGTGAAAGACTACTC
AATAAAATCAAATTGAAAAGAGAGGAACAATAACGCCCTCTTGAGAGAACAAGAAAGGCG
TTATTGCTCCTTTTACTTCAAAAAGGCATAGACACTCAAACTAATATCTTATCCATTTTT
AGATGCTAACTCTTTTTCTTTGGTTAGCGGTTTCAAATTCCTTATCTTTTCCATTCACCC
GACTCTTTTAGAAACTGATCTGAACGGAAAGCTTTTTCTCTTATCAGAAGATATATGATA
TATCTCATACATGTACAAATGAACAAAGCAAGGAATCCCGATTTCAATGAGTCACGCTAG
GTATTCTTATTCATACTCAAACTTACCAAGTTGTCCTTTTGCTGATCCAATCAATTCTAG
ACCTGGATGAGACTTTATAATACCCTTTCAATTGACATAAACTTAAGTTCTCTCGTAAAA
TGAGTATAGAACAACGGGAATAGTCGGGATAGCTCAGCTGGTAGAGCAGAGGACTGA
>fragilis_Passo_Scalone_CAL4
TTCGACAATTCTATAGATTAAAGGCTCTCTTCGAGATGAAACATAGGAATTGAGGTCTCA
TTTGGATTATTGAGAGTCTAAAAAAAAA-GACAATACAATT-AGGGCTTCATTGGGATTC
TCAAATTGGAAAGATACTTAGTTCGGATGATCCAAGCCAATAGGATGAACCACATGAGTT
CTACATGATGAACTTTGTATTGCGTACATCACTTAGCCGGGCTCTAGGAAAGTCATGTAA
TGTAGTAGGAAACAAAAACAGAATCTCAAAAAAA-CCAAAGGAATGAAAGAATAAAGAAG
TCGATTTTTGTATTGCTATCGGAACTGAATCTTGTCTATTTGTAGCCTTCAACTCCTTTA
AGACTTTTGAGTCTTGCAACCAACTGATATAACCCTTCGAATAGGGATAATTAGTAACAT
TCTTTTTGACGGAGAGGATAAAAAGAATAACAAAGAATAGAAAATAGAATCGACTTTTTT
AGATACTTTGTCTAAAAAACTCTTTACCCATCTAGAAAATAGATGGGGTAGATCTCAAAA
ACCAAGATGGCTAATCCTGTGTCAAGCATAGATAGTTGGAATCCATTATGTAGCAGTTGG
GGAAAGAAGGGGAATATTTCATTGCTACAATACAAGTATGGATGATTGAAACTAATACGC
CATGTATTTGGATATTTCCCTTGAACTGCGTAATATTTTTTATTTTCCACGAATAGTATA
AGGGAATTTTCCGAAGCGAAAATGGATTATGGGAGTGTGTGACTTGAGCTATTGATTGGT
CTGTGCAGATACGTGCTTTTATCTATCTGCCACATTGTAATTAATAAACCAATGTGTCGT
TGTTCCAACCATCGCGTAAGCCCCGTACAGAAGATAGGCTGGTTCGCTTGAAGAGAATCT
TTTCTATGATCAGATCCGAATCATGTCGTACATGAGCAGGCTCCGTAAGATCTAGTTCAC
TTAACTAAAAATGAAATAGTATTAAAATGCACTCATTTCCTCTGCATTGACACGAGCTAT
GAGACTATCGGAGTCAAAGAAAGGGTCTAAAGAATAAGCAAGGCTGGGCTATATTAGTAA
CAAGTAAATCCTTTGTATGTGTGTTTGTAATTAGTAAACGGTCTCTCAATATTTTGAGGC
TAACCACCGATCGTAAGGTTTGAGACGACCCAGAAAGCACTTGATCATATCATGATTTAC
TTTGTAAGCCTACTTGGGTAGTGAGTATTTACTTGTAAGAACCGAATTCTTTTTGGGCTA
GTTTCAAAAAGAATCCAGTCAATGGTTCTTACGTAAAACCATTCATATCTCGTATATGTA
TGTGTCTAGATACCCTATCCATTTTAGATGGATTCGTTTGGTAGTATGGGGAAGAAGTGG
TCTCTAGAAGTACTACTAATTGAGTTGAGGAATCAAACTGTATTAAAAGTTTTTTCGATC
GTTCTGCTTGCTTGAACTTTTTCAAATAAAGATCTCTTTAGTTTCGAATTTCATTGGATT
CTAGTGAAGGAATGTCTTCTATAAGAGTCAAACAATTCGTTCAGATTGATCGGAACAAAT
AAATGTATCAAAGAAATATAATTGGGTCCTATGTCAATTCCATATATAAAATGAATATTG
ACACGAATCTATTTACATATCTGATATA---------TGGTATTTATAGTAAGCCTTTAG
CTTTATTAGAAAATAATAGAAAATAAAACTTTATACACTACAAGAAGACTAATCGATAGG
AGGAGAGTATGGTAAGAAAGAACTCGATGACTCTTTCTTACCATACTATCGGATTTCATA
GAATGAAAGACCGTCGATTTCATTTTAGATAAGACGAAAACTTGGCATTCCTTTCATTTT
CTTTTTTCAACGATTGATAAGATCAAGTTTGATTCAAATTCATTAATTATTTTGACTGAC
TGTTTTTACGTAAATGATAAGTAGAAAAGCATATTATATTACAATAAAACTATATTCCAT
TGAACCTAAGAACTTGACAAAAGATTCAGAAGAGGGTATACCTAATAGAAAGAAAAA-AG
TCATTAGGAATAGAAAAA--------------------TGAAAGCACGCTACTCAAACAA
AGCCCCCAAAATCCCTTTTTT---GAAAAAAA------CAATGGCAGTGAAAGACTACTC
AATAAAATCAAATTGAAAAGAGAGGAACAATAACGCCCTCTTGAGAGAACAAGAAAGGCG
TTATTGCTCCTTTTACTTCAAAAAGGCATAGACACTCAAACTAATATCTTATCCATTTTT
AGATGCTAACTCTTTTTCTTTGGTTAGCGGTTTCAAATTCCTTATCTTTTCCATTCACCC
GACTCTTTTAGAAACTGATCTGAACGGAAAGCTTTTTCTCTTATCAGAAGATATATGATA
TATCTCATACATGTACAAATGAACAAAGCAAGGAATCCCGATTTCAATGAGTCACGCTAG
GTATTCTTATTCATACTCAAACTTACCAAGTTGTCCTTTTGCTGATCCAATCAATTCTAG
ACCTGGATGAGACTTTATAATACCCTTTCAATTGACATAAACTTAAGTTCTCTCGTAAAA
TGAGTATAGAACAACGGGAATAGTCGGGATAGCTCAGCTGGTAGAGCAGAGGACTGA
>fragilis_Pazzano_CAL5
TTCGACAATTCTATAGATTAAAGGCTCTCTTCGAGATGAAACATAGGAATTGAGGTCTCA
TTTGGATTATTGAGAGTCTAAAAAAAAA-GACAATACAATT-AGGGCTTCATTGGGATTC
TCAAATTGGAAAGATACTTAGTTCGGATGATCCAAGCCAATAGGATGAACCACATGAGTT
CCACATGATGAACTTTGTATTGCGTACATCACTTAGCCGGGCTCTAGGAAAGTAATGTAA
TGTAGTAGGAAACAAAAACAGAATCTCAAAAAAA-CCAAAGGAATGAAAGAATAAAGAAG
TCGATTTTTGTATTGCTATCGGAACTGAATCTTGTCTATTTGTAGCCTTCAACTCCTTTA
AGACTTTTGAGTCTTGCAACCAACTGATATAACCCTTCGAATAGGGATAATTAGTAACAT
TCTTTTTGACGGAGAGGATAAAAAGAATAACAAAGAATAGAAAATAGAATCGACTTTTTT
AGATACTTTGTCTAAAAAACTCTTTACCCATCTAGAAAATAGATGGGGTAGATCTCAAAA
ACCAAGATGGCTAATCCTGTGTCAAGCATAGATAGTTGGAATCCATTATGTAGCAGTTGG
GGAAAGAAGGGGAATATTTCATTGCTACAATACAAGTATGGATGATTGAAACTAATACGC
CATGTATTTGGATATTTCCCTTGAACTGCGTAATATTTTTTATTTTCCACGAATAGTATA
AGGGAATTTTCCGAAGCGAAAATGGATTATGGGAGTGTGTGACTTGAGCTATTGATTGGT
CTGTGCAGATACGTGCTTTTATCTATCTGCCACATTGTAATTAATAAACCAATGTGTCGT
TGTTCCAACCATCGCGTAAGCCCCGTACAGAAGATAGGCTGGTTCGCTTGAAGAGAATCT
TTTCTATGATCAGATCCGAATCATGTCGTACATGAGCAGGCTCCGTAAGATCTAGTTCAC
TTAACTAAAAATGAAATAGTATTAAAATGCACTCATTTCCTCTGCATTGACACGAGCTAT
GAGACTATCGGAGTCAAAGAAAGGGTCTAAAGAATAAGCAAGGCTGGGCTATATTAGTAA
CAAGTAAATCCTTTGTATGTGTGTTTGTAATTAGTAAACGGTCTCTCAATATTTTGAGGC
TAACCACCGATCGTAAGGTTTGAGACGACCCAGAAAGCACTTGATCATATCATGATTTAC
TTTGTAAGCCTACTTGGGTAGTGAGTATTTACTTGTAAGAACCGAATTCTTTTTGGGCTA
GTTTCAAAAAGAATCCAGTCAATGGTTCTTACGTAAAACCATTCATATCTCGTATATGTA
TGTGTCTAGATACCCTATCCATTTTAGATGGATTCGTTTGGTAGTATGGGGAAGAAGTGG
TCTCTAGAAGTACTACTAATTGAGTTGAGGAATCAAACTGTATTAATAGTTTTTTCGATC
GTTCTGCTTGCTTGAACTTTTTCAAATAAAGATCTCTTTAGTTTCGAATTTCATTGGATT
CTAGTGAAGGAATGTCTTCTATAAGAGTCAAACAATTCGTTCAGATTGATCGGAACAAAT
AAATGTATCAAAGAAATATAATTGGGTCCTATGTCAATTCCATATATAAAATGAATATTG
ACACGAATCTATTTACATATCTGATATA---------TGGTATTTATAGTAAGCCTTTAG
CTTTATTAGAAAATAATAGAAAATAAAACTTTATACACTACAAGAAGACTAATCGATAGG
AGGAGAGTATGGTAAGAAAGAACTCGATGACTCTTTCTTACCATACTATCGGATTTCATA
GAATGAAAGACCGTCGATTTCATTTTAGATAAGACGAAAACTTGGCATTCCTTTCATTTT
CTTTTTTCAACGATTGATAAGATCAAGTTTGATTCAAATTCATTAATTATTTTGACTGAC
TGTTTTTACGTAAATGATAAGTAGAAAAGCATATTATATTACAATAAAACTATATTCCAT
TGAACCTAAGAACTTGACAAAAGATTCAGAAGAGGGTATACCTAATAGAAAGAAAAA-AG
TCATTAGGAATAGAAAAA--------------------TGAAAGCACGCTACTCAAACAA
AGCCCCCAAAATCCCTTTTTT---GAAAAAAAAAAAA-CAATGGCAGTGAAAGACTACTC
AATAAAATCAAATTGAAAAGAGAGGAACAATAACGCCCTCTTGAGAGAACAAGAAAGGCG
TTATTGCTCCTTTTACTTCAAAAAGGCATAGACACTCAAACTAATATCTTATCCATTTTT
AGATGCTAACTCTTTTTCTTTGGTTAGCGGTTTCAAATTCCTTATCTTTTCCATTCACCC
GACTCTTTTAGAAACTGATCTGAACGGAAAGCTTTTTCTCTTATCAGAAGATATATGATA
TATCTCATACATGTACAAATGAACAAAGCAAGGAATCCCGATTTCAATGAGTCACGCTAG
GTATTCTTATTCATACTGAAACTTACCAAGTTGTCCTTTTGCTGATCCAATCAATTCTAG
ACCTGGATGAGACTTTATAATACCCTTTCAATTGACATAAACTTAAGTTCTCTCGTAAAA
TGAGTATAGAACAACGGGAATAGTCGGGATAGCTCAGCTGGTAGAGCAGAGGACTGA
>fragilis_Timpa_di_Porace_CAL6
TTCGACAATTCTATAGATTAAAGGCTCTCTTCGAGATGAAACATAGGAATTGAGGTCTCA
TTTGGATTATTGAGAGTCTAAAAAAAAA-GACAATACAATT-AGGGCTTCATTGGGATTC
TCAAATTGGAAAGATACTTAGTTCGGATGATCCAAGCCAATAGGATGAACCACATGAGTT
CTACATGATGAACTTTGTATTGCGTACATCACTTAGCCGGGCTCTAGGAAAGTCATGTAA
TGTAGTAGGAAACAAAAACAGAATCTCAAAAAAA-CCAAAGGAATGAAAGAATAAAGAAG
TCGATTTTTGTATTGCTATCGGAACTGAATCTTGTCTATTTGTAGCCTTCAACTCCTTTA
AGACTTTTGAGTCTTGCAACCAACTGATATAACCCTTCGAATAGGGATAATTAGTAACAT
TCTTTTTGACGGAGAGGATAAAAAGAATAACAAAGAATAGAAAATAGAATCGACTTTTTT
AGATACTTTGTCTAAAAAACTCTTTACCCATCTAGAAAATAGATGGGGTAGATCTCAAAA
ACCAAGATGGCTAATCCTGTGTCAAGCATAGATAGTTGGAATCCATTATGTAGCAGTTGG
GGAAAGAAGGGGAATATTTCATTGCTACAATACAAGTATGGATGATTGAAACTAATACGC
CATGTATTTGGATATTTCCCTTGAACTGCGTAATATTTTTTATTTTCCACGAATAGTATA
AGGGGATTTTCCGAAGCGAAAATGGATTATGGGAGTGTGTGACTTGAGCTATTGATTGGT
CTGTGCAGATACGTGCTTTTATCTATCTGCCACATTGTAATTAATAAACCAATGTGTCGT
TGTTCCAACCATCGCGTAAGCCCCGTACAGAAGATAGGCTGGTTCGCTTGAAGAGAATCT
TTTCTATGATCAGATCCGAATCATGTCGTACATGAGCAGGCTCCGTAAGATCTAGTTCAC
TTAACTAAAAATGAAATAGTATTAAAATGCACTCATTTCCTCTGCATTGACACGAGCTAT
GAGACTATCGGAGTCAAAGAAAGGGTCTAAAGAATAAGCAAGGCTGGGCTATATTAGTAA
CAAGTAAATCCTTTGTATGTGTGTTTGTAATTAGTAAACGGTCTCTCAATATTTTGAGGC
TAACCACCGATCGTAAGGTTTGAGACGACCCAGAAAGCACTTGATCATATCATGATTTAC
TTTGTAAGCCTACTTGGGTAGTGAGTATTTACTTGTAAGAACCGAATTCTTTTTGGGCTA
GTTTCAAAAAGAATCCAGTCAATGGTTCTTACGTAAAACCATTCATATCTCGTATATGTA
TGTGTCTAGATACCCTATCCATTTTAGATGGATTCGTTTGGTAGTATGGGGAAGAAGTGG
TCTCTAGAAGTACTACTAATTGAGTTGAGGAATCAAACTGTATTAATAGTTTTTTCGATC
GTTCTGCTTGCTTGAACTTTTTCAAATAAAGATCTCTTTAGTTTCGAATTTCATTGGATT
CTAGTGAAGGAATGTCTTCTATAAGAGTCAAACAATTCGTTCAGATTGATCGGAACAAAT
AAATGTATCAAAGAAATATAATTGGGTCCTATGTCAATTCCATATCTAAAATGAATATTG
ACACGAATCTATTTACATATCTGATATA---------TGGTATTTATAGTAAGCCTTTAG
CTTTATTAGAAAATAATAGAAAATAAAACTTTATACACTACAAGAAGACTAATCGATAGG
AGGAGAGTATGGTAAGAAAGAACTCGATGACTCTTTCTTACCATACTATCGGATTTCATA
GAATGAAAGACCGTCGATTTCATTTTAGATAAGACGAAAACTTGGCATTCCTTTCATTTT
CTTTTTTCAACGATTGATAAGATCAAGTTTGATTCAAATTCATTAATTATTTTGACTGAC
TGTTTTTACGTAAATGATAAGTAGAAAAGCATATTATATTACAATAAAACTATATTCCAT
TGAACCTAAGAACTTGACAAAAGATTCAGAAGAGGGTATACCTAATAGAAAGAAAAA-AG
TCATTAGGAATAGAAAAA--------------------TGAAAGCACGCTACTCAAACAA
AGCCCCCAAAATCCCTTTTTT---GAAAAAAA------CAATGGCAGTGAAAGACTACTC
AATAAAATCAAATTGAAAAGAGAGGAACAATAACGCCCTCTTGAGAGAACAAGAAAGGCG
TTATTGCTCCTTTTACTTCAAAAAGGCATAGACACTCAAACTAATATCTTATCCATTTTT
AGATGCTAACTCTTTTTCTTTGGTTAGCGGTTTCAAATTCCTTATCTTTTCCATTCACCC
GACTCTTTTAGAAACTGATCTGAACGGAAAGCTTTTTCTCTTATCAGAAGATATATGATA
TATCTCATACATGTACAAATGAACAAAGCAAGGAATCCCGATTTCAATGAGTCACGCTAG
GTATTCTTATTCATACTGAAACTTACCAAGTTGTCCTTTTGCTGATCCAATCAATTCTAG
ACCTGGATGAGACTTTATAATACCCTTTCAATTGACATAAACTTAAGTTCTCTCGTAAAA
TGAGTATAGAACAACGGGAATAGTCGGGATAGCTCAGCTGGTAGAGCAGAGGACTGA
>fragilis_Timpa_di_Porace_CAL7
TTCGACAATTCTATAGATTAAAGGCTCTCTTCGAGATGAAACATAGGAATTGAGGTCTCA
TTTGGATTATTGAGAGTCTAAAAAAAAA-GACAATACAATT-AGGGCTTCATTGGGATTC
TCAAATTGGAAAGATACTTAGTTCGGATGATCCAAGCCAATAGGATGAACCACATGAGTT
CTACATGATGAACTTTGTATTGCGTACATCACTTAGCCGGGCTCTAGGAAAGTCATGTAA
TGTAGTAGGAAACAAAAACAGAATCTCAAAAAAA-CCAAAGGAATGAAAGAATAAAGAAG
TCGATTTTTGTATTGCTATCGGAACTGAATCTTGTCTATTTGTAGCCTTCAACTCCTTTA
AGACTTTTGAGTCTTGCAACCAACTGATATAACCCTTCGAATAGGGATAATTAGTAACAT
TCTTTTTGACGGAGAGGATAAAAAGAATAACAAAGAATAGAAAATAGAATCGACTTTTTT
AGATACTTTGTCTAAAAAACTCTTTACCCATCTAGAAAATAGATGGGGTAGATCTCAAAA
ACCAAGATGGCTAATCCTGTGTCAAGCATAGATAGTTGGAATCCATTATGTAGCAGTTGG
GGAAAGAAGGGGAATATTTCATTGCTACAATACAAGTATGGATGATTGAAACTAATACGC
CATGTATTTGGATATTTCCCTTGAACTGCGTAATATTTTTTATTTTCCACGAATAGTATA
AGGGGATTTTCCGAAGCGAAAATGGATTATGGGAGTGTGTGACTTGAGCTATTGATTGGT
CTGTGCAGATACGTGCTTTTATCTATCTGCCACATTGTAATTAATAAACCAATGTGTCGT
TGTTCCAACCATCGCGTAAGCCCCGTACAGAAGATAGGCTGGTTCGCTTGAAGAGAATCT
TTTCTATGATCAGATCCGAATCATGTCGTACATGAGCAGGCTCCGTAAGATCTAGTTCAC
TTAACTAAAAATGAAATAGTATTAAAATGCACTCATTTCCTCTGCATTGACACGAGCTAT
GAGACTATCGGAGTCAAAGAAAGGGTCTAAAGAATAAGCAAGGCTGGGCTATATTAGTAA
CAAGTAAATCCTTTGTATGTGTGTTTGTAATTAGTAAACGGTCTCTCAATATTTTGAGGC
TAACCACCGATCGTAAGGTTTGAGACGACCCAGAAAGCACTTGATCATATCATGATTTAC
TTTGTAAGCCTACTTGGGTAGTGAGTATTTACTTGTAAGAACCGAATTCTTTTTGGGCTA
GTTTCAAAAAGAATCCAGTCAATGGTTCTTACGTAAAACCATTCATATCTCGTATATGTA
TGTGTCTAGATACCCTATCCATTTTAGATGGATTCGTTTGGTAGTATGGGGAAGAAGTGG
TCTCTAGAAGTACTACTAATTGAGTTGAGGAATCAAACTGTATTAATAGTTTTTTCGATC
GTTCTGCTTGCTTGAACTTTTTCAAATAAAGATCTCTTTAGTTTCGAATTTCATTGGATT
CTAGTGAAGGAATGTCTTCTATAAGAGTCAAACAATTCGTTCAGATTGATCGGAACAAAT
AAATGTATCAAAGAAATATAATTGGGTCCTATGTCAATTCCATATCTAAAATGAATATTG
ACACGAATCTATTTACATATCTGATATA---------TGGTATTTATAGTAAGCCTTTAG
CTTTATTAGAAAATAATAGAAAATAAAACTTTATACACTACAAGAAGACTAATCGATAGG
AGGAGAGTATGGTAAGAAAGAACTCGATGACTCTTTCTTACCATACTATCGGATTTCATA
GAATGAAAGACCGTCGATTTCATTTTAGATAAGACGAAAACTTGGCATTCCTTTCATTTT
CTTTTTTCAACGATTGATAAGATCAAGTTTGATTCAAATTCATTAATTATTTTGACTGAC
TGTTTTTACGTAAATGATAAGTAGAAAAGCATATTATATTACAATAAAACTATATTCCAT
TGAACCTAAGAACTTGACAAAAGATTCAGAAGAGGGTATACCTAATAGAAAGAAAAA-AG
TCATTAGGAATAGAAAAA--------------------TGAAAGCACGCTACTCAAACAA
AGCCCCCAAAATCCCTTTTTT---GAAAAAAAAAAAA-CAATGGCAGTGAAAGACTACTC
AATAAAATCAAATTGAAAAGAGAGGAACAATAACGCCCTCTTGAGAGAACAAGAAAGGCG
TTATTGCTCCTTTTACTTCAAAAAGGCATAGACACTCAAACTAATATCTTATCCATTTTT
AGATGCTAACTCTTTTTCTTTGGTTAGCGGTTTCAAATTCCTTATCTTTTCCATTCACCC
GACTCTTTTAGAAACTGATCTGAACGGAAAGCTTTTTCTCTTATCAGAAGATATATGATA
TATCTCATACATGTACAAATGAACAAAGCAAGGAATCCCGATTTCAATGAGTCACGCTAG
GTATTCTTATTCATACTGAAACTTACCAAGTTGTCCTTTTGCTGATCCAATCAATTCTAG
ACCTGGATGAGACTTTATAATACCCTTTCAATTGACATAAACTTAAGTTCTCTCGTAAAA
TGAGTATAGAACAACGGGAATAGTCGGGATAGCTCAGCTGGTAGAGCAGAGGACTGA
>fragilis_Timpa_Falconara_BAS3
TTCGACAATTCTATAGATTAAAGGCTCTCTTCGAGATGAAACATAGGAATTGAGGTCTCA
TTTGGATTATTGAGAGTCTAAAAAAAAA-GACAATACAATT-AGGGCTTCATTGGGATTC
TCAAATTGGAAAGATACTTAGTTCGGATGATCCAAGCCAATAGGATGAACCACATGAGTT
CTACATGATGAACTTTGTATTGCGTACATCACTTAGCCGGGCTCTAGGAAAGTCATGTAA
TGTAGTAGGAAACAAAAACAGAATCTCAAAAAAA-CCAAAGGAATGAAAGAATAAAGAAG
TCGATTTTTGTATTGCTATCGGAACTGAATCTTGTCTATTTGTAGCCTTCAACTCCTTTA
AGACTTTTGAGTCTTGCAACCAACTGATATAACCCTTCGAATAGGGATAATTAGTAACAT
TCTTTTTGACGGAGAGGATAAAAAGAATAACAAAGAATAGAAAATAGAATCGACTTTTTT
AGATACTTTGTCTAAAAAACTCTTTACCCATCTAGAAAATAGATGGGGTAGATCTCAAAA
ACCAAGATGGCTAATCCTGTGTCAAGCATAGATAGTTGGAATCCATTATGTAGCAGTTGG
GGAAAGAAGGGGAATATTTCATTGCTACAATACAAGTATGGATGATTGAAACTAATACGC
CATGTATTTGGATATTTCCCTTGAACTGCGTAATATTTTTTATTTTCCACGAATAGTATA
AGGGGATTTTCCGAAGCGAAAATGGATTATGGGAGTGTGTGACTTGAGCTATTGATTGGT
CTGTGCAGATACGTGCTTTTATCTATCTGCCACATTGTAATTAATAAACCAATGTGTCGT
TGTTCCAACCATCGCGTAAGCCCCGTACAGAAGATAGGCTGGTTCGCTTGAAGAGAATCT
TTTCTATGATCAGATCCGAATCATGTCGTACATGAGCAGGCTCCGTAAGATCTAGTTCAC
TTAACTAAAAATGAAATAGTATTAAAATGCACTCATTTCCTCTGCATTGACACGAGCTAT
GAGACTATCGGAGTCAAAGAAAGGGTCTAAAGAATAAGCAAGGCTGGGCTATATTAGTAA
CAAGTAAATCCTTTGTATGTGTGTTTGTAATTAGTAAACGGTCTCTCAATATTTTGAGGC
TAACCACCGATCGTAAGGTTTGAGACGACCCAGAAAGCACTTGATCATATCATGATTTAC
TTTGTAAGCCTACTTGGGTAGTGAGTATTTACTTGTAAGAACCGAATTCTTTTTGGGCTA
GTTTCAAAAAGAATCCAGTCAATGGTTCTTACGTAAAACCATTCATATCTCGTATATGTA
TGTGTCTAGATACCCTATCCATTTTAGATGGATTCGTTTGGTAGTATGGGGAAGAAGTGG
TCTCTAGAAGTACTACTAATTGAGTTGAGGAATCAAACTGTATTAATAGTTTTTTCGATC
GTTCTGCTTGCTTGAACTTTTTCAAATAAAGATCTCTTTAGTTTCGAATTTCATTGGATT
CTAGTGAAGGAATGTCTTCTATAAGAGTCAAACAATTCGTTCAGATTGATCGGAACAAAT
AAATGTATCAAAGAAATATAATTGGGTCCTATGTCAATTCCATATCTAAAATGAATATTG
ACACGAATCTATTTACATATCTGATATA---------TGGTATTTATAGTAAGCCTTTAG
CTTTATTAGAAAATAATAGAAAATAAAACTTTATACACTACAAGAAGACTAATCGATAGG
AGGAGAGTATGGTAAGAAAGAACTCGATGACTCTTTCTTACCATACTATCGGATTTCATA
GAATGAAAGACCGTCGATTTCATTTTAGATAAGACGAAAACTTGGCATTCCTTTCATTTT
CTTTTTTCAACGATTGATAAGATCAAGTTTGATTCAAATTCATTAATTATTTTGACTGAC
TGTTTTTACGTAAATGATAAGTAGAAAAGCATATTATATTACAATAAAACTATATTCCAT
TGAACCTAAGAACTTGACAAAAGATTCAGAAGAGGGTATACCTAATAGAAAGAAAAA-AG
TCATTAGGAATAGAAAAA--------------------TGAAAGCACGCTACTCAAACAA
AGCCCCCAAAATCCCTTTTTT---GAAAAAAAAAA---CAATGGCAGTGAAAGACTACTC
AATAAAATCAAATTGAAAAGAGAGGAACAATAACGCCCTCTTGAGAGAACAAGAAAGGCG
TTATTGCTCCTTTTACTTCAAAAAGGCATAGACACTCAAACTAATATCTTATCCATTTTT
AGATGCTAACTCTTTTTCTTTGGTTAGCGGTTTCAAATTCCTTATCTTTTCCATTCACCC
GACTCTTTTAGAAACTGATCTGAACGGAAAGCTTTTTCTCTTATCAGAAGATATATGATA
TATCTCATACATGTACAAATGAACAAAGCAAGGAATCCCGATTTCAATGAGTCACGCTAG
GTATTCTTATTCATACTGAAACTTACCAAGTTGTCCTTTTGCTGATCCAATCAATTCTAG
ACCTGGATGAGACTTTATAATACCCTTTCAATTGACATAAACTTAAGTTCTCTCGTAAAA
TGAGTATAGAACAACGGGAATAGTCGGGATAGCTCAGCTGGTAGAGCAGAGGACTGA
>fragilis_Tramonti_CAM15
TTCGACAATTCTATAGATTAAAGGCTCTCTTCGAGATGAAACATAGGAATTGAGGTCTCA
TTTGGATTATTGAGAGTCTAAAAAAAAA-GACAATACAATT-AGGGCTTCATTGGGATTC
TCAAATTGGAAAGATACTTAGTTCGGATGATCCAAGCCAATAGGATGAACCACATGAGTT
CCACATGATGAACTTTGTATTGCGTACATCACTTAGCCGGGCTCTAGGAAAGTAATGTAA
TGTAGTAGGAAACAAAAACAGAATCTCAAAAAAA-CCAAAGGAATGAAAGAATAAAGAAG
TCGATTTTTGTATTGCTATCGGAACTGAATCTTGTCTATTTGTAGCCTTCAACTCCTTTA
AGACTTTTGAGTCTTGCAACCAACTGATATAACCCTTCGAATAGGGATAATTAGTAACAT
TCTTTTTGACGGAGAGGATAAAAAGAATAACAAAGAATAGAAAATAGAATCGACTTTTTT
AGATACTTTGTCTAAAAAACTCTTTACCCATCTAGAAAATAGATGGGGTAGATCTCAAAA
ACCAAGATGGCTAATCCTGTGTCAAGCATAGATAGTTGGAATCCATTATGTAGCAGTTGG
GGAAAGAAGGGGAATATTTCATTGCTACAATACAAGTATGGATGATTGAAACTAATACGC
CATGTATTTGGATATTTCCCTTGAACTGCGTAATATTTTTTATTTTCCACGAATAGTATA
AGGGAATTTTCCGAAGCGAAAATGGATTATGGGAGTGTGTGACTTGAGCTATTGATTGGT
CTGTGCAGATACGTGCTTTTATCTATCTGCCACATTGTAATTAATAAACCAATGTGTCGT
TGTTCCAACCATCGCGTAAGCCCCGTACAGAAGATAGGCTGGTTCGCTTGAAGAGAATCT
TTTCTATGATCAGATCCGAATCATGTCGTACATGAGCAGGCTCCGTAAGATCTAGTTCAC
TTAACTAAAAATGAAATAGTATTAAAATGCACTCATTTCCTCTGCATTGACACGAGCTAT
GAGACTATCGGAGTCAAAGAAAGGGTCTAAAGAATAAGCAAGGCTGGGCTATATTAGTAA
CAAGTAAATCCTTTGTATGTGTGTTTGTAATTAGTAAACGGTCTCTCAATATTTTGAGGC
TAACCACCGATCGTAAGGTTTGAGACGACCCAGAAAGCACTTGATCATATCATGATTTAC
TTTGTAAGCCTACTTGGGTAGTGAGTATTTACTTGTAAGAACCGAATTCTTTTTGGGCTA
GTTTCAAAAAGAATCCAGTCAATGGTTCTTACGTAAAACCATTCATATCTCGTATATGTA
TGTGTCTAGATACCCTATCCATTTTAGATGGATTCGTTTGGTAGTATGGGGAAGAAGTGG
TCTCTAGAAGTACTACTAATTGAGTTGAGGAATCAAACTGTATTAATAGTTTTTTCGATC
GTTCTGCTTGCTTGAACTTTTTCAAATAAAGATCTCTTTAGTTTCGAATTTCATTGGATT
CTAGTGAAGGAATGTCTTCTATAAGAGTCAAACAATTCGTTCAGATTGATCGGAACAAAT
AAATGTATCAAAGAAATATAATTGGGTCCTATGTCAATTCCATATATAAAATGAATATTG
ACACGAATCTATTTACATATCTGATATA---------TGGTATTTATAGTAAGCCTTTAG
CTTTATTAGAAAATAATAGAAAATAAAACTTTATACACTACAAGAAGACTAATCGATAGG
AGGAGAGTATGGTAAGAAAGAACTCGATGACTCTTTCTTACCATACTATCGGATTTCATA
GAATGAAAGACCGTCGATTTCATTTTAGATAAGACGAAAACTTGGCATTCCTTTCATTTT
CTTTTTTCAACGATTGATAAGATCAAGTTTGATTCAAATTCATTAATTATTTTGACTGAC
TGTTTTTACGTAAATGATAAGTAGAAAAGCATATTATATTACAATAAAACTATATTCCAT
TGAACCTAAGAACTTGACAAAAGATTCAGAAGAGGGTATACCTAATAGAAAGAAAAA-AG
TCATTAGGAATAGAAAAA--------------------TGAAAGCACGCTACTCAAACAA
AGCCCCCAAAATCCCTTTTTT---GAAAAAAA------CAATGGCAGTGAAAGACTACTC
AATAAAATCAAATTGAAAAGAGAGGAACAATAACGCCCTCTTGAGAGAACAAGAAAGGCG
TTATTGCTCCTTTTACTTCAAAAAGGCATAGACACTCAAACTAATATCTTATCCATTTTT
AGATGCTAACTCTTTTTCTTTGGTTAGCGGTTTCAAATTCCTTATCTTTTCCATTCACCC
GACTCTTTTAGAAACTGATCTGAACGGAAAGCTTTTTCTCTTATCAGAAGATATATGATA
TATCTCATACATGTACAAATGAACAAAGCAAGGAATCCCGATTTCAATGAGTCACGCTAG
GTATTCTTATTCATACTGAAACTTACCAAGTTGTCCTTTTGCTGATCCAATCAATTCTAG
ACCTGGATGAGACTTTATAATACCCTTTCAATTGACATAAACTTAAGTTCTCTCGTAAAA
TGAGTATAGAACAACGGGAATAGTCGGGATAGCTCAGCTGGTAGAGCAGAGGACTGA
>fragilis_Tramonti_CAM16
TTCGACAATTCTATAGATTAAAGGCTCTCTTCGAGATGAAACATAGGAATTGAGGTCTCA
TTTGGATTATTGAGAGTCTAAAAAAAAA-GACAATACAATT-AGGGCTTCATTGGGATTC
TCAAATTGGAAAGATACTTAGTTCGGATGATCCAAGCCAATAGGATGAACCACATGAGTT
CCACATGATGAACTTTGTATTGCGTACATCACTTAGCCGGGCTCTAGGAAAGTAATGTAA
TGTAGTAGGAAACAAAAACAGAATCTCAAAAAAA-CCAAAGGAATGAAAGAATAAAGAAG
TCGATTTTTGTATTGCTATCGGAACTGAATCTTGTCTATTTGTAGCCTTCAACTCCTTTA
AGACTTTTGAGTCTTGCAACCAACTGATATAACCCTTCGAATAGGGATAATTAGTAACAT
TCTTTTTGACGGAGAGGATAAAAAGAATAACAAAGAATAGAAAATAGAATCGACTTTTTT
AGATACTTTGTCTAAAAAACTCTTTACCCATCTAGAAAATAGATGGGGTAGATCTCAAAA
ACCAAGATGGCTAATCCTGTGTCAAGCATAGATAGTTGGAATCCATTATGTAGCAGTTGG
GGAAAGAAGGGGAATATTTCATTGCTACAATACAAGTATGGATGATTGAAACTAATACGC
CATGTATTTGGATATTTCCCTTGAACTGCGTAATATTTTTTATTTTCCACGAATAGTATA
AGGGAATTTTCCGAAGCGAAAATGGATTATGGGAGTGTGTGACTTGAGCTATTGATTGGT
CTGTGCAGATACGTGCTTTTATCTATCTGCCACATTGTAATTAATAAACCAATGTGTCGT
TGTTCCAACCATCGCGTAAGCCCCGTACAGAAGATAGGCTGGTTCGCTTGAAGAGAATCT
TTTCTATGATCAGATCCGAATCATGTCGTACATGAGCAGGCTCCGTAAGATCTAGTTCAC
TTAACTAAAAATGAAATAGTATTAAAATGCACTCATTTCCTCTGCATTGACACGAGCTAT
GAGACTATCGGAGTCAAAGAAAGGGTCTAAAGAATAAGCAAGGCTGGGCTATATTAGTAA
CAAGTAAATCCTTTGTATGTGTGTTTGTAATTAGTAAACGGTCTCTCAATATTTTGAGGC
TAACCACCGATCGTAAGGTTTGAGACGACCCAGAAAGCACTTGATCATATCATGATTTAC
TTTGTAAGCCTACTTGGGTAGTGAGTATTTACTTGTAAGAACCGAATTCTTTTTGGGCTA
GTTTCAAAAAGAATCCAGTCAATGGTTCTTACGTAAAACCATTCATATCTCGTATATGTA
TGTGTCTAGATACCCTATCCATTTTAGATGGATTCGTTTGGTAGTATGGGGAAGAAGTGG
TCTCTAGAAGTACTACTAATTGAGTTGAGGAATCAAACTGTATTAATAGTTTTTTCGATC
GTTCTGCTTGCTTGAACTTTTTCAAATAAAGATCTCTTTAGTTTCGAATTTCATTGGATT
CTAGTGAAGGAATGTCTTCTATAAGAGTCAAACAATTCGTTCAGATTGATCGGAACAAAT
AAATGTATCAAAGAAATATAATTGGGTCCTATGTCAATTCCATATATAAAATGAATATTG
ACACGAATCTATTTACATATCTGATATA---------TGGTATTTATAGTAAGCCTTTAG
CTTTATTAGAAAATAATAGAAAATAAAACTTTATACACTACAAGAAGACTAATCGATAGG
AGGAGAGTATGGTAAGAAAGAACTCGATGACTCTTTCTTACCATACTATCGGATTTCATA
GAATGAAAGACCGTCGATTTCATTTTAGATAAGACGAAAACTTGGCATTCCTTTCATTTT
CTTTTTTCAACGATTGATAAGATCAAGTTTGATTCAAATTCATTAATTATTTTGACTGAC
TGTTTTTACGTAAATGATAAGTAGAAAAGCATATTATATTACAATAAAACTATATTCCAT
TGAACCTAAGAACTTGACAAAAGATTCAGAAGAGGGTATACCTAATAGAAAGAAAAA-AG
TCATTAGGAATAGAAAAA--------------------TGAAAGCACGCTACTCAAACAA
AGCCCCCAAAATCCCTTTTTT---GAAAAAAA------CAATGGCAGTGAAAGACTACTC
AATAAAATCAAATTGAAAAGAGAGGAACAATAACGCCCTCTTGAGAGAACAAGAAAGGCG
TTATTGCTCCTTTTACTTCAAAAAGGCATAGACACTCAAACTAATATCTTATCCATTTTT
AGATGCTAACTCTTTTTCTTTGGTTAGCGGTTTCAAATTCCTTATCTTTTCCATTCACCC
GACTCTTTTAGAAACTGATCTGAACGGAAAGCTTTTTCTCTTATCAGAAGATATATGATA
TATCTCATACATGTACAAATGAACAAAGCAAGGAATCCCGATTTCAATGAGTCACGCTAG
GTATTCTTATTCATACTGAAACTTACCAAGTTGTCCTTTTGCTGATCCAATCAATTCTAG
ACCTGGATGAGACTTTATAATACCCTTTCAATTGACATAAACTTAAGTTCTCTCGTAAAA
TGAGTATAGAACAACGGGAATAGTCGGGATAGCTCAGCTGGTAGAGCAGAGGACTGA
>fragilis_Tramonti_CAM17
TTCGACAATTCTATAGATTAAAGGCTCTCTTCGAGATGAAACATAGGAATTGAGGTCTCA
TTTGGATTATTGAGAGTCTAAAAAAAAA-GACAATACAATT-AGGGCTTCATTGGGATTC
TCAAATTGGAAAGATACTTAGTTCGGATGATCCAAGCCAATAGGATGAACCACATGAGTT
CCACATGATGAACTTTGTATTGCGTACATCACTTAGCCGGGCTCTAGGAAAGTAATGTAA
TGTAGTAGGAAACAAAAACAGAATCTCAAAAAAA-CCAAAGGAATGAAAGAATAAAGAAG
TCGATTTTTGTATTGCTATCGGAACTGAATCTTGTCTATTTGTAGCCTTCAACTCCTTTA
AGACTTTTGAGTCTTGCAACCAACTGATATAACCCTTCGAATAGGGATAATTAGTAACAT
TCTTTTTGACGGAGAGGATAAAAAGAATAACAAAGAATAGAAAATAGAATCGACTTTTTT
AGATACTTTGTCTAAAAAACTCTTTACCCATCTAGAAAATAGATGGGGTAGATCTCAAAA
ACCAAGATGGCTAATCCTGTGTCAAGCATAGATAGTTGGAATCCATTATGTAGCAGTTGG
GGAAAGAAGGGGAATATTTCATTGCTACAATACAAGTATGGATGATTGAAACTAATACGC
CATGTATTTGGATATTTCCCTTGAACTGCGTAATATTTTTTATTTTCCACGAATAGTATA
AGGGAATTTTCCGAAGCGAAAATGGATTATGGGAGTGTGTGACTTGAGCTATTGATTGGT
CTGTGCAGATACGTGCTTTTATCTATCTGCCACATTGTAATTAATAAACCAATGTGTCGT
TGTTCCAACCATCGCGTAAGCCCCGTACAGAAGATAGGCTGGTTCGCTTGAAGAGAATCT
TTTCTATGATCAGATCCGAATCATGTCGTACATGAGCAGGCTCCGTAAGATCTAGTTCAC
TTAACTAAAAATGAAATAGTATTAAAATGCACTCATTTCCTCTGCATTGACACGAGCTAT
GAGACTATCGGAGTCAAAGAAAGGGTCTAAAGAATAAGCAAGGCTGGGCTATATTAGTAA
CAAGTAAATCCTTTGTATGTGTGTTTGTAATTAGTAAACGGTCTCTCAATATTTTGAGGC
TAACCACCGATCGTAAGGTTTGAGACGACCCAGAAAGCACTTGATCATATCATGATTTAC
TTTGTAAGCCTACTTGGGTAGTGAGTATTTACTTGTAAGAACCGAATTCTTTTTGGGCTA
GTTTCAAAAAGAATCCAGTCAATGGTTCTTACGTAAAACCATTCATATCTCGTATATGTA
TGTGTCTAGATACCCTATCCATTTTAGATGGATTCGTTTGGTAGTATGGGGAAGAAGTGG
TCTCTAGAAGTACTACTAATTGAGTTGAGGAATCAAACTGTATTAATAGTTTTTTCGATC
GTTCTGCTTGCTTGAACTTTTTCAAATAAAGATCTCTTTAGTTTCGAATTTCATTGGATT
CTAGTGAAGGAATGTCTTCTATAAGAGTCAAACAATTCGTTCAGATTGATCGGAACAAAT
AAATGTATCAAAGAAATATAATTGGGTCCTATGTCAATTCCATATATAAAATGAATATTG
ACACGAATCTATTTACATATCTGATATA---------TGGTATTTATAGTAAGCCTTTAG
CTTTATTAGAAAATAATAGAAAATAAAACTTTATACACTACAAGAAGACTAATCGATAGG
AGGAGAGTATGGTAAGAAAGAACTCGATGACTCTTTCTTACCATACTATCGGATTTCATA
GAATGAAAGACCGTCGATTTCATTTTAGATAAGACGAAAACTTGGCATTCCTTTCATTTT
CTTTTTTCAACGATTGATAAGATCAAGTTTGATTCAAATTCATTAATTATTTTGACTGAC
TGTTTTTACGTAAATGATAAGTAGAAAAGCATATTATATTACAATAAAACTATATTCCAT
TGAACCTAAGAACTTGACAAAAGATTCAGAAGAGGGTATACCTAATAGAAAGAAAAA-AG
TCATTAGGAATAGAAAAA--------------------TGAAAGCACGCTACTCAAACAA
AGCCCCCAAAATCCCTTTTTT---GAAAAAAA------CAATGGCAGTGAAAGACTACTC
AATAAAATCAAATTGAAAAGAGAGGAACAATAACGCCCTCTTGAGAGAACAAGAAAGGCG
TTATTGCTCCTTTTACTTCAAAAAGGCATAGACACTCAAACTAATATCTTATCCATTTTT
AGATGCTAACTCTTTTTCTTTGGTTAGCGGTTTCAAATTCCTTATCTTTTCCATTCACCC
GACTCTTTTAGAAACTGATCTGAACGGAAAGCTTTTTCTCTTATCAGAAGATATATGATA
TATCTCATACATGTACAAATGAACAAAGCAAGGAATCCCGATTTCAATGAGTCACGCTAG
GTATTCTTATTCATACTGAAACTTACCAAGTTGTCCTTTTGCTGATCCAATCAATTCTAG
ACCTGGATGAGACTTTATAATACCCTTTCAATTGACATAAACTTAAGTTCTCTCGTAAAA
TGAGTATAGAACAACGGGAATAGTCGGGATAGCTCAGCTGGTAGAGCAGAGGACTGA
>fragilis_Tramonti_CAM18
TTCGACAATTCTATAGATTAAAGGCTCTCTTCGAGATGAAACATAGGAATTGAGGTCTCA
TTTGGATTATTGAGAGTCTAAAAAAAAA-GACAATACAATT-AGGGCTTCATTGGGATTC
TCAAATTGGAAAGATACTTAGTTCGGATGATCCAAGCCAATAGGATGAACCACATGAGTT
CCACATGATGAACTTTGTATTGCGTACATCACTTAGCCGGGCTCTAGGAAAGTAATGTAA
TGTAGTAGGAAACAAAAACAGAATCTCAAAAAAA-CCAAAGGAATGAAAGAATAAAGAAG
TCGATTTTTGTATTGCTATCGGAACTGAATCTTGTCTATTTGTAGCCTTCAACTCCTTTA
AGACTTTTGAGTCTTGCAACCAACTGATATAACCCTTCGAATAGGGATAATTAGTAACAT
TCTTTTTGACGGAGAGGATAAAAAGAATAACAAAGAATAGAAAATAGAATCGACTTTTTT
AGATACTTTGTCTAAAAAACTCTTTACCCATCTAGAAAATAGATGGGGTAGATCTCAAAA
ACCAAGATGGCTAATCCTGTGTCAAGCATAGATAGTTGGAATCCATTATGTAGCAGTTGG
GGAAAGAAGGGGAATATTTCATTGCTACAATACAAGTATGGATGATTGAAACTAATACGC
CATGTATTTGGATATTTCCCTTGAACTGCGTAATATTTTTTATTTTCCACGAATAGTATA
AGGGAATTTTCCGAAGCGAAAATGGATTATGGGAGTGTGTGACTTGAGCTATTGATTGGT
CTGTGCAGATACGTGCTTTTATCTATCTGCCACATTGTAATTAATAAACCAATGTGTCGT
TGTTCCAACCATCGCGTAAGCCCCGTACAGAAGATAGGCTGGTTCGCTTGAAGAGAATCT
TTTCTATGATCAGATCCGAATCATGTCGTACATGAGCAGGCTCCGTAAGATCTAGTTCAC
TTAACTAAAAATGAAATAGTATTAAAATGCACTCATTTCCTCTGCATTGACACGAGCTAT
GAGACTATCGGAGTCAAAGAAAGGGTCTAAAGAATAAGCAAGGCTGGGCTATATTAGTAA
CAAGTAAATCCTTTGTATGTGTGTTTGTAATTAGTAAACGGTCTCTCAATATTTTGAGGC
TAACCACCGATCGTAAGGTTTGAGACGACCCAGAAAGCACTTGATCATATCATGATTTAC
TTTGTAAGCCTACTTGGGTAGTGAGTATTTACTTGTAAGAACCGAATTCTTTTTGGGCTA
GTTTCAAAAAGAATCCAGTCAATGGTTCTTACGTAAAACCATTCATATCTCGTATATGTA
TGTGTCTAGATACCCTATCCATTTTAGATGGATTCGTTTGGTAGTATGGGGAAGAAGTGG
TCTCTAGAAGTACTACTAATTGAGTTGAGGAATCAAACTGTATTAATAGTTTTTTCGATC
GTTCTGCTTGCTTGAACTTTTTCAAATAAAGATCTCTTTAGTTTCGAATTTCATTGGATT
CTAGTGAAGGAATGTCTTCTATAAGAGTCAAACAATTCGTTCAGATTGATCGGAACAAAT
AAATGTATCAAAGAAATATAATTGGGTCCTATGTCAATTCCATATATAAAATGAATATTG
ACACGAATCTATTTACATATCTGATATA---------TGGTATTTATAGTAAGCCTTTAG
CTTTATTAGAAAATAATAGAAAATAAAACTTTATACACTACAAGAAGACTAATCGATAGG
AGGAGAGTATGGTAAGAAAGAACTCGATGACTCTTTCTTACCATACTATCGGATTTCATA
GAATGAAAGACCGTCGATTTCATTTTAGATAAGACGAAAACTTGGCATTCCTTTCATTTT
CTTTTTTCAACGATTGATAAGATCAAGTTTGATTCAAATTCATTAATTATTTTGACTGAC
TGTTTTTACGTAAATGATAAGTAGAAAAGCATATTATATTACAATAAAACTATATTCCAT
TGAACCTAAGAACTTGACAAAAGATTCAGAAGAGGGTATACCTAATAGAAAGAAAAA-AG
TCATTAGGAATAGAAAAA--------------------TGAAAGCACGCTACTCAAACAA
AGCCCCCAAAATCCCTTTTTT---GAAAAAAA------CAATGGCAGTGAAAGACTACTC
AATAAAATCAAATTGAAAAGAGAGGAACAATAACGCCCTCTTGAGAGAACAAGAAAGGCG
TTATTGCTCCTTTTACTTCAAAAAGGCATAGACACTCAAACTAATATCTTATCCATTTTT
AGATGCTAACTCTTTTTCTTTGGTTAGCGGTTTCAAATTCCTTATCTTTTCCATTCACCC
GACTCTTTTAGAAACTGATCTGAACGGAAAGCTTTTTCTCTTATCAGAAGATATATGATA
TATCTCATACATGTACAAATGAACAAAGCAAGGAATCCCGATTTCAATGAGTCACGCTAG
GTATTCTTATTCATACTGAAACTTACCAAGTTGTCCTTTTGCTGATCCAATCAATTCTAG
ACCTGGATGAGACTTTATAATACCCTTTCAATTGACATAAACTTAAGTTCTCTCGTAAAA
TGAGTATAGAACAACGGGAATAGTCGGGATAGCTCAGCTGGTAGAGCAGAGGACTGA
>C._isophylla_ISO1
TTCGACAATTCTATAGATTAAAGGCTCTCTTCGAGATGAAACATAGGAATTGAGGTCTCA
TTTGGATTATGGAGAGTCTAAAAAAAAA-GACAATACAATT-AGGGCTTCATTGGGATTC
TCAAATTGGAAAGATACTTAGTTCGGATGATCCAAGCCAATAGGATGAACCACATGAGTT
CTACATCATGAACTTTGTATTGCGTCCATCACTTAGCCGGGCTCTAGGAAAGTCATGTAA
TGTAGTAGGAAACAAAAACAGAATCTCAAAAAAAACCAAAGGAATGAAAGAATAAAGAAG
TCGATTTTTGTATTGCTATCGGAACTGAATCTTGTCTATTTGTAGCCTTCAACTCCTTTA
AGACTTTTGAGTCTTGCAACCAACTAATATAACCCTTCGAATAGGTATAATTAGTAACAT
TCTTTTTGACGGAGAGGATAAAAAGAATAACAAAGAATAGAAAATAGAATCTACTTTTTT
AGATACTTTGTCTAAAAAACTCTTTACCCATCTAGAAAATAGATGGGGTAGATCTCAAAA
ACCAAGATGGCTAATCCTGTGTCAAGCATAGATAGTTGGAATCCATTATGTAGCAGTTGG
GGAAAGAAGGGGAATATTTCATTGCTACAATACAAGTATGGATGATTGAAACTAATACGC
CATGTATTTGGATATTTCCCTCGAACTGCGTAATATTTTTTATTTTCCACGAATAGTATA
AGGGAATTTTCCGAAGAGAAAATGGATTATGGGAGTGTGTGACTTGAGCTATTGATTGGT
CTGTGCAGATACGTGCTTTTATCTATCTGCCACATTGTAATTAATAAACCAATGTGTCGT
TGTTCCAACCATCGCGTAAGCCCCGTACCGAAGATAGGCTGGTTCGCTTGAAGAGAATCT
TTTCTATGATCAGATCCGAATCATGTCGTACATGAGCAGGCTCCGTAAGATCTAGTTCAC
TTAACTAAAAATTAAATAGTATTAAAATGCACTCATTTCCTCTGCATTGCCACGAGCTAT
GAAACTATCGGAGTCAAAGAAAGGGTCTAAAGAATAAGCAAGGCTGGGCTATATTAGTAA
CAAGTAAATCCTTTGTATGTGCGTTTGTAATTAGTAAACGGTCTCTCAATATTTTGAGGC
TACCCACTGATCGTAAGGTTTGAGACGACCCAGAAAGCACTTGATCATATCATGATTGAC
TTTGTAAGCCTACTTGGGTAGTGAGTATTTACTTGTAAGAACCGAATTTTTTTGGGGCTA
GTTTCAAAAAGAATCCAGTCAATGGTTCTTACGTAAAACCATTCATATCTCGTATATGTA
TGTGTCTAGATACCCTATCCATTTTAGATGGATTCGTTTGGTAGTATGGGGAAGAAGTGG
TCTCTAGAAGTACTACTAATTGAGTTGAGGAATCAAACTGTATTAATAGTTTTTTCGATC
GTTCTGCTTGCTTGAACTTTTTCAAATAAAGATCTCTTTAGTTTCGAATTTCATTGGATT
CTAGTGAAGGAATGTATTCTATAAGAGTCAAACAATTCGTTCAGATTGATCGGAACAAAT
AAATGTATCAAAGAAATATAATTGGGTCCTATGTCAATTCCATATATAAAATGAATGTTG
ACACGAATCTATTTACATATCTGATATAAAGATAATATGGTATTTATAGTAAGCCTCTAG
CTTTATTATTTTAAATTATAAAATAAAACTTTATACACTACAAGAAGACTAATCGATAGG
AGGAGAGTATGGTAAGAAAGAACTCGATGACTCTTTCTTACCATACTATCGGATTTCATA
GAATGAAAGACCGTCGATTTCATTTTAGATAAGACGAAAACTTGGCATTCCTTTCATTTT
ATTTTTTCAACGATTGATAAGATCAAGTTTGATTCAAATTCATTAATTATTTTGACTGAC
TGTTTTTACGTAAATGATAAGTAGAAAAGCATATTATATTACAATAAAACTATATTCCAT
TGAACCTAAGAACTTGACAAAAGATTGAGAAGAGGGTATATTTAATAGAAAGAAAAAAAG
TCATTAGGAATAGAAAAATGATAGAAAGAAAAAA----TGAAAGCCCGCTACTCAAACAA
AGCCCCCAAAATCCCTTTTTT---GAAAAAAAAAAAAACAATGGCAGTGAAAGACTACTC
AATAAAATCAAATTGAAAAGAGAGGAACAATAACGCCCTCTTGAGAGAACAAGAAAGGCG
TTATTGCCCCTTTTACTTCAAAAAGGCATAGACACTCAAACTAATATCTTATCCATTTTT
AGATGCTAACTCTTTTTCTTTGGTTAGCGGTTTCAAATTCCTTATCTTTTCCATTCACCC
GACTCTTTTAGAAACTGATCTGAACGGAAAGCTTTTTCTCTTATCAGAAGATATATGATA
TATCTCATACATGTACAAATGAACAGAGCAAGGAATCCCGATTTCAATGAGTCACGCTAG
GTATTCTTATTCCTACTGAAACTTACCAAGTTGTCCTTTTGCTGATCCAATCAATTCTAG
ACCTGGATGAGACTTTATAATACCCTTTCAATTGACATAAACTTAAGTTCTCTCGTAAAA
TGAGTATAGAACAACGGGAATAGTCGGGATAGCTCAGCTGGTAGAGCAGAGGACTGA
>C._isophylla_ISO2
TTCGACAATTCTATAGATTAAAGGCTCTCTTCGAGATGAAACATAGGAATTGAGGTCTCA
TTTGGATTATGGAGAGTCTAAAAAAAAA-GACAATACAATT-AGGGCTTCATTGGGATTC
TCAAATTGGAAAGATACTTAGTTCGGATGATCCAAGCCAATAGGATGAACCACATGAGTT
CTACATCATGAACTTTGTATTGCGTCCATCACTTAGCCGGGCTCTAGGAAAGTCATGTAA
TGTAGTAGGAAACAAAAACAGAATCTCAAAAAAAACCAAAGGAATGAAAGAATAAAGAAG
TCGATTTTTGTATTGCTATCGGAACTGAATCTTGTCTATTTGTAGCCTTCAACTCCTTTA
AGACTTTTGAGTCTTGCAACCAACTAATATAACCCTTCGAATAGGTATAATTAGTAACAT
TCTTTTTGACGGAGAGGATAAAAAGAATAACAAAGAATAGAAAATAGAATCTACTTTTTT
AGATACTTTGTCTAAAAAACTCTTTACCCATCTAGAAAATAGATGGGGTAGATCTCAAAA
ACCAAGATGGCTAATCCTGTGTCAAGCATAGATAGTTGGAATCCATTATGTAGCAGTTGG
GGAAAGAAGGGGAATATTTCATTGCTACAATACAAGTATGGATGATTGAAACTAATACGC
CATGTATTTGGATATTTCCCTCGAACTGCGTAATATTTTTTATTTTCCACGAATAGTATA
AGGGAATTTTCCGAAGAGAAAATGGATTATGGGAGTGTGTGACTTGAGCTATTGATTGGT
CTGTGCAGATACGTGCTTTTATCTATCTGCCACATTGTAATTAATAAACCAATGTGTCGT
TGTTCCAACCATCGCGTAAGCCCCGTACCGAAGATAGGCTGGTTCGCTTGAAGAGAATCT
TTTCTATGATCAGATCCGAATCATGTCGTACATGAGCAGGCTCCGTAAGATCTAGTTCAC
TTAACTAAAAATTAAATAGTATTAAAATGCACTCATTTCCTCTGCATTGCCACGAGCTAT
GAAACTATCGGAGTCAAAGAAAGGGTCTAAAGAATAAGCAAGGCTGGGCTATATTAGTAA
CAAGTAAATCCTTTGTATGTGCGTTTGTAATTAGTAAACGGTCTCTCAATATTTTGAGGC
TACCCACTGATCGTAAGGTTTGAGACGACCCAGAAAGCACTTGATCATATCATGATTGAC
TTTGTAAGCCTACTTGGGTAGTGAGTATTTACTTGTAAGAACCGAATTTTTTTGGGGCTA
GTTTCAAAAAGAATCCAGTCAATGGTTCTTACGTAAAACCATTCATATCTCGTATATGTA
TGTGTCTAGATACCCTATCCATTTTAGATGGATTCGTTTGGTAGTATGGGGAAGAAGTGG
TCTCTAGAAGTACTACTAATTGAGTTGAGGAATCAAACTGTATTAATAGTTTTTTCGATC
GTTCTGCTTGCTTGAACTTTTTCAAATAAAGATCTCTTTAGTTTCGAATTTCATTGGATT
CTAGTGAAGGAATGTATTCTATAAGAGTCAAACAATTCGTTCAGATTGATCGGAACAAAT
AAATGTATCAAAGAAATATAATTGGGTCCTATGTCAATTCCATATATAAAATGAATGTTG
ACACGAATCTATTTACATATCTGATATAAAGATAATATGGTATTTATAGTAAGCCTCTAG
CTTTATTATTTTAAATTATAAAATAAAACTTTATACACTACAAGAAGACTAATCGATAGG
AGGAGAGTATGGTAAGAAAGAACTCGATGACTCTTTCTTACCATACTATCGGATTTCATA
GAATGAAAGACCGTCGATTTCATTTTAGATAAGACGAAAACTTGGCATTCCTTTCATTTT
ATTTTTTCAACGATTGATAAGATCAAGTTTGATTCAAATTCATTAATTATTTTGACTGAC
TGTTTTTACGTAAATGATAAGTAGAAAAGCATATTATATTACAATAAAACTATATTCCAT
TGAACCTAAGAACTTGACAAAAGATTGAGAAGAGGGTATATTTAATAGAAAGAAAAAAAG
TCATTAGGAATAGAAAAATGATAGAAAGAAAAAA----TGAAAGCCCGCTACTCAAACAA
AGCCCCCAAAATCCCTTTTTT---GAAAAAAAAAAAAACAATGGCAGTGAAAGACTACTC
AATAAAATCAAATTGAAAAGAGAGGAACAATAACGCCCTCTTGAGAGAACAAGAAAGGCG
TTATTGCCCCTTTTACTTCAAAAAGGCATAGACACTCAAACTAATATCTTATCCATTTTT
AGATGCTAACTCTTTTTCTTTGGTTAGCGGTTTCAAATTCCTTATCTTTTCCATTCACCC
GACTCTTTTAGAAACTGATCTGAACGGAAAGCTTTTTCTCTTATCAGAAGATATATGATA
TATCTCATACATGTACAAATGAACAGAGCAAGGAATCCCGATTTCAATGAGTCACGCTAG
GTATTCTTATTCCTACTGAAACTTACCAAGTTGTCCTTTTGCTGATCCAATCAATTCTAG
ACCTGGATGAGACTTTATAATACCCTTTCAATTGACATAAACTTAAGTTCTCTCGTAAAA
TGAGTATAGAACAACGGGAATAGTCGGGATAGCTCAGCTGGTAGAGCAGAGGACTGA
>C._isophylla_ISO3
TTCGACAATTCTATAGATTAAAGGCTCTCTTCGAGATGAAACATAGGAATTGAGGTCTCA
TTTGGATTATGGAGAGTCTAAAAAAAAA-GACAATACAATT-AGGGCTTCATTGGGATTC
TCAAATTGGAAAGATACTTAGTTCGGATGATCCAAGCCAATAGGATGAACCACATGAGTT
CTACATCATGAACTTTGTATTGCGTCCATCACTTAGCCGGGCTCTAGGAAAGTCATGTAA
TGTAGTAGGAAACAAAAACAGAATCTCAAAAAAAACCAAAGGAATGAAAGAATAAAGAAG
TCGATTTTTGTATTGCTATCGGAACTGAATCTTGTCTATTTGTAGCCTTCAACTCCTTTA
AGACTTTTGAGTCTTGCAACCAACTAATATAACCCTTCGAATAGGTATAATTAGTAACAT
TCTTTTTGACGGAGAGGATAAAAAGAATAACAAAGAATAGAAAATAGAATCTACTTTTTT
AGATACTTTGTCTAAAAAACTCTTTACCCATCTAGAAAATAGATGGGGTAGATCTCAAAA
ACCAAGATGGCTAATCCTGTGTCAAGCATAGATAGTTGGAATCCATTATGTAGCAGTTGG
GGAAAGAAGGGGAATATTTCATTGCTACAATACAAGTATGGATGATTGAAACTAATACGC
CATGTATTTGGATATTTCCCTCGAACTGCGTAATATTTTTTATTTTCCACGAATAGTATA
AGGGAATTTTCCGAAGAGAAAATGGATTATGGGAGTGTGTGACTTGAGCTATTGATTGGT
CTGTGCAGATACGTGCTTTTATCTATCTGCCACATTGTAATTAATAAACCAATGTGTCGT
TGTTCCAACCATCGCGTAAGCCCCGTACCGAAGATAGGCTGGTTCGCTTGAAGAGAATCT
TTTCTATGATCAGATCCGAATCATGTCGTACATGAGCAGGCTCCGTAAGATCTAGTTCAC
TTAACTAAAAATTAAATAGTATTAAAATGCACTCATTTCCTCTGCATTGCCACGAGCTAT
GAAACTATCGGAGTCAAAGAAAGGGTCTAAAGAATAAGCAAGGCTGGGCTATATTAGTAA
CAAGTAAATCCTTTGTATGTGCGTTTGTAATTAGTAAACGGTCTCTCAATATTTTGAGGC
TACCCACTGATCGTAAGGTTTGAGACGACCCAGAAAGCACTTGATCATATCATGATTGAC
TTTGTAAGCCTACTTGGGTAGTGAGTATTTACTTGTAAGAACCGAATTTTTTTGGGGCTA
GTTTCAAAAAGAATCCAGTCAATGGTTCTTACGTAAAACCATTCATATCTCGTATATGTA
TGTGTCTAGATACCCTATCCATTTTAGATGGATTCGTTTGGTAGTATGGGGAAGAAGTGG
TCTCTAGAAGTACTACTAATTGAGTTGAGGAATCAAACTGTATTAATAGTTTTTTCGATC
GTTCTGCTTGCTTGAACTTTTTCAAATAAAGATCTCTTTAGTTTCGAATTTCATTGGATT
CTAGTGAAGGAATGTATTCTATAAGAGTCAAACAATTCGTTCAGATTGATCGGAACAAAT
AAATGTATCAAAGAAATATAATTGGGTCCTATGTCAATTCCATATATAAAATGAATGTTG
ACACGAATCTATTTACATATCTGATATAAAGATAATATGGTATTTATAGTAAGCCTCTAG
CTTTATTATTTTAAATTATAAAATAAAACTTTATACACTACAAGAAGACTAATCGATAGG
AGGAGAGTATGGTAAGAAAGAACTCGATGACTCTTTCTTACCATACTATCGGATTTCATA
GAATGAAAGACCGTCGATTTCATTTTAGATAAGACGAAAACTTGGCATTCCTTTCATTTT
ATTTTTTCAACGATTGATAAGATCAAGTTTGATTCAAATTCATTAATTATTTTGACTGAC
TGTTTTTACGTAAATGATAAGTAGAAAAGCATATTATATTACAATAAAACTATATTCCAT
TGAACCTAAGAACTTGACAAAAGATTGAGAAGAGGGTATATTTAATAGAAAGAAAAAAAG
TCATTAGGAATAGAAAAATGATAGAAAGAAAAAA----TGAAAGCCCGCTACTCAAACAA
AGCCCCCAAAATCCCTTTTTT---GAAAAAAAAAAAAACAATGGCAGTGAAAGACTACTC
AATAAAATCAAATTGAAAAGAGAGGAACAATAACGCCCTCTTGAGAGAACAAGAAAGGCG
TTATTGCCCCTTTTACTTCAAAAAGGCATAGACACTCAAACTAATATCTTATCCATTTTT
AGATGCTAACTCTTTTTCTTTGGTTAGCGGTTTCAAATTCCTTATCTTTTCCATTCACCC
GACTCTTTTAGAAACTGATCTGAACGGAAAGCTTTTTCTCTTATCAGAAGATATATGATA
TATCTCATACATGTACAAATGAACAGAGCAAGGAATCCCGATTTCAATGAGTCACGCTAG
GTATTCTTATTCCTACTGAAACTTACCAAGTTGTCCTTTTGCTGATCCAATCAATTCTAG
ACCTGGATGAGACTTTATAATACCCTTTCAATTGACATAAACTTAAGTTCTCTCGTAAAA
TGAGTATAGAACAACGGGAATAGTCGGGATAGCTCAGCTGGTAGAGCAGAGGACTGA
>C._versicolor_VER1
TTCGACAATTCTATAGATTAAAGGCTCTCTTCGAGATGAAACATAGGAATTGAGGTCTCA
TTTGGATTATGGAGAGTCTAAAAAAAAAAGACAATACAATTTAGGGCTTCATTGGGATTC
TCAAATTGGAAAGATACTTAGTTCGGATGATCCAAGCCAATAGGATGAACCACATGAGTT
CTACATCATGAACTTTGTATTGCGTACATCACTTAGGCGGGCTCTAGGAAAGTCATGTAA
TGTAGTAGCAAACAAAAAGAGAATCTCAAAAAAA-CCAAAGGAATGAAAGACTAAAGGAG
TCGATTTTTGTATTGCTATCGGAACTGAATCTTGTCTATTTGTAGCCTTCAACTCCTTTA
AGACTTTTGAGTCTTGAAACCAACTAATATAACCCTTCGAATAGGTATAATTAGTAACAT
TCTTTTTGACGGAGAGGATAAAAAGAATAAAAAAGAATAGAAAATAGAATCGACTTTTTT
AGATACTTTGTCTAAAAAACTCTTTACCCATCTAGAAAATAGATGGGGGATATCTCAAAA
ACCGAGATGGCTAATCCTGTGTCAAGCATAGATAGTTGGAATCCATTATGTAGCAGTTGG
GGAAAGAAGGATACTATTTCATTGCTACAATACAAGTATGGATGATTGAGACTAATACCC
CATGTATTTGGATATTTCCCTTGAACTGCGTAATATTTTTAATTTTCCACGAATAGTATA
AGGGAATTTTCCGAAGAGAAAATGGATTATGGGAGTGTGTGACTTGAGCTATTGATTGGG
CTGTGCAGATACGTGCTTTTATCTATCTGCCACATTGTAATTCATAAACCAATGTGTCTT
TGTTCCAACCATCGCGTAAGCCCCATACAGAAGATAGGCTGGTTCGCTTGAAGAGAATCT
TTTCTATGATCAGATCCGAATCATGTCGTACATGAGCAGGCTCCGTAAGATCTAGTTCAC
TTAACTGAAAATTCAATAGTATTAAAATGCACTCATTTCCTCTGCATTGACACGAGCTAT
GAGACTATCGGAGTCAAAGAAAGGGTCTAAAGAATAAGAAAGGCTGGGCTATATTAGTAA
CAAGTAAATCCTTTGTATGTGTGTTTGTAATTAGTAAACGGTCTCTCAATATTTTGGGGC
TAACCACCGATCGTAAGGGTTAAGACGACCCAGAAAGCACTTGATCATATCATGATTTAC
TTTGTAAGCCTACTTGGGTAGTGAGTATTTACTTGTAAGAACCGAATTCTTTTTGGGCTA
GTTTCAAAAAGAATCCAGTCAATGGTTCTTACGTAAAACCATTCATATCTCGTATATGTA
TGTGTCTAGATACCCTATCAATTTTAGATGGATTCGTTTGGTAGTATGGGGAAGAAGTGG
TCTCTAGAAGTACTACTAATTGAGTTGAGGAATCAAACTGTATTAATAGGTTTTTCGATC
GTTCTGCTTG----AACTTTTTCAAATAAAGATCTCTTTAGTTTCCAATTTCATTGGATT
CTAGTGAAGGAATGTATTCTATACGAGTAAAACAATTCGTTCAGATT-------------
----------------------------CTA-----------------------------
----------ATTT------------TAAAATAAATA-----------------------
------------AAATAATAAAATAAAACTTTATACACTACAAGAAGATTAATCGATAGG
AGGAGAGTATGGTAAGAAAGAACTCGATGAATCTTTCTTACCATACTCTCAGATTTCAGT
GAATGAAAGACCGTCGATTTCATGTTAGATAAGACGAAAACTTGGCATTCCTTTCATTTT
CTTTTTTCAACGATTGATAAGATCAAGTTTGATTCAAATTCATTAATTATTTTGACTGAC
TGTTTTTACGTAAATGATGAGTAGAAAAGCATATTATATTACATTAAAACTATATTCCAT
TGAACGTAAGAACTTGACAAAAGATTGAGAAGAGGGTATACCTAATAGAAAGAAAAATAG
TCGTTTTGAATAGAAAAAAAATAGAAAGAAAGAGAAAATGAAAGCACGCTACTCAAACAA
AGCCCCAAAAATCCCTTTTTTT--GAAAAAAAAA----CAATGGCAGTGAAAGACTACTC
AACCAAATGAAATTGAAAAGAGAGGAACAATAACGCCCTCTTGAGAGAACAAGAAAGGCG
TTATTGCTCCTTTTACTTCAAAAAGGCATAGACACTCAAACTAAAATCTTATCCATTTTT
AGATGNNNNNNNNNNNNNNNNNNNNNNNNNNNNNNNNNNNNNNNNNNNNNNNNNNNNNNN
NNNNNNNNNNNNNNNNNNNNNNNNNNNNNNNNNNNNNNNNNNNNNNNNNNNNNNNNNNNN
NNNNNNNNNNNNNNNNNNNNNNNNNNNNNNNNNNNNNNNNNNNNNNNNNNNNNNNNNNNN
NNNNNNNNNNNNNNNNNNNNNNNNNNNNNNNNNNNNNNNNNNNNNNNNNNNNNNNNNNNN
NNNNNNNNNNNNNNNNNNNNNNNNNNNNNNNNNNNNNNNNNNNNNNNNNNNNNNNNNNNN
NNNNNNNNNNNNNNNNNNNNNNNNNNNNNNNNNNNNNNNNNNNNNNNNNNNNNNNNN
