# Supplementary material for: Genetics and Distribution of the Italian Endemic Campanula fragilis Cirillo (Campanulaceae)
Source: Plants (Basel). 2024 Nov 11;13(22):3169. doi: 10.3390/plants13223169 (PMC11598242; doi:10.3390/plants13223169)
Supplement: Supplementary file 1 [file plants-13-03169-s001.zip › Data S3.fasta]

>cavolinii_Campanile_di_Pizzoferrato_ABR1
AGCATAGATAGTTGGAATCCATTATGTAGCAGTTGGGGAAAGAAGGGGAATATTTCATTG
CTACAATACAAGTATGGATGATTGAAACTAATACGCCATGTATTTGGATATTTCCCTTGA
ACTGCGTAATATTTTTTATTTTCCACGAATAGTATAAGGGAATTTTCCGAAGCGAAAATG
GATTATGGGAGTGTGTGACTTGAGCTATTGATTGGTCTGTGCAGATACGTGCTTTTATCT
ATCTGCCACATTGTAATTAATAAACCAATGTGTCGTTGTTCCAACCATCGCGTAAGCCCC
GTACAGAAGATAGGCTGGTTCGCTTGAAGAGAATCTTTTCTATGATCAGATCCGAATCAT
GTCGTACATGAGCAGGCTCCGTAAGATCTAGTTCACTTAACTAAAAATGAAATAGTATTA
AAATGCACTCATTTCCTCTGCATTGACACGAGCTATGAGACTATCGGAGTCAAAGAAAGG
GTCTAAAGAATAAGCAAGGCTGGGCTATATTAGTAACAAGTAAATCCTTTGTATGTGTGT
TTGTAATTAGTAAACGGTCTCTCAATATTTTGAGGCTAACCACCGATCGTAAGGTTTGAG
ACAACCCAGAAAGCACTTGATCATATCATGATTTACTTTGTAAGCCTACTTGGGTAGTGA
GTATTTACTTGTAAGAACCGAATTCTTTTTGGGCTAGTTTCAAAAAGAATCCAGTCAATG
GTTCTTACGTAAAACCATTCATATCTCGTATATGTATGTGTCTAGATACCCTATCCATTT
TAGATGGATTCGTTTGGTAGTATGGGGAAGAAGTGGTCTCTAGAAGTACTACTAATTGAG
TTGAGGAATCAAACTGTATTAATAGTTTTTTCGATCGTTCTGCTTGCTTGAACTTTTTCA
AATAAAGATCTCTTTAGTTTCGAATTTCATTGGATTCTAGTGAAGGAATGTCTTCTATAA
GAGTCAAACAATTCGTTCAGATTGATCGGAACAAATAAATGTATCAAAGAAATATAATTG
GGTCCTATGTCAATTCCATATATAAAATGAATATTGACACGAATCTATTTACATATCTGA
TATA---------TGGTATTTATAGTAAGCCTTTAGCTTTATTAGAAAATAATAGAAAAT
AAAACTTTATACACTACAAGAAGACTAATCGATAGGAGGAGAGTATGGTAAGAAAGAACT
CGATGACTCTTTCTTACCATACTATCGGATTTCATAGAATGAAAGACCGTCGATTTCATT
TTAGATGAGACGAAAACTTGGCATTCCTTTCATTTTCTTTTTTCAACGATTGATAAGATC
AAGTTTGATTCAAATTCATTAATTATTTTGACTGACTGTTTTTACGTAAATGATAAGTAG
AAAAGCATATTATATTACAATAAAACTATATTCCATTGAACCTAAGAACTTGACAAAAGA
TTCAGAAGAGGGTATACCTAATAGAAAGAAAAA-AGTCATTAGGAATAGAAAAA------
--------------TGAAAGCACGCTACTCAAACAAAGCCCCCAAAATCCCTTTTTT---
GAAAAAAA------CAATGGCAGTGAAAGACTACTCAATAAAATCAAATTGAAAAGAGAG
GAACAATAACGCCCTCTTGAGAGAACAAGAAAGGCGTTATTGCTCCTTTTACTTCAAAAA
GGCATAGACACTCAAACTAATATCTTATCCATTTTTAGATGNNNNNNNNNNNNNNNNNNN
NNNNNNNNNNNNNNNNNNNNNNNNNNNNNNNNNNNNNNNNNNNNNNNNNNNNNNNNNNNN
NNNNNNNNNNNNNNNNNNNNNNNNNNNNNNNNNNNNNNNNNNNNNNNNNNNNNNNNNNNN
NNNNNNNNNNNNNNNNNNNNNNNNNNNNNNNNNNNNNNNNNNNNNNNNNNNNNNNNNNNN
NNNNNNNNNNNNNNNNNNNNNNNNNNNNNNNNNNNNNNNNNNNNNNNNNNNNNNNNNNNN
NNNNNNNNNNNNNNNNNNNNNNNNNNNNNNNNNNNNNNNNNNNNNNNNNNNNNNNNNNNN
NNNNNNNNNNNNNNNNNNNNNNNNNNNNNNNNNTCGAACCCTGCACAGCAGAGCAACCCG
CGAACACGTTCAACAACACATTCGAGGGGACATTTGTATAGGAATAGGCTAATTAATGCC
CCCCGTGCATTTGACCCCTTCCTTGTCGTGTTGGAGCAAACGAGCGAAAGCGCGTGAGCT
TCGGCCCTCAAGAAACCAACCCCGGCGCAATTCGCGCCAAGGAAAACTTTAAACTCAAGG
GTGTACTATCCCCATGTCGACCCCGTTTGCGGGTGCGCGATTGGTGATTGGGCACTCCTT
AGTCAAAACACAAACGACTCTCGGCAACGGATATCTTGGCTCTTGCATCGATGAAGAACG
TAGCGAAATGCGATACTTGGTGTGAATTGCAGAATCCCGTGAACCATCGAGTCTTTGAAC
GCAAGTTGCGCCCGAAGCCTTTAGGCCGAGGGCACGTCTGCATGGGCGTCACGCATCGCG
TCGCCCCCCC-AAGAAG--------CTTGGTGGGGAGCGTACATTGGCCTCCCGTGCCTC
ACCGTGCGGCTGGCTCAAAATAGAGTACCCTATGAAGGACGTACGACAAGTGGTGGTTGA
TAATAAGGCCCTCGCGTTTGTTGTGCGAGAATCCTTTGTGGGATTTGGCTCGTTGATTAA
AGACCCTGACGACTCGCCTTCACAATCGCACCCTAGTGGTGGTTGATGGTGGAGACGTGC
TCTGACCGCGACCCCATGTCAGGCGGGACTACCCGCTGAATTTAAGCATATCAATAAGCG
GAGGAAAAGAAACTTACAAGGATTCCCTTAGTAACGGCGAGCGAACCGGGAATAGCCCAG
CTTGAAAATCGGAAGGCCTTGCCGTTCGAATTGTAGTCTGGAGAAGTGTCCTCAGCGGCG
G
>cavolinii_Certosa_di_Trisulti_LAZ3
AGCATAGATAGTTGGAATCCATTATGTAGCAGTTGGGGAAAGAAGGGGAATATTTCATTG
CTACAATACAAGTATGGATGATTGAAACTAATACGCCATGTATTTGGATATTTCCCTTGA
ACTGCGTAATATTTTTTATTTTCCACGAATAGTATAAGGGAATTTTCCGAAGCGAAAATG
GATTATGGGAGTGTGTGACTTGAGCTATTGATTGGTCTGTGCAGATACGTGCTTTTATCT
ATCTGCCACATTGTAATTAATAAACCAATGTGTCGTTGTTCCAACCATCGCGTAAGCCCC
GTACAGAAGATAGGCTGGTTCGCTTGAAGAGAATCTTTTCTATGATCAGATCCGAATCAT
GTCGTACATGAGCAGGCTCCGTAAGATCTAGTTCACTTAACTAAAAATGAAATAGTATTA
AAATGCACTCATTTCCTCTGCATTGACACGAGCTATGAGACTATCGGAGTCAAAGAAAGG
GTCTAAAGAATAAGCAAGGCTGGGCTATATTAGTAACAAGTAAATCCTTTGTATGTGTGT
TTGTAATTAGTAAACGGTCTCTCAATATTTTGAGGCTAACCACCGATCGTAAGGTTTGAG
ACGACCCAGAAAGCACTTGATCATATCATGATTTACTTTGTAAGCCTACTTGGGTAGTGA
GTATTTACTTGTAAGAACCGAATTCTTTTTGGGCTAGTTTCAAAAAGAATCCAGTCAATG
GTTCTTACGTAAAACCATTCATATCTCGTATATGTATGTGTCTAGATACCCTATCCATTT
TAGATGGATTCGTTTGGTAGTATGGGGAAGAAGTGGTCTCTAGAAGTACTACTAATTGAG
TTGAGGAATCAAACTGTATTAATAGTTTTTTCGATCGTTCTGCTTGCTTGAACTTTTTCA
AATAAAGATCTCTTTAGTTTCGAATTTCATTGGATTCTAGTGAAGGAATGTCTTCTATAA
GAGTCAAACAATTCGTTCAGATTGATCGGAACAAATAAATGTATCAAAGAAATATAATTG
GGTCCTATGTCAATTCCATATATAAAATGAATATTGACACGAATCTATTTACATATCTGA
TATA---------TGGTATTTATAGTAAGCCTTTAGCTTTATTAGAAAATAATAGAAAAT
AAAACTTTATACACTACAAGAAGACTAATCGATAGGAGGAGAGTATGGTAAGAAAGAACT
CGATGACTCTTTCTTACCATACTATCGGATTTCATAGAATGAAAGACCGTCGATTTCATT
TTAGATAAGACGAAAACTTGGCATTCCTTTCATTTTCTTTTTTCAACGATTGATAAGATC
AAGTTTGATTCAAATTCATTAATTATTTTGACTGACTGTTTTTACGTAAATGATAAGTAG
AAAAGCATATTATATTACAATAAAACTATATTCCATTGAACCTAAGAACTTGACAAAAGA
TTCAGAAGAGGGTATACCTAATAGAAAGAAAAA-AGTCATTAGGAATAGAAAAA------
--------------TGAAAGCACGCTACTCAAACAAAGCCCCCAAAATCCCTTTTTT---
GAAAAAAA------CAATGGCAGTGAAAGACTACTCAATAAAATCAAATTGAAAAGAGAG
GAACAATAACGCCCTCTTGAGAGAACAAGAAAGGCGTTATTGCTCCTTTTACTTCAAAAA
GGCATAGACACTCAAACTAATATCTTATCCATTTTTAGATGCTAACTCTTTTTCTTTGGT
TAGCGGTTTCAAATTCCTTATCTTTTCCATTCACCCGACTCTTTTAGAAACTGATCTGAA
CGGAAAGCTTTTTCTCTTATCAGAAGATATATGATATATCTCATACATGTACAAATGAAC
AAAGCAAGGAATCCCGATTTCAATGAGTCACGCTAGGTATTCTTATTCATACTGAAACTT
ACCAAGTTGTCCTTTTGCTGATCCAATCAATTCTAGACCTGGATGAGACTTTATAATACC
CTTTCAATTGACATAAACTTAAGTTCTCTCGTAAAATGAGTATAGAACAACGGGAATAGT
CGGGATAGCTCAGCTGGTAGAGCAGAGGACTGATCGAACCCTGCACAGCAGAGCAACCCG
CGAACACGTTCAACAACACATTCGAGGGGACATTTGTATAGGAAAAGGCTAATTAATGCC
CCCCGTGCATTTGACCCCTTCCTTGTCGTGTTGGAGCAAACGAGCGAAAGCGCGTGAGCT
TCGGCCCTCAAGAAACCAACCCCGGCGCAATTCGCGCCAAGGAAAACTTTAAACTCAAGG
GTGTACTATCCCCATGTCGACCCCGTTTGCGGGTGCGCGATTGGTGATTGGGCACTCCTT
AGTCAAAACACAAACGACTCTCGGCAACGGATATCTTGGCTCTTGCATCGATGAAGAACG
TAGCGAAATGCGATACTTGGTGTGAATTGCAGAATCCCGTGAACCATCGAGTCTTTGAAC
GCAAGTTGCGCCCGAAGCCTTTAGGCCGAGGGCACGTCTGCATGGGCGTCACGCATCGCG
TCGCCCCCCC-AAGAAG--------CTTGGTGGGGAGCGTACATTGGCCTCCCGTGCCTC
ACCGTGCGGCTGGCTCAAAATAGAGTCCCCTATGAAGGACGTACGACAAGTGGTGGTTGA
TAATAAGGCCCTCGCGTTTGTTGTGCGAGAATCCTTTGTGGGATTTGGCTCGTTGATTAA
AGACCCTGACGACTCGCCTTCACAATCGCACCCTAGTGGTGGTTGATGGTGGAGACGTGC
TCTGACCGCGACCCCATGTCAGGCGGGACTACCCGCTGAATTTAAGCATATCAATAAGCG
GAGGAAAAGAAACTTACAAGGATTCCCTTAGTAACGGCGAGCGAACCGGGAATAGCCCAG
CTTGAAAATCGGAAGGCCTTGCCGTTCGAATTGTAGTCTGGAGAAGTGTCCTCAGCGGCG
G
>cavolinii_Convento_di_S._Benedetto_LAZ2
AGCATAGATAGTTGGAATCCATTATGTAGCAGTTGGGGAAAGAAGGGGAATATTTCATTG
CTACAATACAAGTATGGATGATTGAAACTAATACGCCATGTATTTGGATATTTCCCTTGA
ACTGCGTAATATTTTTTATTTTACACGAATAGTATAAGGGAATTTTCCGAAGCGAAAATG
GATTATGGGAGTGTGTGACTTGAGCTATTGATTGGTCTGTGCAGATACGTGCTTTTATCT
ATCTGCCACATTGTAATTAATAAACCAATGTGTCGTTGTTCCAACCATCGCGTAAGCCCC
GTACAGAAGATAGGCTGGTTCGCTTGAAGAGAATCTTTTCTATGATCAGATCCGAATCAT
GTCGTACATGAGCAGGCTCCGTAAGATCTAGTTCACTTAACTAAAAATGAAATAGTATTA
AAATGCACTCATTTCCTCTGCATTGACACGAGCTATGAGACTATCGGAGTCAAAGAAAGG
GTCTAAAGAATAAGCAAGGCTGGGCTATATTAGTAACAAGTAAATCCTTTGTATGTGTGT
TTGTAATTAGTAAACGGTCTCTCAATATTTTGAGGCTAACCACCGATCGTAAGGTTTGAG
ACGACCCAGAAAGCACTTGATCATATCATGATTTACTTTGTAAGCCTACTTGGGTAGTGA
GTATTTACTTGTAAGAACCGAATTCTTTTTGGGCTAGTTTCAAAAAGAATCCAGTCAATG
GTTCTTACGTAAAACCATTCATATCTCGTATATGTATGTGTCTAGATACCCTATCCATTT
TAGATGGATTCGTTTGNNNNNNNNNNNNNNNNNNNNNNNNNNNNNNNNNNNNNNNNNNNN
NNNNNNNNNNNNNNNNNNNNNNNNNNNNNNNNNNNNNNNNNNNNNNNNNNNNNNNNNNNN
NNNNNNNNNNNNNNNNNNNNNNNNNNNNNNNNNNNNNNNNNNNNNNNNNNNNNNNNNNNN
NNNNNNNNNNNNNNNNNNNNNNNNNNNNNNNNNNNNNNNNNNNNNNNNNNNNNNNNNNNN
NNNNNNNNNNNNNNNNNNNNNNNNNNNNNNNNNNNNNNNNNNNNNNNNNNNNNNNNNNNN
NNNNNNNNNNNNNNNNNNNNNNNNNNNNNNNNNNNNNNNNNNNNNNNNNNNNNNNNNNNN
NNNNNNNNNNNNNNNNNNNNNNNNNNNNNNNNNNNNNNNNNNNNNNNNNNNNNNNNNNNN
NNNNNNNNNNNNNNNNNNNNNNNNNNNNNNNNNNNNNNNNNNNNNNNNNNNNNNNNNNNN
NNNNNNNNNNNNNNNNNNNNNNNNNNNNNNNNNNNNNNNNNNNNNNNNNNNNNNNNNNNN
NNNNNNNNNNNNNNNNNNNNNNNNNNNNNNNNNNNNNNNNNNNNNNNNNNNNNNNNNNNN
NNNNNNNTATTATATTACAATAAAACTATATTCCATTGAACCTAAGAACTTGACAAAAGA
TTCAGAAGAGGGTATACCTAATAGAAAGAAAAA-AGTCATTAGGAATAGAAAAA------
--------------TGAAAGCACGCTACTCAAACAAAGCCCCCAAAATCACTTTTTT---
GAAAAAAAA-----CAATGGCAGTGAAAGACTACTCAATAAAATCAAATTGAAAAGAGAG
GAACAATAACGCCCTCTTGAGAGAACAAGAAAGGCGTTATTGCTCCTTTTCCTTCAAAAA
GGCATAGACACTCAAACTAATATCTTATCCATTTTTAGATGCTAACTCTTTTTCTTTGGT
TAGCGGTTTCAAATTCCTTATCTTTTCCATTCACCCGACTCTTTTAGAAACTGATCTGAA
CGGAAAGCTTTTTCTCTTATCAGAAGATATATGATATATCTCATACATGTACAAATGAAC
AAAGCAAGGAATCCCGATTTCAATGAGTCACGCTAGGTATTCTTATTCATACTGAAACTT
ACCAAGTTGTCCTTTTGCTGATCCAATCAATTCTAGACCTGGATGAGACTTTATAATACC
CTTTCAATTGACATAAACTTAAGTTCTCTCGTAAAATGAGTATAGAACAACGGGAATAGT
CGGGATAGCTCAGCTGGTAGAGCAGAGGACTGATCGAACCCTGCACAGCAGAGCAACCCG
CGAACACGTTCAACAACACATTCGAGGGGACATTTGTATAGGAAAAGGCTAATTAATGCC
CCCCGTGCATTTGACCCCTTCCTTGTCGTGTTGGAGCAAACGAGCGAAAGCGCGTGAGCT
TCGGCCCTCAAGAAACCAACCCCGGCGCAATTCGCGCCAAGGAAAACTTTAAACTCAAGG
GTGTACTATCCCCATGTCGACCCCGTTTGCGGGTGCGCGATTGGTGATTGGGCACTCCTT
AGTCAAAACACAAACGACTCTCGGCAACGGATATCTTGGCTCTTGCATCGATGAAGAACG
TAGCGAAATGCGATACTTGGTGTGAATTGCAGAATCCCGTGAACCATCGAGTCTTTGAAC
GCAAGTTGCGCCCGAAGCCTTTAGGCCGAGGGCACGTCTGCATGGGCGTCACGCATCGCG
TCGCCCCCCC-AAGAAG--------CTTGGTGGGGAGCGTACATTGGCCTCCCGTGCCTC
ACCGTGCGGCTGGCTCAAAATAGAGTCCCCTATGAAGGACGTACGACAAGTGGTGGTTGA
TAATAAGGCCCTCGCGTTTGTTGTGCGAGAATCCTTTGTGGGATTTGGCTCGTTGATTAA
AGACCCTGACGACTCGCCTTCACAATCGCACCCTAGTGGTGGTTGATGGTGGAGACGTGC
TCTGACCGCGACCCCATGTCAGGCGGGACTACCCGCTGAATTTAAGCATATCAATAAGCG
GAGGAAAAGAAACTTACAAGGATTCCCTTAGTAACGGCGAGCGAACCGGGAATAGCCCAG
CTTGAAAATCGGAAGGCCTTGCCGTTCGAATTGTAGTCTGGAGAAGTGTCCTCAGCGGCG
G
>cavolinii_Grotta_dell�_Inferniglio_LAZ1
AGCATAGATAGTTGGAATCCATTATGTAGCAGTTGGGGAAAGAAGGGGAATATTTCATTG
CTACAATACAAGTATGGATGATTGAAACTAATACGCCATGTATTTGGATATTTCCCTTGA
ACTGCGTAATATTTTTTATTTTCCACGAATAGTATAAGGGAATTTTCCGAAGCGAAAATG
GATTATGGGAGTGTGTGACTTGAGCTATTGATTGGTCTGTGCAGATACGTGCTTTTATCT
ATCTGCCACATTGTAATTAATAAACCAATGTGTCGTTGTTCCAACCATCGCGTAAGCCCC
GTACAGAAGATAGGCTGGTTCGCTTGAAGAGAATCTTTTCTATGATCAGATCCGAATCAT
GTCGTACATGAGCAGGCTCCGTAAGATCTAGTTCACTTAACTAAAAATGAAATAGTATTA
AAATGCACTCATTTCCTCTGCATTGACACGAGCTATGAGACTATCGGAGTCAAAGAAAGG
GTCTAAAGAATAAGCAAGGCTGGGCTATATTAGTAACAAGTAAATCCTTTGTATGTGTGT
TTGTAATTAGTAAACGGTCTCTCAATATTTTGAGGCTAACCACCGATCGTAAGGTTTGAG
ACGACCCAGAAAGCACTTGATCATATCATGATTTACTTTGTAAGCCTACTTGGGTAGTGA
GTATTTACTTGTAAGAACCGAATTCTTTTTGGGCTAGTTTCAAAAAGAATCCAGTCAATG
GTTCTTACGTAAAACCATTCATATCTCGTATATGTATGTGTCTAGATACCCTATCCATTT
TAGATGGATTCGTTTGGTAGTATGGGGAAGAAGTGGTCTCTAGAAGTACTACTAATTGAG
TTGAGGAATCAAACTGTATTAATAGTTTTTTCGATCGTTCTGCTTGCTTGAACTTTTTCA
AATAAAGATCTCTTTAGTTTCGAATTTTATTGGATTCTAGTGAAGGAATGTCTTCTATAA
GAGTCAAACAATTCGTTCAGATTGATCGGAACAAATAAATGTATCAAAGAAATATAATTG
GGTCCTATGTCAATTCCATATATAAAATGAATATTGACACGAATCTATTTACATATCTGA
TATA---------TGGTATTTATAGTAAGCCTTTAGCTTTATTAGAAAATATTAGAAAAT
AAAACTTTATACACTACAAGAAGACTAATCGATAGGAGGAGAGTATGGTAAGAAAGAACT
CGATGACTCTTTCTTACCATACTATCGGATTTCATAGAATGAAAGACCGTCGATTTCATT
TTAGATAAGACGAAAACTTGGCATTCCTTTCATTTTCTTTTTTCAACGATTGATAAGATC
AAGTTTGATTCAAATTCATTAATTATTTTGACTGACTGTTTTTACGTAAATGATAAGTAG
AAAAGCATATTATATTACAATAAAACTATATTCCATTGAACCTAAGAACTTGACAAAAGA
TTCAGAAGAGGGTATACCTAATAGAAAGAAAAA-AGTCATTAGGAATAGAAAAA------
--------------TGAAAGCACGCTACTCAAACAAAGCCCCCAAAATCACTTTTTT---
GAAAAAAAA-----CAATGGCAGTGAAAGACTACTCAATAAAATCAAATTGAAAAGAGAG
GAACAATAACGCCCTCTTGAGAGAACAAGAAAGGCGTTATTGCTCCTTTTCCTTCAAAAA
GGCATAGACACTCAAACTAATATCTTATCCATTTTTAGATGCTAACTCTTTTTCTTTGGT
TAGCGGTTTCAAATTCCTTATCTTTTCCATTCACCCGACTCTTTTAGAAACTGATCTGAA
CGGAAAGCTTTTTCTCTTATCAGAAGATATATGATATATCTCATACATGTACAAATGAAC
AAAGCAAGGAATCCCGATTTCAATGAGTCACGCTAGGTATTCTTATTCATACTGAAACTT
ACCAAGTTGTCCTTTTGCTGATCCAATCAATTCTAGACCTGGATGAGACTTTATAATACC
CTTTCAATTGACATAAACTTAAGTTCTCTCGTAAAATGAGTATAGAACAACGGGAATAGT
CGGGATAGCTCAGCTGGTAGAGCAGAGGACTGATCGAACCCTGCACAGCAGAGCAACCCG
CGAACACGTTCAACAACACATTCGAGGGGACATTTGTATAGGAAAAGGCTAATTAATGCC
CCCCGTGCATTTGACCCCTTCCTTGTCGTGTTGGAGCAAACGAGCGAAAGCGCGTGAGCT
TCGGCCCTCAAGAAACCAACCCCGGCGCAATTCGCGCCAAGGAAAACTTTAAACTCAAGG
GTGTACTATCCCCATGTCGACCCCGTTTGCGGGTGCGCGATTGGTGATTGGGCACTCCTT
AGTCAAAACACAAACGACTCTCGGCAACGGATATCTTGGCTCTTGCATCGATGAAGAACG
TAGCGAAATGCGATACTTGGTGTGAATTGCAGAATCCCGTGAACCATCGAGTCTTTGAAC
GCAAGTTGCGCCCGAAGCCTTTAGGCCGAGGGCACGTCTGCATGGGCGTCACGCATCGCG
TCGCCCCCCC-AAGAAG--------CTTGGTGGGGAGCGTACATTGGCCTCCCGTGCCTC
ACCGTGCGGCTGGCTCAAAATAGAGTCCCCTATGAAGGACGTACGACAAGTGGTGGTTGA
TAATAAGGCCCTCGCGTTTGTTGTGCGAGAATCYTTTGTGGGATTTGGCTCGTTGATTAA
AGACCCTGACGACTCGCCTTCACAATCGCACCCTAGTGGTGGTTGATGGTGGAGACGTGC
TCTGACCGCGACCCCATGTCAGGCGGGACTACCCGCTGAATTTAAGCATATCAATAAGCG
GAGGAAAAGAAACTTACAAGGATTCCCTTAGTAACGGCGAGCGAACCGGGAATAGCCCAG
CTTGAAAATCGGAAGGCCTTGCCGTTCGAATTGTAGTCTGGAGAAGTGTCCTCAGCGGCG
G
>cavolinii_Pescopennataro_MOL1
AGCATAGATAGTTGGAATCCATTATGTAGCAGTTGGGGAAAGAAGGGGAATATTTCATTG
CTACAATACAAGTATGGATGATTGAAACTAATACGCCATGTATTTGGATATTTCCCTTGA
ACTGCGTAATATTTTTTATTTTCCACGAATAGTATAAGGGAATTTTCCGAAGCGAAAATG
GATTATGGGAGTGTGTGACTTGAGCTATTGATTGGTCTGTGCAGATACGTGCTTTTATCT
ATCTGCCACATTGTAATTAATAAACCAATGTGTCGTTGTTCCAACCATCGCGTAAGCCCC
GTACAGAAGATAGGCTGGTTCGCTTGAAGAGAATCTTTTCTATGATCAGATCCGAATCAT
GTCGTACATGAGCAGGCTCCGTAAGATCTAGTTCACTTAACTAAAAATGAAATAGTATTA
AAATGCACTCATTTCCTCTGCATTGACACGAGCTATGAGACTATCGGAGTCAAAGAAAGG
GTCTAAAGAATAAGCAAGGCTGGGCTATATTAGTAACAAGTAAATCCTTTGTATGTGTGT
TTGTAATTAGTAAACGGTCTCTCAATATTTTGAGGCTAACCACCGATCGTAAGGTTTGAG
ACGACCCAGAAAGCACTTGATCATATCATGATTTACTTTGTAAGCCTACTTGGGTAGTGA
GTATTTACTTGTAAGAACCGAATTCTTTTTGGGCTAGTTTCAAAAAGAATCCAGTCAATG
GTTCTTACGTAAAACCATTCATATCTCGTATATGTATGTGTCTAGATACCCTATCCATTT
TAGATGGATTCGTTTGGTAGTATGGGGAAGAAGTGGTCTCTAGAAGTACTACTAATTGAG
TTGAGGAATCAAACTGTATTAATAGTTTTTTCGATCGTTCTGCTTGCTTGAACTTTTTCA
AATAAAGATCTCTTTAGTTTCGAATTTCATTGGATTCTAGTGAAGGAATGTCTTCTATAA
GAGTCAAACAATTCGTTCAGATTGATCGGAACAAATAAATGTATCAAAGAAATATAATTG
GGTCCTATGTCAATTCCATATATAAAATGAATATTGACACGAATCTATTTACATATCTGA
TATA---------TGGTATTTATAGTAAGCCTTTAGCTTTATTAGAAAATAATAGAAAAT
AAAACTTTATACACTACAAGAAGACTAATCGATAGGAGGAGAGTATGGTAAGAAAGAACT
CGATGACTCTTTTTTACCATACTATCGGATTTCATAGAATGAAAGACCGTCGATTTCATT
TTAGATAAGACGAAAACTTGGCATTCCTTTCATTTTCTTTTTTCAACGATTGATAAGATC
AAGTTTGATTCAAATTCATTAATTATTTTGACTGACTGTTTTTACGTAAATGATAAGTAG
AAAAGCATATTATATTACAATAAAACTATATTCCATTGAACCTAAGAACTTGACAAAAGA
TTCAGAAGAGGGTATACCTAATAGAAAGAAAAA-AGTCATTAGGAATAGAAAAA------
--------------TGAAAGCACGCTACTCAAACAAAGCCCCCAAAATCCCTTTTTT---
GAAAAAAA------CAATGGCAGTGAAAGACTACTCAATAAAATCAAATTGAAAAGAGAG
GAACAATAACGCCCTCTTGAGAGAACAAGAAAGGCGTTATTGCTCCTTTTACTTCAAAAA
GGCATAGACACTCAAACTAATATCTTATCCATTTTTAGATGCTAACTCTTTTTCTTTGGT
TAGCGGTTTCAAATTCCTTATCTTTTCCATTCACCCGACTCTTTTAGAAACTGATCTGAA
CGGAAAGCTTTTTCTCTTATCAGAAGATATATGATATATCTCATACATGTACAAATGAAC
AAAGCAAGGAATCCCGATTTCAATGAGTCACGCTAGGTATTCTTATTCATACTGAAACTT
ACCAAGTTGTCCTTTTGCTGATCCAATCAATTCTAGACCTGGATGAGACTTTATAATACC
CTTTCAATTGACATAAACTTAAGTTCTCTCGTAAAATGAGTATAGAACAACGGGAATAGT
CGGGATAGCTCAGCTGGTAGAGCAGAGGACTGATCGAACCCTGCACAGCAGAGCAACCCG
CGAACACGTTCAACAACACATTCGAGGGGACATTTGTATAGGAAAAGGCTAATTAATGCC
CCCCGTGCATTTGACCCCTTCCTTGTCGTGTTGGAGCAAACGAGCGAAAGCGCGTGAGCT
TCGGCCCTCAAGAAACCAACCCCGGCGCAATTCGCGCCAAGGAAAACTTTAAACTCAAGG
GTGTACTATCCCCATGTCGACCCCGTTTGCGGGTGCGCGATTGGTGATTGGGCACTCCTT
AGTCAAAACACAAACGACTCTCGGCAACGGATATCTTGGCTCTTGCATCGATGAAGAACG
TAGCGAAATGCGATACTTGGTGTGAATTGCAGAATCCCGTGAACCATCGAGTCTTTGAAC
GCAAGTTGCGCCCGAAGCCTTTAGGCCGAGGGCACGTCTGCATGGGCGTCACGCATCGCG
TCGCCCCCCC-AAGAAG--------CTTGGTGGGGAGCGTACATTGGCCTCCCGTGCCTC
ACCGTGCGGCTGGCTCAAAATAGAGTACCCTATGAAGGACGTACGACAAGTGGTGGTTGA
TAATAAGGCCCTCGCGTTTGTTGTGCGAGAATCCTTTGTGGGATTTGGCTCGTTGATTAA
AGACCCTGACGACTCGCCTTCACAATCGCACCCTAGTGGTGGTTGATGGTGGAGACGTGC
TCTGACCGCGACCCCATGTCAGGCGGGACTACCCGCTGAATTTAAGCATATCAATAAGCG
GAGGAAAAGAAACTTACAAGGATTCCCTTAGTAACGGCGAGCGAACCGGGAATAGCCCAG
CTTGAAAATCGGAAGGCCTTGCCGTTCGAATTGTAGTCTGGAGAAGTGTCCTCAGCGGCG
G
>cavolinii_Pescopennataro_MOL2
AGCATAGATAGTTGGAATCCATTATGTAGCAGTTGGGGAAAGAAGGGGAATATTTCATTG
CTACAATACAAGTATGGATGATTGAAACTAATACGCCATGTATTTGGATATTTCCCTTGA
ACTGCGTAATATTTTTTATTTTCCACGAATAGTATAAGGGAATTTTCCGAAGCGAAAATG
GATTATGGGAGTGTGTGACTTGAGCTATTGATTGGTCTGTGCAGATACGTGCTTTTATCT
ATCTGCCACATTGTAATTAATAAACCAATGTGTCGTTGTTCCAACCATCGCGTAAGCCCC
GTACAGAAGATAGGCTGGTTCGCTTGAAGAGAATCTTTTCTATGATCAGATCCGAATCAT
GTCGTACATGAGCAGGCTCCGTAAGATCTAGTTCACTTAACTAAAAATGAAATAGTATTA
AAATGCACTCATTTCCTCTGCATTGACACGAGCTATGAGACTATCGGAGTCAAAGAAAGG
GTCTAAAGAATAAGCAAGGCTGGGCTATATTAGTAACAAGTAAATCCTTTGTATGTGTGT
TTGTAATTAGTAAACGGTCTCTCAATATTTTGAGGCTAACCACCGATCGTAAGGTTTGAG
ACGACCCAGAAAGCACTTGATCATATCATGATTTACTTTGTAAGCCTACTTGGGTAGTGA
GTATTTACTTGTAAGAACCGAATTCTTTTTGGGCTAGTTTCAAAAAGAATCCAGTCAATG
GTTCTTACGTAAAACCATTCATATCTCGTATATGTATGTGTCTAGATACCCTATCCATTT
TAGATGGATTCGTTTGGTAGTATGGGGAAGAAGTGGTCTCTAGAAGTACTACTAATTGAG
TTGAGGAATCAAACTGTATTAATAGTTTTTTCGATCGTTCTGCTTGCTTGAACTTTTTCA
AATAAAGATCTCTTTAGTTTCGAATTTCATTGGATTCTAGTGAAGGAATGTCTTCTATAA
GAGTCAAACAATTCGTTCAGATTGATCGGAACAAATAAATGTATCAAAGAAATATAATTG
GGTCCTATGTCAATTCCATATATAAAATGAATATTGACACGAATCTATTTACATATCTGA
TATA---------TGGTATTTATAGTAAGCCTTTAGCTTTATTAGAAAATAATAGAAAAT
AAAACTTTATACACTACAAGAAGACTAATCGATAGGAGGAGAGTATGGTAAGAAAGAACT
CGATGACTCTTTTTTACCATACTATCGGATTTCATAGAATGAAAGACCGTCGATTTCATT
TTAGATAAGACGAAAACTTGGCATTCCTTTCATTTTCTTTTTTCAACGATTGATAAGATC
AAGTTTGATTCAAATTCATTAATTATTTTGACTGACTGTTTTTACGTAAATGATAAGTAG
AAAAGCATATTATATTACAATAAAACTATATTCCATTGAACCTAAGAACTTGACAAAAGA
TTCAGAAGAGGGTATACCTAATAGAAAGAAAAA-AGTCATTAGGAATAGAAAAA------
--------------TGAAAGCACGCTACTCAAACAAAGCCCCCAAAATCCCTTTTTT---
GAAAAAAA------CAATGGCAGTGAAAGACTACTCAATAAAATCAAATTGAAAAGAGAG
GAACAATAACGCCCTCTTGAGAGAACAAGAAAGGCGTTATTGCTCCTTTTACTTCAAAAA
GGCATAGACACTCAAACTAATATCTTATCCATTTTTAGATGCTAACTCTTTTTCTTTGGT
TAGCGGTTTCAAATTCCTTATCTTTTCCATTCACCCGACTCTTTTAGAAACTGATCTGAA
CGGAAAGCTTTTTCTCTTATCAGAAGATATATGATATATCTCATACATGTACAAATGAAC
AAAGCAAGGAATCCCGATTTCAATGAGTCACGCTAGGTATTCTTATTCATACTGAAACTT
ACCAAGTTGTCCTTTTGCTGATCCAATCAATTCTAGACCTGGATGAGACTTTATAATACC
CTTTCAATTGACATAAACTTAAGTTCTCTCGTAAAATGAGTATAGAACAACGGGAATAGT
CGGGATAGCTCAGCTGGTAGAGCAGAGGACTGATCGAACCCTGCACAGCAGAGCAACCCG
CGAACACGTTCAACAACACATTCGAGGGGACATTTGTATAGGAAAAGGCTAATTAATGCC
CCCCGTGCATTTGACCCCTTCCTTGTCGTGTTGGAGCAAACGAGCGAAAGCGCGTGAGCT
TCGGCCCTCAAGAAACCAACCCCGGCGCAATTCGCGCCAAGGAAAACTTTAAACTCAAGG
GTGTACTATCCCCATGTCGACCCCGTTTGCGGGTGCGCGATTGGTGATTGGGCACTCCTT
AGTCAAAACACAAACGACTCTCGGCAACGGATATCTTGGCTCTTGCATCGATGAAGAACG
TAGCGAAATGCGATACTTGGTGTGAATTGCAGAATCCCGTGAACCATCGAGTCTTTGAAC
GCAAGTTGCGCCCGAAGCCTTTAGGCCGAGGGCACGTCTGCATGGGCGTCACGCATCGCG
TCGCCCCCCC-AAGAAG--------CTTGGTGGGGAGCGTACATTGGCCTCCCGTGCCTC
ACCGTGCGGCTGGCTCAAAATAGAGTACCCTATGAAGGACGTACGACAAGTGGTGGTTGA
TAATAAGGCCCTCGCGTTTGTTGTGCGAGAATCCTTTGTGGGATTTGGCTCGTTGATTAA
AGACCCTGACGACTCGCCTTCACAATCGCACCCTAGTGGTGGTTGATGGTGGAGACGTGC
TCTGACCGCGACCCCATGTCAGGCGGGACTACCCGCTGAATTTAAGCATATCAATAAGCG
GAGGAAAAGAAACTTACAAGGATTCCCTTAGTAACGGCGAGCGAACCGGGAATAGCCCAG
CTTGAAAATCGGAAGGCCTTGCCGTTCGAATTGTAGTCTGGAGAAGTGTCCTCAGCGGCG
G
>cavolinii_Pescopennataro_MOL3
AGCATAGATAGTTGGAATCCATTATGTAGCAGTTGGGGAAAGAAGGGGAATATTTCATTG
CTACAATACAAGTATGGATGATTGAAACTAATACGCCATGTATTTGGATATTTCCCTTGA
ACTGCGTAATATTTTTTATTTTCCACGAATAGTATAAGGGAATTTTCCGAAGCGAAAATG
GATTATGGGAGTGTGTGACTTGAGCTATTGATTGGTCTGTGCAGATACGTGCTTTTATCT
ATCTGCCACATTGTAATTAATAAACCAATGTGTCGTTGTTCCAACCATCGCGTAAGCCCC
GTACAGAAGATAGGCTGGTTCGCTTGAAGAGAATCTTTTCTATGATCAGATCCGAATCAT
GTCGTACATGAGCAGGCTCCGTAAGATCTAGTTCACTTAACTAAAAATGAAATAGTATTA
AAATGCACTCATTTCCTCTGCATTGACACGAGCTATGAGACTATCGGAGTCAAAGAAAGG
GTCTAAAGAATAAGCAAGGCTGGGCTATATTAGTAACAAGTAAATCCTTTGTATGTGTGT
TTGTAATTAGTAAACGGTCTCTCAATATTTTGAGGCTAACCACCGATCGTAAGGTTTGAG
ACGACCCAGAAAGCACTTGATCATATCATGATTTACTTTGTAAGCCTACTTGGGTAGTGA
GTATTTACTTGTAAGAACCGAATTCTTTTTGGGCTAGTTTCAAAAAGAATCCAGTCAATG
GTTCTTACGTAAAACCATTCATATCTCGTATATGTATGTGTCTAGATACCCTATCCATTT
TAGATGGATTCGTTTGGTAGTATGGGGAAGAAGTGGTCTCTAGAAGTACTACTAATTGAG
TTGAGGAATCAAACTGTATTAATAGTTTTTTCGATCGTTCTGCTTGCTTGAACTTTTTCA
AATAAAGATCTCTTTAGTTTCGAATTTCATTGGATTCTAGTGAAGGAATGTCTTCTATAA
GAGTCAAACAATTCGTTCAGATTGATCGGAACAAATAAATGTATCAAAGAAATATAATTG
GGTCCTATGTCAATTCCATATATAAAATGAATATTGACACGAATCTATTTACATATCTGA
TATA---------TGGTATTTATAGTAAGCCTTTAGCTTTATTAGAAAATAATAGAAAAT
AAAACTTTATACACTACAAGAAGACTAATCGATAGGAGGAGAGTATGGTAAGAAAGAACT
CGATGACTCTTTTTTACCATACTATCGGATTTCATAGAATGAAAGACCGTCGATTTCATT
TTAGATAAGACGAAAACTTGGCATTCCTTTCATTTTCTTTTTTCAACGATTGATAAGATC
AAGTTTGATTCAAATTCATTAATTATTTTGACTGACTGTTTTTACGTAAATGATAAGTAG
AAAAGCATATTATATTACAATAAAACTATATTCCATTGAACCTAAGAACTTGACAAAAGA
TTCAGAAGAGGGTATACCTAATAGAAAGAAAAA-AGTCATTAGGAATAGAAAAA------
--------------TGAAAGCACGCTACTCAAACAAAGCCCCCAAAATCCCTTTTTT---
GAAAAAAA------CAATGGCAGTGAAAGACTACTCAATAAAATCAAATTGAAAAGAGAG
GAACAATAACGCCCTCTTGAGAGAACAAGAAAGGCGTTATTGCTCCTTTTACTTCAAAAA
GGCATAGACACTCAAACTAATATCTTATCCATTTTTAGATGCTAACTCTTTTTCTTTGGT
TAGCGGTTTCAAATTCCTTATCTTTTCCATTCACCCGACTCTTTTAGAAACTGATCTGAA
CGGAAAGCTTTTTCTCTTATCAGAAGATATATGATATATCTCATACATGTACAAATGAAC
AAAGCAAGGAATCCCGATTTCAATGAGTCACGCTAGGTATTCTTATTCATACTGAAACTT
ACCAAGTTGTCCTTTTGCTGATCCAATCAATTCTAGACCTGGATGAGACTTTATAATACC
CTTTCAATTGACATAAACTTAAGTTCTCTCGTAAAATGAGTATAGAACAACGGGAATAGT
CGGGATAGCTCAGCTGGTAGAGCAGAGGACTGATCGAACCCTGCACAGCAGAGCAACCCG
CGAACACGTTCAACAACACATTCGAGGGGACATTTGTATAGGAAAAGGCTAATTAATGCC
CCCCGTGCATTTGACCCCTTCCTTGTCGTGTTGGAGCAAACGAGCGAAAGCGCGTGAGCT
TCGGCCCTCAAGAAACCAACCCCGGCGCAATTCGCGCCAAGGAAAACTTTAAACTCAAGG
GTGTACTATCCCCATGTCGACCCCGTTTGCGGGTGCGCGATTGGTGATTGGGCACTCCTT
AGTCAAAACACAAACGACTCTCGGCAACGGATATCTTGGCTCTTGCATCGATGAAGAACG
TAGCGAAATGCGATACTTGGTGTGAATTGCAGAATCCCGTGAACCATCGAGTCTTTGAAC
GCAAGTTGCGCCCGAAGCCTTTAGGCCGAGGGCACGTCTGCATGGGCGTCACGCATCGCG
TCGCCCCCCC-AAGAAG--------CTTGGTGGGGAGCGTACATTGGCCTCCCGTGCCTC
ACCGTGCGGCTGGCTCAAAATAGAGTACCCTATGAAGGACGTACGACAAGTGGTGGTTGA
TAATAAGGCCCTCGCGTTTGTTGTGCGAGAATCCTTTGTGGGATTTGGCTCGTTGATTAA
AGACCCTGACGACTCGCCTTCACAATCGCACCCTAGTRGTGGTTGATGGTGGAGACGTGC
TCTGACCGCGACCCCATGTCAGGCGGGACTACCCGCTGAATTTAAGCATATCAATAAGCG
GAGGAAAAGAAACTTACAAGGATTCCCTTAGTAACGGCGAGCGAACCGGGAATAGCCCAG
CTTGAAAATCGGAAGGCCTTGCCGTTCGAATTGTAGTCTGGAGAAGTGTCCTCAGCGGCG
G
>cavolinii_Scanno_ABR2
AGCATAGATAGTTGGAATCCATTATGTAGCAGTTGGGGAAAGAAGGGGAATATTTCATTG
CTACAATACAAGTATGGATGATTGAAACTAATACGCCATGTATTTGGATATTTCCCTTGA
ACTGCGTAATATTTTTTATTTTCCACGAATAGTATAAGGGAATTTTCCGAAGCGAAAATG
GATTATGGGAGTGTGTGACTTGAGCTATTGATTGGTCTGTGCAGATACGTGCTTTTATCT
ATCTGCCACATTGTAATTAATAAACCAATGTGTCGTTGTTCCAACCATCGCGTAAGCCCC
GTACAGAAGATAGGCTGGTTCGCTTGAAGAGAATCTTTTCTATGATCAGATCCGAATCAT
GTCGTACATGAGCAGGCTCCGTAAGATCTAGTTCACTTAACTAAAAATGAAATAGTATTA
AAATGCACTCATTTCCTCTGCATTGACACGAGCTATGAGACTATCGGAGTCAAAGAAAGG
GTCTAAAGAATAAGCAAGGCTGGGCTATATTAGTAACAAGTAAATCCTTTGTATGTGTGT
TTGTAATTAGTAAACGGTCTCTCAATATTTTGAGGCTAACCACCGATCGTAAGGTTTGAG
ACAACCCAGAAAGCACTTGATCATATCATGATTTACTTTGTAAGCCTACTTGGGTAGTGA
GTATTTACTTGTAAGAACCGAATTCTTTTTGGGCTAGTTTCAAAAAGAATCCAGTCAATG
GTTCTTACGTAAAACCATTCATATCTCGTATATGTATGTGTCTAGATACCCTATCCATTT
TAGATGGATTCGTTTGGTAGTATGGGGAAGAAGTGGTCTCTAGAAGTACTACTAATTGAG
TTGAGGAATCAAACTGTATTAATAGTTTTTTCGATCGTTCTGCTTGCTTGAACTTTTTCA
AATAAAGATCTCTTTAGTTTCGAATTTCATTGGATTCTAGTGAAGGAATGTCTTCTATAA
GAGTCAAACAATTCGTTCAGATTGATCGGAACAAATAAATGTATCAAAGAAATATAATTG
GGTCCTATGTCAATTCCATATATAAAATGAATATTGACACGAATCTATTTACATATCTGA
TATA---------TGGTATTTATAGTAAGCCTTTAGCTTTATTAGAAAATAATAGAAAAT
AAAACTTTATACACTACAAGAAGACTAATCGATAGGAGGAGAGTATGGTAAGAAAGAACT
CGATGACTCTTTCTTACCATACTATCGGATTTCATAGAATGAAAGACCGTCGATTTCATT
TTAGATAAGACGAAAACTTGGCATTCCTTTCATTTTCTTTTTTCAACGATTGATAAGATC
AAGTTTGATTCAAATTCATTAATTATTTTGACTGACTGTTTTTACGTAAATGATAAGTAG
AAAAGCATATTATATTACAATAAAACTATATTCCATTGAACCTAAGAACTTGACAAAAGA
TTCAGAAGAGGGTATACCTAATAGAAAGAAAAA-AGTCATTAGGAATAGAAAAA------
--------------TGAAAGCACGCTACTCAAACAAAGCCCCCAAAATCCCTTTTTT---
GAAAAAAA------CAATGGCAGTGAAAGACTACTCAATAAAATCAAATTGAAAAGAGAG
GAACAATAACGCCCTCTTGAGAGAACAAGAAAGGCGTTATTGCTCCTTTTACTTCAAAAA
GGCATAGACACTCAAACTAATATCTTATCCATTTTTAGATGCTAACTCTTTTTCTTTGGT
TAGCGGTTTCAAATTCCTTATCTTTTCCATTCACCCGACTCTTTTAGAAACTGATCTGAA
CGGAAAGCTTTTTCTCTTATCAGAAGATATATGATATATCTCATACATGTACAAATGAAC
AAAGCAAGGAATCCCGATTTCAATGAGTCACGCTAGGTATTCTTATTCATACTGAAACTT
ACCAAGTTGTCCTTTTGCTGATCCAATCAATTCTAGACCTGGATGAGACTTTATAATACC
CTTTCAATTGACATAAACTTAAGTTCTCTCGTAAAATGAGTATAGAACAACGGGAATAGT
CGGGATAGCTCAGCTGGTAGAGCAGAGGACTGATCGAACCCTGCACAGCAGAGCAACCCG
CGAACACGTTCAACAACACATTCGAGGGGACATTTGTATAGGAAAAGGCTAATTAATGCC
CCCCGTGCATTTGACCCCTTCCTTGTCGTGTTGGAGCAAACGAGCGAAAGCGCGTGAGCT
TCGGCCCTCAAGAAACCAACCCCGGCGCAATTCGCGCCAAGGAAAACTTTAAACTCAAGG
GTGTACTATCCCCATGTCGACCCCGTTTGCGGGTGCGCGATTGGTGATTGGGCACTCCTT
AGTCAAAACACAAACGACTCTCGGCAACGGATATCTTGGCTCTTGCATCGATGAAGAACG
TAGCGAAATGCGATACTTGGTGTGAATTGCAGAATCCCGTGAACCATCGAGTCTTTGAAC
GCAAGTTGCGCCCGAAGCCTTTAGGCCGAGGGCACGTCTGCATGGGCGTCACGCATCGCG
TCGCCCCCCC-AAGAAG--------CTTGGTGGGGAGCGTACATTGGCCTCCCGTGCCTC
ACCGTGCGGCTGGCTCAAAATAGAGTCCCCTATGAAGGACGTACGACAAGTGGTGGTTGA
TAATAAGGCCCTCGCGTTTGTTGTGCGAGAATCCTTTGTGGGATTTGGCTCGTTGATTAA
AGACCCTGACGACTCGCCTTCACAATCGCACCCTAGTGGTGGTTGATGGTGGAGACGTGC
TCTGACCGCGACCCCATGTCAGGCGGGACTACCCGCTGAATTTAAGCATATCAATAAGCG
GAGGAAAAGAAACTTACAAGGATTCCCTTAGTAACGGCGAGCGAACCGGGAATAGCCCAG
CTTGAAAATCGGAAGGCCTTGCCGTTCGAATTGTAGTCTGGAGAAGTGTCCTCAGCGGCG
G
>cavolinii_Scanno_ABR3
AGCATAGATAGTTGGAATCCATTATGTAGCAGTTGGGGAAAGAAGGGGAATATTTCATTG
CTACAATACAAGTATGGATGATTGAAACTAATACGCCATGTATTTGGATATTTCCCTTGA
ACTGCGTAATATTTTTTATTTTCCACGAATAGTATAAGGGAATTTTCCGAAGCGAAAATG
GATTATGGGAGTGTGTGACTTGAGCTATTGATTGGTCTGTGCAGATACGTGCTTTTATCT
ATCTGCCACATTGTAATTAATAAACCAATGTGTCGTTGTTCCAACCATCGCGTAAGCCCC
GTACAGAAGATAGGCTGGTTCGCTTGAAGAGAATCTTTTCTATGATCAGATCCGAATCAT
GTCGTACATGAGCAGGCTCCGTAAGATCTAGTTCACTTAACTAAAAATGAAATAGTATTA
AAATGCACTCATTTCCTCTGCATTGACACGAGCTATGAGACTATCGGAGTCAAAGAAAGG
GTCTAAAGAATAAGCAAGGCTGGGCTATATTAGTAACAAGTAAATCCTTTGTATGTGTGT
TTGTAATTAGTAAACGGTCTCTCAATATTTTGAGGCTAACCACCGATCGTAAGGTTTGAG
ACAACCCAGAAAGCACTTGATCATATCATGATTTACTTTGTAAGCCTACTTGGGTAGTGA
GTATTTACTTGTAAGAACCGAATTCTTTTTGGGCTAGTTTCAAAAAGAATCCAGTCAATG
GTTCTTACGTAAAACCATTCATATCTCGTATATGTATGTGTCTAGATACCCTATCCATTT
TAGATGGATTCGTTTGGTAGTATGGGGAAGAAGTGGTCTCTAGAAGTACTACTAATTGAG
TTGAGGAATCAAACTGTATTAATAGTTTTTTCGATCGTTCTGCTTGCTTGAACTTTTTCA
AATAAAGATCTCTTTAGTTTCGAATTTCATTGGATTCTAGTGAAGGAATGTCTTCTATAA
GAGTCAAACAATTCGTTCAGATTGATCGGAACAAATAAATGTATCAAAGAAATATAATTG
GGTCCTATGTCAATTCCATATATAAAATGAATATTGACACGAATCTATTTACATATCTGA
TATA---------TGGTATTTATAGTAAGCCTTTAGCTTTATTAGAAAATAATAGAAAAT
AAAACTTTATACACTACAAGAAGACTAATCGATAGGAGGAGAGTATGGTAAGAAAGAACT
CGATGACTCTTTCTTACCATACTATCGGATTTCATAGAATGAAAGACCGTCGATTTCATT
TTAGATAAGACGAAAACTTGGCATTCCTTTCATTTTCTTTTTTCAACGATTGATAAGATC
AAGTTTGATTCAAATTCATTAATTATTTTGACTGACTGTTTTTACGTAAATGATAAGTAG
AAAAGCATATTATATTACAATAAAACTATATTCCATTGAACCTAAGAACTTGACAAAAGA
TTCAGAAGAGGGTATACCTAATAGAAAGAAAAA-AGTCATTAGGAATAGAAAAA------
--------------TGAAAGCACGCTACTCAAACAAAGCCCCCAAAATCCCTTTTTT---
GAAAAAAA------CAATGGCAGTGAAAGACTACTCAATAAAATCAAATTGAAAAGAGAG
GAACAATAACGCCCTCTTGAGAGAACAAGAAAGGCGTTATTGCTCCTTTTACTTCAAAAA
GGCATAGACACTCAAACTAATATCTTATCCATTTTTAGATGCTAACTCTTTTTCTTTGGT
TAGCGGTTTCAAATTCCTTATCTTTTCCATTCACCCGACTCTTTTAGAAACTGATCTGAA
CGGAAAGCTTTTTCTCTTATCAGAAGATATATGATATATCTCATACATGTACAAATGAAC
AAAGCAAGGAATCCCGATTTCAATGAGTCACGCTAGGTATTCTTATTCATACTGAAACTT
ACCAAGTTGTCCTTTTGCTGATCCAATCAATTCTAGACCTGGATGAGACTTTATAATACC
CTTTCAATTGACATAAACTTAAGTTCTCTCGTAAAATGAGTATAGAACAACGGGAATAGT
CGGGATAGCTCAGCTGGTAGAGCAGAGGACTGATCGAACCCTGCACAGCAGAGCAACCCG
CGAACACGTTCAACAACACATTCGAGGGGACATTTGTATAGGAAAAGGCTAATTAATGCC
CCCCGTGCATTTGACCCCTTCCTTGTCGTGTTGGAGCAAACGAGCGAAAGCGCGTGAGCT
TCGGCCCTCAAGAAACCAACCCCGGCGCAATTCGCGCCAAGGAAAACTTTAAACTCAAGG
GTGTACTATCCCCATGTCGACCCCGTTTGCGGGTGCGCGATTGGTGATTGGGCACTCCTT
AGTCAAAACACAAACGACTCTCGGCAACGGATATCTTGGCTCTTGCATCGATGAAGAACG
TAGCGAAATGCGATACTTGGTGTGAATTGCAGAATCCCGTGAACCATCGAGTCTTTGAAC
GCAAGTTGCGCCCGAAGCCTTTAGGCCGAGGGCACGTCTGCATGGGCGTCACGCATCGCG
TCGCCCCCCC-AAGAAG--------CTTGGTGGGGAGCGTACATTGGCCTCCCGTGCCTC
ACCGTGCGGCTGGCTCAAAATAGAGTCCCCTATGAAGGACGTACGACAAGTGGTGGTTGA
TAATAAGGCCCTCGCGTTTGTTGTGCGAGAATCCTTTGTGGGATTTGGCTCGTTGATTAA
AGACCCTGACGACTCGCCTTCACAATCGCACCCTAGTGGTGGTTGATGGTGGAGACGTGC
TCTGACCGCGACCCCATGTCAGGCGGGACTACCCGCTGAATTTAAGCATATCAATAAGCG
GAGGAAAAGAAACTTACAAGGATTCCCTTAGTAACGGCGAGCGAACCGGGAATAGCCCAG
CTTGAAAATCGGAAGGCCTTGCCGTTCGAATTGTAGTCTGGAGAAGTGTCCTCAGCGGCG
G
>cavolinii_Scanno_ABR4
AGCATAGATAGTTGGAATCCATTATGTAGCAGTTGGGGAAAGAAGGGGAATATTTCATTG
CTACAATACAAGTATGGATGATTGAAACTAATACGCCATGTATTTGGATATTTCCCTTGA
ACTGCGTAATATTTTTTATTTTCCACGAATAGTATAAGGGAATTTTCCGAAGCGAAAATG
GATTATGGGAGTGTGTGACTTGAGCTATTGATTGGTCTGTGCAGATACGTGCTTTTATCT
ATCTGCCACATTGTAATTAATAAACCAATGTGTCGTTGTTCCAACCATCGCGTAAGCCCC
GTACAGAAGATAGGCTGGTTCGCTTGAAGAGAATCTTTTCTATGATCAGATCCGAATCAT
GTCGTACATGAGCAGGCTCCGTAAGATCTAGTTCACTTAACTAAAAATGAAATAGTATTA
AAATGCACTCATTTCCTCTGCATTGACACGAGCTATGAGACTATCGGAGTCAAAGAAAGG
GTCTAAAGAATAAGCAAGGCTGGGCTATATTAGTAACAAGTAAATCCTTTGTATGTGTGT
TTGTAATTAGTAAACGGTCTCTCAATATTTTGAGGCTAACCACCGATCGTAAGGTTTGAG
ACAACCCAGAAAGCACTTGATCATATCATGATTTACTTTGTAAGCCTACTTGGGTAGTGA
GTATTTACTTGTAAGAACCGAATTCTTTTTGGGCTAGTTTCAAAAAGAATCCAGTCAATG
GTTCTTACGTAAAACCATTCATATCTCGTATATGTATGTGTCTAGATACCCTATCCATTT
TAGATGGATTCGTTTGGTAGTATGGGGAAGAAGTGGTCTCTAGAAGTACTACTAATTGAG
TTGAGGAATCAAACTGTATTAATAGTTTTTTCGATCGTTCTGCTTGCTTGAACTTTTTCA
AATAAAGATCTCTTTAGTTTCGAATTTCATTGGATTCTAGTGAAGGAATGTCTTCTATAA
GAGTCAAACAATTCGTTCAGATTGATCGGAACAAATAAATGTATCAAAGAAATATAATTG
GGTCCTATGTCAATTCCATATATAAAATGAATATTGACACGAATCTATTTACATATCTGA
TATA---------TGGTATTTATAGTAAGCCTTTAGCTTTATTAGAAAATAATAGAAAAT
AAAACTTTATACACTACAAGAAGACTAATCGATAGGAGGAGAGTATGGTAAGAAAGAACT
CGATGACTCTTTCTTACCATACTATCGGATTTCATAGAATGAAAGACCGTCGATTTCATT
TTAGATAAGACGAAAACTTGGCATTCCTTTCATTTTCTTTTTTCAACGATTGATAAGATC
AAGTTTGATTCAAATTCATTAATTATTTTGACTGACTGTTTTTACGTAAATGATAAGTAG
AAAAGCATATTATATTACAATAAAACTATATTCCATTGAACCTAAGAACTTGACAAAAGA
TTCAGAAGAGGGTATACCTAATAGAAAGAAAAA-AGTCATTAGGAATAGAAAAA------
--------------TGAAAGCACGCTACTCAAACAAAGCCCCCAAAATCCCTTTTTT---
GAAAAAAA------CAATGGCAGTGAAAGACTACTCAATAAAATCAAATTGAAAAGAGAG
GAACAATAACGCCCTCTTGAGAGAACAAGAAAGGCGTTATTGCTCCTTTTACTTCAAAAA
GGCATAGACACTCAAACTAATATCTTATCCATTTTTAGATGCTAACTCTTTTTCTTTGGT
TAGCGGTTTCAAATTCCTTATCTTTTCCATTCACCCGACTCTTTTAGAAACTGATCTGAA
CGGAAAGCTTTTTCTCTTATCAGAAGATATATGATATATCTCATACATGTACAAATGAAC
AAAGCAAGGAATCCCGATTTCAATGAGTCACGCTAGGTATTCTTATTCATACTGAAACTT
ACCAAGTTGTCCTTTTGCTGATCCAATCAATTCTAGACCTGGATGAGACTTTATAATACC
CTTTCAATTGACATAAACTTAAGTTCTCTCGTAAAATGAGTATAGAACAACGGGAATAGT
CGGGATAGCTCAGCTGGTAGAGCAGAGGACTGATCGAACCCTGCACAGCAGAGCAACCCG
CGAACACGTTCAACAACACATTCGAGGGGACATTTGTATAGGAAAAGGCTAATTAATGCC
CCCCGTGCATTTGACCCCTTCCTTGTCGTGTTGGAGCAAACGAGCGAAAGCGCGTGAGCT
TCGGCCCTCAAGAAACCAACCCCGGCGCAATTCGCGCCAAGGAAAACTTTAAACTCAAGG
GTGTACTATCCCCATGTCGACCCCGTTTGCGGGTGCGCGATTGGTGATTGGGCACTCCTT
AGTCAAAACACAAACGACTCTCGGCAACGGATATCTTGGCTCTTGCATCGATGAAGAACG
TAGCGAAATGCGATACTTGGTGTGAATTGCAGAATCCCGTGAACCATCGAGTCTTTGAAC
GCAAGTTGCGCCCGAAGCCTTTAGGCCGAGGGCACGTCTGCATGGGCGTCACGCATCGCG
TCGCCCCCCC-AAGAAG--------CTTGGTGGGGAGCGTACATTGGCCTCCCGTGCCTC
ACCGTGCGGCTGGCTCAAAATAGAGTCCCCTATGAAGGACGTACGACAAGTGGTGGTTGA
TAATAAGGCCCTCGCGTTTGTTGTGCGAGAATCCTTTGTGGGATTTGGCTCGTTGATTAA
AGACCCTGACGACTCGCCTTCACAATCGCACCCTAGTGGTGGTTGATGGTGGAGACGTGC
TCTGACCGCGACCCCATGTCAGGCGGGACTACCCGCTGAATTTAAGCATATCAATAAGCG
GAGGAAAAGAAACTTACAAGGATTCCCTTAGTAACGGCGAGCGAACCGGGAATAGCCCAG
CTTGAAAATCGGAAGGCCTTGCCGTTCGAATTGTAGTCTGGAGAAGTGTCCTCAGCGGCG
G
>fragilis_Balvano_BAS2
AGCATAGATAGTTGGAATCCATTATGTAGCAGTTGGGGAAAGAAGGGGAATATTTCATTG
CTACAATACAAGTATGGATGATTGAAACTAATACGCCATGTATTTGGATATTTCCCTTGA
ACTGCGTAATATTTTTTATTTTCCACGAATAGTATAAGGGAATTTTCCGAAGCGAAAATG
GATTATGGGAGTGTGTGACTTGAGCTATTGATTGGTCTGTGCAGATACGTGCTTTTATCT
ATCTGCCACATTGTAATTAATAAACCAATGTGTCGTTGTTCCAACCATCGCGTAAGCCCC
GTACAGAAGATAGGCTGGTTCGCTTGAAGAGAATCTTTTCTATGATCAGATCCGAATCAT
GTCGTACATGAGCAGGCTCCGTAAGATCTAGTTCACTTAACTAAAAATGAAATAGTATTA
AAATGCACTCATTTCCTCTGCATTGACACGAGCTATGAGACTATCGGAGTCAAAGAAAGG
GTCTAAAGAATAAGCAAGGCTGGGCTATATTAGTAACAAGTAAATCCTTTGTATGTGTGT
TTGTAATTAGTAAACGGTCTCTCAATATTTTGAGGCTAACCACCGATCGTAAGGTTTGAG
ACGACCCAGAAAGCACTTGATCATATCATGATTTACTTTGTAAGCCTACTTGGGTAGTGA
GTATTTACTTGTAAGAACCGAATTCTTTTTGGGCTAGTTTCAAAAAGAATCCAGTCAATG
GTTCTTACGTAAAACCATTCATATCTCGTATATGTATGTGTCTAGATACCCTATCCATTT
TAGATGGATTCGTTTGGTAGTATGGGGAAGAAGTGGTCTCTAGAAGTACTACTAATTGAG
TTGAGGAATCAAACTGTATTAATAGTTTTTTCGATCGTTCTGCTTGCTTGAACTTTTTCA
AATAAAGATCTCTTTAGTTTCGAATTTTATTGGATTCTAGTGAAGGAATGTCTTCTATAA
GAGTCAAACAATTCGTTCAGATTGATCGGAACAAATAAATGTATCAAAGAAATATAATTG
GGTCCTATGTCAATTCCATATATAAAATGAATATTGACACGAATCTATTTACATATCTGA
TATA---------TGGTATTTATAGTAAGCCTTTAGCTTTATTAGAAAATAATAGAAAAT
AAAACTTTATACACTACAAGAAGACTAATCGATAGGAGGAGAGTATGGTAAGAAAGAACT
CGATGACTCTTTCTTACCATACTATCGGATTTCATAGAATGAAAGACCGTCGATTTCATT
TTAGATAAGACGAAAACTTGGCATTCCTTTCATTTTCTTTTTTCAACGATTGATAAGATC
AAGTTTGATTCAAATTCATTAATTATTTTGACTGACTGTTTTTACGTAAATGATAAGTAG
AAAAGCATATTATATTACAATAAAACTATATTCCATTGAACCTAAGAACTTGACAAAAGA
TTCAGAAGAGGGTATACCTAATAGAAAGAAAAA-AGTCATTAGGAATAGAAAAA------
--------------TGAAAGCACGCTACTCAAACAAAGCCCCCAAAATCCCTTTTTT---
GAAAAAAA------CAATGGCAGTGAAAGACTACTCAATAAAATCAAATTGAAAAGAGAG
GAACAATAACGCCCTCTTGAGAGAACAAGAAAGGCGTTATTGCTCCTTTTACTTCAAAAA
GGCATAGACACTCAAACTAATATCTTATCCATTTTTAGATGCTAACTCTTTTTCTTTGGT
TAGCGGTTTCAAATTCCTTATCTTTTCCATTCACCCGACTCTTTTAGAAACTGATCTGAA
CGGAAAGCTTTTTCTCTTATCAGAAGATATATGATATATCTCATACATGTACAAATGAAC
AAAGCAAGGAATCCCGATTTCAATGAGTCACGCTAGGTATTCTTATTCATACTGAAACTT
ACCAAGTTGTCCTTTTGCTGATCCAATCAATTCTAGACCTGGATGAGACTTTATAATACC
CTTTCAATTGACATAAACTTAAGTTCTCTCGTAAAATGAGTATAGAACAACGGGAATAGT
CGGGATAGCTCAGCTGGTAGAGCAGAGGACTGATCGAACCCTGCACAGCAGAACAACCCG
CGAACACGTTGAACAACACATTYGAGGGGACATTTGTATAGGAAAAGGCTAATTAATGCC
CCCCGTGCATTTGACCCCTTCCTTGTCGTGTTGGAGCAAACGAGCGAAAGCGCGTGAGCT
TCGGCCCTCAAGAAACCAACCCCGGCGCAATTCGCGCCAAGGAAAACTTTAAACTCAAGG
GTGTACTATCCCCATGTCGACCCCGTTTGCGGGTGCGCGATTGGTGATTGGGCACTCCTT
AGTCAAAACACAAACGACTCTCGGCAACGGATATCTTGGCTCTCGCATCGATGAAGAACG
TAGCGAAATGCGATACTTGGTGTGAATTGCAGAATCCCGTGAACCATCGAGTCTTTGAAC
GCAAGTTGCGCC-GAAGCCTTTAGGCCGAGGGCACGTCTGCATGGGCGTCACGCATCGCG
TCGCCCCCCC-AAGAAG--------NNNNNNNNNNNNNNNNNNNNNNNNNNNNNNNNNNN
NNNNNNNNNNNNNNNNNNNNNNNNNNNNNNNNNNNNNNNNNNNNNNNNNNNNNNNNNNNN
NNNNNNNNNNNNNNNNNNNNNNNNNNNNNNNNNNNNNNNNNNNNNNNNNNNNNNNNNNNN
NNNNNNNNNNNNNNNNNNNNNNNNNNNNNNNNNNNNNNNNNNNNNNNNNNNNNNNNNNNN
NNNNNNNNNNNNNNNNNNNNNNNNNNNNNNNNNNNNNNNNNNNNNNNNNNNNNNNNNNNN
NNNNNNNNNNNNNNNNNNNNNNNNNNNNNNNNNNNNNNNNNNNNNNNNNNNNNNNNNNNN
NNNNNNNNNNNNNNNNNNNNNNNNNNNNNNNNNNNNNNNNNNNNNNNNNNNNNNNNNNNN
N
>fragilis_Caggiano_CAM1
AGCATAGATAGTTGGAATCCATTATGTAGCAGTTGGGGAAAGAAGGGGAATATTTCATTG
CTACAATACAAGTATGGATGATTGAAACTAATACGCCATGTATTTGGATATTTCCCTTGA
ACTGCGTAATATTTTTTATTTTCCACGAATAGTATAAGGGAATTTTCCGAAGCGAAAATG
GATTATGGGAGTGTGTGACTTGAGCTATTGATTGGTCTGTGCAGATACGTGCTTTTATCT
ATCTGCCACATTGTAATTAATAAACCAATGTGTCGTTGTTCCAACCATCGCGTAAGCCCC
GTACAGAAGATAGGCTGGTTCGCTTGAAGAGAATCTTTTCTATGATCAGATCCGAATCAT
GTCGTACATGAGCAGGCTCCGTAAGATCTAGTTCACTTAACTAAAAATGAAATAGTATTA
AAATGCACTCATTTCCTCTGCATTGACACGAGCTATGAGACTATCGGAGTCAAAGAAAGG
GTCTAAAGAATAAGCAAGGCTGGGCTATATTAGTAACAAGTAAATCCTTTGTATGTGTGT
TTGTAATTAGTAAACGGTCTCTCAATATTTTGAGGCTAACCACCGATCGTAAGGTTTGAG
ACGACCCAGAAAGCACTTGATCATATCATGATTTACTTTGTAAGCCTACTTGGGTAGTGA
GTATTTACTTGTAAGAACCGAATTCTTTTTGGGCTAGTTTCAAAAAGAATCCAGTCAATG
GTTCTTACGTAAAACCATTCATATCTCGTATATGTATGTGTCTAGATACCCTATCCATTT
TAGATGGATTCGTTTGGTAGTATGGGGAAGAAGTGGTCTCTAGAAGTACTACTAATTGAG
TTGAGGAATCAAACTGTATTAATAGTTTTTTCGATCGTTCTGCTTGCTTGAACTTTTTCA
AATAAAGATCTCTTTAGTTTCGAATTTCATTGGATTCTAGTGAAGGAATGTCTTCTATAA
GAGTCAAACAATTCGTTCAGATTGATCGGAACAAATAAATGTATCAAAGAAATATAATTG
GGTCCTATGTCAATTCCATATATAAAATGAATATTGACACGAATCTATTTACATATCTGA
TATA---------TGGTATTTATAGTAAGCCTTTAGCTTTATTAGAAAATAATAGAAAAT
AAAACTTTATACACTACAAGAAGACTAATCGATAGGAGGAGAGTATGGTAAGAAAGAACT
CGATGACTCTTTCTTACCATACTATCGGATTTCATAGAATGAAAGACCGTCGATTTCATT
TTAGATAAGACGAAAACTTGGCATTCCTTTCATTTTCTTTTTTCAACGATTGATAAGATC
AAGTTTGATTCAAATTCATTAATTATTTTGACTGACTGTTTTTACGTAAATGATAAGTAG
AAAAGCATATTATATTACAATAAAACTATATTCCATTGAACCTAAGAACTTGACAAAAGA
TTCAGAAGAGGGTATACCTAATAGAAAGAAAAA-AGTCATTAGGAATAGAAAAA------
--------------TGAAAGCACGCTACTCAAACAAAGCCCCCAAAATCCCTTTTTTTTT
GAAAAAAA------CAATGGCAGTGAAAGACTACTCAATAAAATCAAATTGAAAAGAGAG
GAACAATAACGCCCTCTTGAGAGAACAAGAAAGGCGTTATTGCTCCTTTTACTTCAAAAA
GGCATAGACACTCAAACTAATATCTTATCCATTTTTAGATGCTAACTCTTTTTCTTTGGT
TAGCGGTTTCAAATTCCTTATCTTTTCCATTCACCCGACTCTTTTAGAAACTGATCTGAA
CGGAAAGCTTTTTCTCTTATCAGAAGATATATGATATATCTCATACATGTACAAATGAAC
AAAGCAAGGAATCCCGATTTCAATGAGTCACGCTAGGTATTCTTATTCATACTGAAACTT
ACCAAGTTGTCCTTTTGCTGATCCAATCAATTCTAGACCTGGATGAGACTTTATAATACC
CTTTCAATTGACATAAACTTAAGTTCTCTCGTAAAATGAGTATAGAACAACGGGAATAGT
CGGGATAGCTCAGCTGGTAGAGCAGAGGACTGATCGAACCCTGCACAGCAGAACAACCCG
CGAACACGTTGAACAACACATTYGAGGGGACATTTGTATAGGAAAAGGCTAATTAATGCC
CCCCGTGCATTTGACCCCTTCCTTGTCGTGTTGGAGCAAACGAGCGAGAGCGCGTGAGCT
TCGGCCCTCAAGAAACCAACCCCGGCGCAATTCGCGCCAAGGAAAACTTTAAACTCAAGG
GTGTACTATCCCCATGTCGACCCCGTTTGCGGGTGCGCGATTGGTGATTGGGCACTCCTT
AGTCAAAACACAAACGACTCTCGGCAACGGATATCTTGGCTCTCGCATCGATGAAGAACG
TAGCGAAATGCGATACTTGGTGTGAATTGCAGAATCCCGTGAACCATCGAGTCTTTGAAC
GCAAGTTGCGCCTGAAGCCTTTAGGCCGAGGGCACGTCTGCATGGGCGTCACGCATCGCG
TCGCCCCCCC-AAGAAG--------CTTGGTGGGGAGCGTACATTGGCCTCCCGTGCCTC
ATCGTGCGGCTGGCTCAAAATAGAGTCCCCTATGAAGGACGTACGACAAGTGGTGGTTGA
TAATAAGGCCCTCGCGTTTGTTGTGTGAGAATCCTTTGTGGGATTTGGCTCGTTGATTAA
AGACCCTGACGACTCGCCTTCACAATCGCACCCTAGTGGTGGTTGATGGTGGAGACGTGC
TCTGACCGCGACCCCATGTCAGGCGGGACTACCCGCTGAATTTAAGCATATCAATAAGCG
GAGGAAAAGAAACTTACAAGGATTCCCTTAGTAACGGCGAGCGAACCGGGAATAGCCCAG
CTTGAAAATCGGAAGGCCTTGCCGTTCGAATTGTAGTCTGGAGAAGTGTCCTCAGCGGCG
G
>fragilis_Caggiano_CAM2
AGCATAGATAGTTGGAATCCATTATGTAGCAGTTGGGGAAAGAAGGGGAATATTTCATTG
CTACAATACAAGTATGGATGATTGAAACTAATACGCCATGTATTTGGATATTTCCCTTGA
ACTGCGTAATATTTTTTATTTTCCACGAATAGTATAAGGGAATTTTCCGAAGCGAAAATG
GATTATGGGAGTGTGTGACTTGAGCTATTGATTGGTCTGTGCAGATACGTGCTTTTATCT
ATCTGCCACATTGTAATTAATAAACCAATGTGTCGTTGTTCCAACCATCGCGTAAGCCCC
GTACAGAAGATAGGCTGGTTCGCTTGAAGAGAATCTTTTCTATGATCAGATCCGAATCAT
GTCGTACATGAGCAGGCTCCGTAAGATCTAGTTCACTTAACTAAAAATGAAATAGTATTA
AAATGCACTCATTTCCTCTGCATTGACACGAGCTATGAGACTATCGGAGTCAAAGAAAGG
GTCTAAAGAATAAGCAAGGCTGGGCTATATTAGTAACAAGTAAATCCTTTGTATGTGTGT
TTGTAATTAGTAAACGGTCTCTCAATATTTTGAGGCTAACCACCGATCGTAAGGTTTGAG
ACGACCCAGAAAGCACTTGATCATATCATGATTTACTTTGTAAGCCTACTTGGGTAGTGA
GTATTTACTTGTAAGAACCGAATTCTTTTTGGGCTAGTTTCAAAAAGAATCCAGTCAATG
GTTCTTACGTAAAACCATTCATATCTCGTATATGTATGTGTCTAGATACCCTATCCATTT
TAGATGGATTCGTTTGGTAGTATGGGGAAGAAGTGGTCTCTAGAAGTACTACTAATTGAG
TTGAGGAATCAAACTGTATTAATAGTTTTTTCGATCGTTCTGCTTGCTTGAACTTTTTCA
AATAAAGATCTCTTTAGTTTCGAATTTCATTGGATTCTAGTGAAGGAATGTCTTCTATAA
GAGTCAAACAATTCGTTCAGATTGATCGGAACAAATAAATGTATCAAAGAAATATAATTG
GGTCCTATGTCAATTCCATATATAAAATGAATATTGACACGAATCTATTTACATATCTGA
TATA---------TGGTATTTATAGTAAGCCTTTAGCTTTATTAGAAAATAATAGAAAAT
AAAACTTTATACACTACAAGAAGACTAATCGATAGGAGGAGAGTATGGTAAGAAAGAACT
CGATGACTCTTTCTTACCATACTATCGGATTTCATAGAATGAAAGACCGTCGATTTCATT
TTAGATAAGACGAAAACTTGGCATTCCTTTCATTTTCTTTTTTCAACGATTGATAAGATC
AAGTTTGATTCAAATTCATTAATTATTTTGACTGACTGTTTTTACGTAAATGATAAGTAG
AAAAGCATATTATATTACAATAAAACTATATTCCATTGAACCTAAGAACTTGACAAAAGA
TTCAGAAGAGGGTATACCTAATAGAAAGAAAAA-AGTCATTAGGAATAGAAAAA------
--------------TGAAAGCACGCTACTCAAACAAAGCCCCCAAAATCCCTTTTTTTTT
GAAAAAAA------CAATGGCAGTGAAAGACTACTCAATAAAATCAAATTGAAAAGAGAG
GAACAATAACGCCCTCTTGAGAGAACAAGAAAGGCGTTATTGCTCCTTTTACTTCAAAAA
GGCATAGACACTCAAACTAATATCTTATCCATTTTTAGATGCTAACTCTTTTTCTTTGGT
TAGCGGTTTCAAATTCCTTATCTTTTCCATTCACCCGACTCTTTTAGAAACTGATCTGAA
CGGAAAGCTTTTTCTCTTATCAGAAGATATATGATATATCTCATACATGTACAAATGAAC
AAAGCAAGGAATCCCGATTTCAATGAGTCACGCTAGGTATTCTTATTCATACTGAAACTT
ACCAAGTTGTCCTTTTGCTGATCCAATCAATTCTAGACCTGGATGAGACTTTATAATACC
CTTTCAATTGACATAAACTTAAGTTCTCTCGTAAAATGAGTATAGAACAACGGGAATAGT
CGGGATAGCTCAGCTGGTAGAGCAGAGGACTGATCGAACCCTGCACAGCAGAACAACCCG
CGAACACGTTGAACAACACATTYGAGGGGACATTTGTATAGGAAAAGGCTAATTAATGCC
CCCCGTGCATTTGACCCCTTCCTTGTCGTGTTGGAGCAAACGAGCGAGAGCGCGTGAGCT
TCGGCCCTCAAGAAACCAACCCCGGCGCAATTCGCGCCAAGGAAAACTTTAAACTCAAGG
GTGTACTATCCCCATGTCGACCCCGTTTGCGGGTGCGCGATTGGTGATTGGGCACTCCTT
AGTCAAAACACAAACGACTCTCGGCAACGGATATCTTGGCTCTCGCATCGATGAAGAACG
TAGCGAAATGCGATACTTGGTGTGAATTGCAGAATCCCGTGAACCATCGAGTCTTTGAAC
GCAAGTTGCGCCTGAAGCCTTTAGGCCGAGGGCACGTCTGCATGGGCGTCACGCATCGCG
TCGCCCCCCC-AAGAAG--------CTTGGTGGGGAGCGTACATTGGCCTCCCGTGCCTC
ATCGTGCGGCTGGCTCAAAATAGAGTCCCCTATGAAGGACGTACGACAAGTGGTGGTTGA
TAATAAGGCCCTCGCGTTTGTTGTGCGAGAATCCTTTGTGGGATTTGGCTCGTTGATTAA
AGACCCTGACGACTCGCCTTCACAATCGCACCCTAGTGGTGGTTGATGGTGGAGACGTGC
TCTGACCGCGACCCCATGTCAGGCGGGACTACCCGCTGAATTTAAGCATATCAATAAGCG
GAGGAAAAGAAACTTACAAGGATTCCCTTAGTAACGGCGAGCGAACCGGGAATAGCCCAG
CTTGAAAATCGGAAGGCCTTGCCGTTCGAATTGTAGTCTGGAGAAGTGTCCTCAGCGGCG
G
>fragilis_Caggiano_CAM3
AGCATAGATAGTTGGAATCCATTATGTAGCAGTTGGGGAAAGAAGGGGAATATTTCATTG
CTACAATACAAGTATGGATGATTGAAACTAATACGCCATGTATTTGGATATTTCCCTTGA
ACTGCGTAATATTTTTTATTTTCCACGAATAGTATAAGGGAATTTTCCGAAGCGAAAATG
GATTATGGGAGTGTGTGACTTGAGCTATTGATTGGTCTGTGCAGATACGTGCTTTTATCT
ATCTGCCACATTGTAATTAATAAACCAATGTGTCGTTGTTCCAACCATCGCGTAAGCCCC
GTACAGAAGATAGGCTGGTTCGCTTGAAGAGAATCTTTTCTATGATCAGATCCGAATCAT
GTCGTACATGAGCAGGCTCCGTAAGATCTAGTTCACTTAACTAAAAATGAAATAGTATTA
AAATGCACTCATTTCCTCTGCATTGACACGAGCTATGAGACTATCGGAGTCAAAGAAAGG
GTCTAAAGAATAAGCAAGGCTGGGCTATATTAGTAACAAGTAAATCCTTTGTATGTGTGT
TTGTAATTAGTAAACGGTCTCTCAATATTTTGAGGCTAACCACCGATCGTAAGGTTTGAG
ACGACCCAGAAAGCACTTGATCATATCATGATTTACTTTGTAAGCCTACTTGGGTAGTGA
GTATTTACTTGTAAGAACCGAATTCTTTTTGGGCTAGTTTCAAAAAGAATCCAGTCAATG
GTTCTTACGTAAAACCATTCATATCTCGTATATGTATGTGTCTAGATACCCTATCCATTT
TAGATGGATTCGTTTGGTAGTATGGGGAAGAAGTGGTCTCTAGAAGTACTACTAATTGAG
TTGAGGAATCAAACTGTATTAATAGTTTTTTCGATCGTTCTGCTTGCTTGAACTTTTTCA
AATAAAGATCTCTTTAGTTTCGAATTTCATTGGATTCTAGTGAAGGAATGTCTTCTATAA
GAGTCAAACAATTCGTTCAGATTGATCGGAACAAATAAATGTATCAAAGAAATATAATTG
GGTCCTATGTCAATTCCATATATAAAATGAATATTGACACGAATCTATTTACATATCTGA
TATA---------TGGTATTTATAGTAAGCCTTTAGCTTTATTAGAAAATAATAGAAAAT
AAAACTTTATACACTACAAGAAGACTAATCGATAGGAGGAGAGTATGGTAAGAAAGAACT
CGATGACTCTTTCTTACCATACTATCGGATTTCATAGAATGAAAGACCGTCGATTTCATT
TTAGATAAGACGAAAACTTGGCATTCCTTTCATTTTCTTTTTTCAACGATTGATAAGATC
AAGTTTGATTCAAATTCATTAATTATTTTGACTGACTGTTTTTACGTAAATGATAAGTAG
AAAAGCATATTATATTACAATAAAACTATATTCCATTGAACCTAAGAACTTGACAAAAGA
TTCAGAAGAGGGTATACCTAATAGAAAGAAAAA-AGTCATTAGGAATAGAAAAA------
--------------TGAAAGCACGCTACTCAAACAAAGCCCCCAAAATCCCTTTTTTTTT
GAAAAAAA------CAATGGCAGTGAAAGACTACTCAATAAAATCAAATTGAAAAGAGAG
GAACAATAACGCCCTCTTGAGAGAACAAGAAAGGCGTTATTGCTCCTTTTACTTCAAAAA
GGCATAGACACTCAAACTAATATCTTATCCATTTTTAGATGCTAACTCTTTTTCTTTGGT
TAGCGGTTTCAAATTCCTTATCTTTTCCATTCACCCGACTCTTTTAGAAACTGATCTGAA
CGGAAAGCTTTTTCTCTTATCAGAAGATATATGATATATCTCATACATGTACAAATGAAC
AAAGCAAGGAATCCCGATTTCAATGAGTCACGCTAGGTATTCTTATTCATACTGAAACTT
ACCAAGTTGTCCTTTTGCTGATCCAATCAATTCTAGACCTGGATGAGACTTTATAATACC
CTTTCAATTGACATAAACTTAAGTTCTCTCGTAAAATGAGTATAGAACAACGGGAATAGT
CGGGATAGCTCAGCTGGTAGAGCAGAGGACTGATCGAACCCTGCACAGCAGAACAACCCG
CGAACACGTTGAACAACACATTTGAGGGGACATTTGTATAGGAAAAGGCTAATTAATGCC
CCCCGTGCATTTGACCCCTTCCTTGTCGTGTTGGAGCAAACGAGCGAGAGCGCGTGAGCT
TCGGCCCTCAAGAAACCAACCCCGGCGCAATTCGCGCCAAGGAAAACTTTAAACTCAAGG
GTGTACTATCCCCATGTCGACCCCGTTTGCGGGTGCGCGATTGGTGATTGGGCACTCCTT
AGTCAAAACACAAACGACTCTCGGCAACGGATATCTTGGCTCTCGCATCGATGAAGAACG
TAGCGAAATGCGATACTTGGTGTGAATTGCAGAATCCCGTGAACCATCGAGTCTTTGAAC
GCAAGTTGCGCCTGAAGCCTTTAGGCCGAGGGCACGTCTGCATGGGCGTCACGCATCGCG
TCGCCCCCCC-AAGAAG--------CTTGGTGGGGAGCGTACATTGGCCTCCCGTGCCTC
ATCGTGCGGCTGGCTCAAAATAGAGTCCCCTATGAAGGACGTACGACAAGTGGTGGTTGA
TAATAAGGCCCTCGCGTTTGTTGTGTGAGAATCCTTTGTGGGATTTGGCTCGTTGATTAA
AGACCCTGACGACTCGCCTTCACAATCGCACCCTAGTGGTGGTTGATGGTGGAGACGTGC
TCTGACCGCGACCCCATGTCAGGCGGGACTACCCGCTGAATTTAAGCATATCAATAAGCG
GAGGAAAAGAAACTTACAAGGATTCCCTTAGTAACGGCGAGCGAACCGGGAATAGCCCAG
CTTGAAAATCGGAAGGCCTTGCCGTTCGAATTGTAGTCTGGAGAAGTGTCCTCAGCGGCG
G
>fragilis_Caggiano_CAM4
AGCATAGATAGTTGGAATCCATTATGTAGCAGTTGGGGAAAGAAGGGGAATATTTCATTG
CTACAATACAAGTATGGATGATTGAAACTAATACGCCATGTATTTGGATATTTCCCTTGA
ACTGCGTAATATTTTTTATTTTCCACGAATAGTATAAGGGAATTTTCCGAAGCGAAAATG
GATTATGGGAGTGTGTGACTTGAGCTATTGATTGGTCTGTGCAGATACGTGCTTTTATCT
ATCTGCCACATTGTAATTAATAAACCAATGTGTCGTTGTTCCAACCATCGCGTAAGCCCC
GTACAGAAGATAGGCTGGTTCGCTTGAAGAGAATCTTTTCTATGATCAGATCCGAATCAT
GTCGTACATGAGCAGGCTCCGTAAGATCTAGTTCACTTAACTAAAAATGAAATAGTATTA
AAATGCACTCATTTCCTCTGCATTGACACGAGCTATGAGACTATCGGAGTCAAAGAAAGG
GTCTAAAGAATAAGCAAGGCTGGGCTATATTAGTAACAAGTAAATCCTTTGTATGTGTGT
TTGTAATTAGTAAACGGTCTCTCAATATTTTGAGGCTAACCACCGATCGTAAGGTTTGAG
ACGACCCAGAAAGCACTTGATCATATCATGATTTACTTTGTAAGCCTACTTGGGTAGTGA
GTATTTACTTGTAAGAACCGAATTCTTTTTGGGCTAGTTTCAAAAAGAATCCAGTCAATG
GTTCTTACGTAAAACCATTCATATCTCGTATATGTATGTGTCTAGATACCCTATCCATTT
TAGATGGATTCGTTTGGTAGTATGGGGAAGAAGTGGTCTCTAGAAGTACTACTAATTGAG
TTGAGGAATCAAACTGTATTAATAGTTTTTTCGATCGTTCTGCTTGCTTGAACTTTTTCA
AATAAAGATCTCTTTAGTTTCGAATTTCATTGGATTCTAGTGAAGGAATGTCTTCTATAA
GAGTCAAACAATTCGTTCAGATTGATCGGAACAAATAAATGTATCAAAGAAATATAATTG
GGTCCTATGTCAATTCCATATATAAAATGAATATTGACACGAATCTATTTACATATCTGA
TATA---------TGGTATTTATAGTAAGCCTTTAGCTTTATTAGAAAATAATAGAAAAT
AAAACTTTATACACTACAAGAAGACTAATCGATAGGAGGAGAGTATGGTAAGAAAGAACT
CGATGACTCTTTCTTACCATACTATCGGATTTCATAGAATGAAAGACCGTCGATTTCATT
TTAGATAAGACGAAAACTTGGCATTCCTTTCATTTTCTTTTTTCAACGATTGATAAGATC
AAGTTTGATTCAAATTCATTAATTATTTTGACTGACTGTTTTTACGTAAATGATAAGTAG
AAAAGCATATTATATTACAATAAAACTATATTCCATTGAACCTAAGAACTTGACAAAAGA
TTCAGAAGAGGGTATACCTAATAGAAAGAAAAA-AGTCATTAGGAATAGAAAAA------
--------------TGAAAGCACGCTACTCAAACAAAGCCCCCAAAATCCCTTTTTTTTT
GAAAAAAA------CAATGGCAGTGAAAGACTACTCAATAAAATCAAATTGAAAAGAGAG
GAACAATAACGCCCTCTTGAGAGAACAAGAAAGGCGTTATTGCTCCTTTTACTTCAAAAA
GGCATAGACACTCAAACTAATATCTTATCCATTTTTAGATGCTAACTCTTTTTCTTTGGT
TAGCGGTTTCAAATTCCTTATCTTTTCCATTCACCCGACTCTTTTAGAAACTGATCTGAA
CGGAAAGCTTTTTCTCTTATCAGAAGATATATGATATATCTCATACATGTACAAATGAAC
AAAGCAAGGAATCCCGATTTCAATGAGTCACGCTAGGTATTCTTATTCATACTGAAACTT
ACCAAGTTGTCCTTTTGCTGATCCAATCAATTCTAGACCTGGATGAGACTTTATAATACC
CTTTCAATTGACATAAACTTAAGTTCTCTCGTAAAATGAGTATAGAACAACGGGAATAGT
CGGGATAGCTCAGCTGGTAGAGCAGAGGACTGATCGAACCCTGCACAGCAGAACAACCCG
CGAACACGTTGAACAACACATTYGAGGGGACATTTGTATAGGAAAAGGCTAATTAATGCC
CCCCGTGCATTTGACCCCTTCCTTGTCGTGTTGGAGCAAACGAGCGAGAGCGCGTGAGCT
TCGGCCCTCAAGAAACCAACCCCGGCGCAATTCGCGCCAAGGAAAACTTTAAACTCAAGG
GTGTACTATCCCCATGTCGACCCCGTTTGCGGGTGCGCGATTGGTGATTGGGCACTCCTT
AGTCAAAACACAAACGACTCTCGGCAACGGATATCTTGGCTCTCGCATCGATGAAGAACG
TAGCGAAATGCGATACTTGGTGTGAATTGCAGAATCCCGTGAACCATCGAGTCTTTGAAC
GCAAGTTGCGCCTGAAGCCTTTAGGCCGAGGGCACGTCTGCATGGGCGTCACGCATCGCG
TCGCCCCCCC-AAGAAG--------CTTGGTGGGGAGCGTACATTGGCCTCCCGTGCCTC
ATCGTGCGGCTGGCTCAAAATAGAGTCCCCTATGAAGGACGTACGACAAGTGGTGGTTGA
TAATAAGGCCCTCGCGTTTGTTGTGTGAGAATCCTTTGTGGGATTTGGCTCGTTGATTAA
AGACCCTGACGACTCGCCTTCACAATCGCACCCTAGTGGTGGTTGATGGTGGAGACGTGC
TCTGACCGCGACCCCATGTCAGGCGGGACTACCCGCTGAATTTAAGCATATCAATAAGCG
GAGGAAAAGAAACTTACAAGGATTCCCTTAGTAACGGCGAGCGAACCGGGAATAGCCCAG
CTTGAAAATCGGAAGGCCTTGCCGTTCGAATTGTAGTCTGGAGAAGTGTCCTCAGCGGCG
G
>fragilis_Capri_CAM5
AGCATAGATAGTTGGAATCCATTATGTAGCAGTTGGGGAAAGAAGGGGAATATTTCATTG
CTACAATACAAGTATGGATGATTGAAACTAATACGCCATGTATTTGGATATTTCCCTTGA
ACTGCGTAATATTTTTTATTTTCCACGAATAGTATAAGGGAATTTTCCGAAGCGAAAATG
GATTATGGGAGTGTGTGACTTGAGCTATTGATTGGTCTGTGCAGATACGTGCTTTTATCT
ATCTGCCACATTGTAATTAATAAACCAATGTGTCGTTGTTCCAACCATCGCGTAAGCCCC
GTACAGAAGATAGGCTGGTTCGCTTGAAGAGAATCTTTTCTATGATCAGATCCGAATCAT
GTCGTACATGAGCAGGCTCCGTAAGATCTAGTTCACTTAACTAAAAATGAAATAGTATTA
AAATGCACTCATTTCCTCTGCATTGACACGAGCTATGAGACTATCGGAGTCAAAGAAAGG
GTCTAAAGAATAAGCAAGGCTGGGCTATATTAGTAACAAGTAAATCCTTTGTATGTGTGT
TTGTAATTAGTAAACGGTCTCTCAATATTTTGAGGCTAACCACCGATCGTAAGGTTTGAG
ACGACCCAGAAAGCACTTGATCATATCATGATTTACTTTGTAAGCCTACTTGGGTAGTGA
GTATTTACTTGTAAGAACCGAATTCTTTTTGGGCTAGTTTCAAAAAGAATCCAGTCAATG
GTTCTTACGTAAAACCATTCATATCTCGTATATGTATGTGTCTAGATACCCTATCCATTT
TAGATGGATTCGTTTGGTAGTATGGGGAAGAAGTGGTCTCTAGAAGTACTACTAATTGAG
TTGAGGAATCAAACTGTATTAATAGTTTTTTCGATCGTTCTGCTTGCTTGAACTTTTTCA
AATAAAGATCTCTTTAGTTTCGAATTTCATTGGATTCTAGTGAAGGAATGTCTTCTATAA
CAGTCAAACAATTCGTTCAGATTGATCGGAACAAATAAATGTATCAAAGAAATATAATTG
GGTCCTATGTCAATTCCATATATAAAATGAATATTGACACGAATCTATTTACATATCTGA
TATA---------TGGTATTTATAGTAAGCCTTTAGCTTTATTAGAAAATAATAGAAAAT
AAAACTTTATACACTACAAGAAGACTAATCGATAGGAGGAGAGTATGGTAAGAAAGAACT
CGATGACTCTTTCTTACCATACTATCGGATTTCATAGAATGAAAGACCGTCGATTTCATT
TTAGATAAGACGAAAACTTGGCATTCCTTTCATTTTCTTTTTTCAACGATTGATAAGATC
AAGTTTGATTCAAATTCATTAATTATTTTGACTGACTGTTTTTACGTAAATGATAAGTAG
AAAAGCATATTATATTACAATAAAACTATATTCCATTGAACCTAAGAACTTGACAAAAGA
TTCAGAAGAGGGTATACCTAATAGAAAGAAAAA-AGTCATTAGGAATAGAAAAA------
--------------TGAAAGCACGCTACTCAAACAAAGCCCCCAAAATCCCTTTTTT---
GAAAAAAA------CAATGGCAGTGAAAGACTACTCAATAAAATCAAATTGAAAAGAGAG
GAACAATAACGCCCTCTTGAGAGAACAAGAAAGGCGTTATTGCTCCTTTTACTTCAAAAA
GGCATAGACACTCAAACTAATATCTTATCCATTTTTAGATGCTAACTCTTTTTCTTTGGT
TAGCGGTTTCAAATTCCTTATCTTTTCCATTCACCCGACTCTTTTAGAAACTGATCTGAA
CGGAAAGCTTTTTCTCTTATCAGAAGATATATGATATATCTCATACATGTACAAATGAAC
AAAGCAAGGAATCCCGATTTCAATGAGTCACGCTAGGTATTCTTATTCATACTGAAACTT
ACCAAGTTGTCCTTTTGCTGATCCAATCAATTCTAGACCTGGATGAGACTTTATAATACC
CTTTCAATTGACATAAACTTAAGTTCTCTCGTAAAATGAGTATAGAACAACGGGAATAGT
CGGGATAGCTCAGCTGGTAGAGCAGAGGACTGATCGAACCCTGCAAAGCAGAACAACCCG
CGAACACGTTGAACAACACATTCGAGGGGACATTTGTATAGGATAAGGCTAATTAATGCC
CCCCGTGCATTTGACCCCTTACTTGTCGTGTTGGAGCAAACGAGCGAAAGCGCGTGAGCT
TCGGCCCTCAAGAAACCAACCCCGGCGCAATTCGCGCCAAGGAAAACTTTAAACTTAAGG
GTGTACTATCCCCGTGTCGACCCCGTTTGCGGGTGCGCGATTGGTGATTGGGCACTCCTT
AGTCAAAACACAAACGACTCTCGGCAACGGATATCTTGGCTCTCGCATCGATGAAGAACG
TAGCGAAATGCGATACTTGGTGTGAATTGCAGAATCCCGTGAACCATCGAGTCTTTGAAC
GCAAGTTGCGCCCGAAGCCTTTAGGCCGAGGGCACGTCTGCATGGGCGTCACGCATCGCG
TCGCCCCCCC-AAGAAG--------CTTGGTGGGGAGCGTACATTGGCCTCCCGTGCCTC
ACCGTGCGGTTGGCTCAAAATAGAGTCCCCTATGAAGGACGTACGACAAGTGGTGGTTGA
TAATAAGGCCCTCGCGTTTGTTGTGCGAGAATCCTTTGTGGGATTTGGATCGTTGATTAA
AGACCCTGACGACTCGCCTTCACAATCTCACCCTAGTGGTGGTTGATGGTGGAGACGTGC
TCTGACCGCGACCCCATGTCAGGCGGGACTACCCGCTGAATTTAAGCATATCAATAAGCG
GAGGAAAAGAAACTTACAAGGATTCCCTTAGTAACGGCGAGCGAACCGGGAATAGCCCAG
CTTGAAAATCGGAAGGCTTTGCCGTTCGAATTGTAGTCTGGAGAAGTGTCCTCAGCGGCG
G
>fragilis_Capri_CAM6
AGCATAGATAGTTGGAATCCATTATGTAGCAGTTGGGGAAAGAAGGGGAATATTTCATTG
CTACAATACAAGTATGGATGATTGAAACTAATACGCCATGTATTTGGATATTTCCCTTGA
ACTGCGTAATATTTTTTATTTTCCACGAATAGTATAAGGGAATTTTCCGAAGCGAAAATG
GATTATGGGAGTGTGTGACTTGAGCTATTGATTGGTCTGTGCAGATACGTGCTTTTATCT
ATCTGCCACATTGTAATTAATAAACCAATGTGTCGTTGTTCCAACCATCGCGTAAGCCCC
GTACAGAAGATAGGCTGGTTCGCTTGAAGAGAATCTTTTCTATGATCAGATCCGAATCAT
GTCGTACATGAGCAGGCTCCGTAAGATCTAGTTCACTTAACTAAAAATGAAATAGTATTA
AAATGCACTCATTTCCTCTGCATTGACACGAGCTATGAGACTATCGGAGTCAAAGAAAGG
GTCTAAAGAATAAGCAAGGCTGGGCTATATTAGTAACAAGTAAATCCTTTGTATGTGTGT
TTGTAATTAGTAAACGGTCTCTCAATATTTTGAGGCTAACCACCGATCGTAAGGTTTGAG
ACGACCCAGAAAGCACTTGATCATATCATGATTTACTTTGTAAGCCTACTTGGGTAGTGA
GTATTTACTTGTAAGAACCGAATTCTTTTTGGGCTAGTTTCAAAAAGAATCCAGTCAATG
GTTCTTACGTAAAACCATTCATATCTCGTATATGTATGTGTCTAGATACCCTATCCATTT
TAGATGGATTCGTTTGGTAGTATGGGGAAGAAGTGGTCTCTAGAAGTACTACTAATTGAG
TTGAGGAATCAAACTGTATTAATAGTTTTTTCGATCGTTCTGCTTGCTTGAACTTTTTCA
AATAAAGATCTCTTTAGTTTCGAATTTCATTGGATTCTAGTGAAGGAATGTCTTCTATAA
CAGTCAAACAATTCGTTCAGATTGATCGGAACAAATAAATGTATCAAAGAAATATAATTG
GGTCCTATGTCAATTCCATATATAAAATGAATATTGACACGAATCTATTTACATATCTGA
TATA---------TGGTATTTATAGTAAGCCTTTAGCTTTATTAGAAAATAATAGAAAAT
AAAACTTTATACACTACAAGAAGACTAATCGATAGGAGGAGAGTATGGTAAGAAAGAACT
CGATGACTCTTTCTTACCATACTATCGGATTTCATAGAATGAAAGACCGTCGATTTCATT
TTAGATAAGACGAAAACTTGGCATTCCTTTCATTTTCTTTTTTCAACGATTGATAAGATC
AAGTTTGATTCAAATTCATTAATTATTTTGACTGACTGTTTTTACGTAAATGATAAGTAG
AAAAGCATATTATATTACAATAAAACTATATTCCATTGAACCTAAGAACTTGACAAAAGA
TTCAGAAGAGGGTATACCTAATAGAAAGAAAAA-AGTCATTAGGAATAGAAAAA------
--------------TGAAAGCACGCTACTCAAACAAAGCCCCCAAAATCCCTTTTTT---
GAAAAAAA------CAATGGCAGTGAAAGACTACTCAATAAAATCAAATTGAAAAGAGAG
GAACAATAACGCCCTCTTGAGAGAACAAGAAAGGCGTTATTGCTCCTTTTACTTCAAAAA
GGCATAGACACTCAAACTAATATCTTATCCATTTTTAGATGCTAACTCTTTTTCTTTGGT
TAGCGGTTTCAAATTCCTTATCTTTTCCATTCACCCGACTCTTTTAGAAACTGATCTGAA
CGGAAAGCTTTTTCTCTTATCAGAAGATATATGATATATCTCATACATGTACAAATGAAC
AAAGCAAGGAATCCCGATTTCAATGAGTCACGCTAGGTATTCTTATTCATACTGAAACTT
ACCAAGTTGTCCTTTTGCTGATCCAATCAATTCTAGACCTGGATGAGACTTTATAATACC
CTTTCAATTGACATAAACTTAAGTTCTCTCGTAAAATGAGTATAGAACAACGGGAATAGT
CGGGATAGCTCAGCTGGTAGAGCAGAGGACTGATCGAACCCTGCAAAGCAGAACAACCCG
CGAACACGTTGAACAACACATTCGAGGGGACATTTGTATAGGATAAGGCTAATTAATGCC
CCCCGTGCATTTGACCCCTTACTTGTCGTGTTGGAGCAAACGAGCGAAAGCGCGTGAGCT
TCGGCCCTCAAGAAACCAACCCCGGCGCAATTCGCGCCAAGGAAAACTTTAAACTTAAGG
GTGTACTATCCCCGTGTCGACCCCGTTTGCGGGTGCGCGATTGGTGATTGGGCACTCCTT
AGTCAAAACACAAACGACTCTCGGCAACGGATATCTTGGCTCTCGCATCGATGAAGAACG
TAGCGAAATGCGATACTTGGTGTGAATTGCAGAATCCCGTGAACCATCGAGTCTTTGAAC
GCAAGTTGCGCCCGAAGCCTTTAGGCCGAGGGCACGTCTGCATGGGCGTCACGCATCGCG
TCGCCCCCCC-AAGAAG--------CTTGGTGGGGAGCGTACATTGGCCTCCCGTGCCTC
ACCGTGCGGTTGGCTCAAAATAGAGTCCCCTATGAAGGACGTACGACAAGTGGTGGTTGA
TAATAAGGCCCTCGCGTTTGTTGTGCGAGAATCCTTTGTGGGATTTGGATCGTTGATTAA
AGACCCTGACGACTCGCCTTCACAATCTCACCCTAGTGGTGGTTGATGGTGGAGACGTGC
TCTGACCGCGACCCCATGTCAGGCGGGACTACCCGCTGAATTTAAGCATATCAATAAGCG
GAGGAAAAGAAACTTACAAGGATTCCCTTAGTAACGGCGAGCGAACCGGGAATAGCCCAG
CTTGAAAATCGGAAGGCTTTGCCGTTCGAATTGTAGTCTGGAGAAGTGTCCTCAGCGGCG
G
>fragilis_Capri_CAM7
AGCATAGATAGTTGGAATCCATTATGTAGCAGTTGGGGAAAGAAGGGGAATATTTCATTG
CTACAATACAAGTATGGATGATTGAAACTAATACGCCATGTATTTGGATATTTCCCTTGA
ACTGCGTAATATTTTTTATTTTCCACGAATAGTATAAGGGAATTTTCCGAAGCGAAAATG
GATTATGGGAGTGTGTGACTTGAGCTATTGATTGGTCTGTGCAGATACGTGCTTTTATCT
ATCTGCCACATTGTAATTAATAAACCAATGTGTCGTTGTTCCAACCATCGCGTAAGCCCC
GTACAGAAGATAGGCTGGTTCGCTTGAAGAGAATCTTTTCTATGATCAGATCCGAATCAT
GTCGTACATGAGCAGGCTCCGTAAGATCTAGTTCACTTAACTAAAAATGAAATAGTATTA
AAATGCACTCATTTCCTCTGCATTGACACGAGCTATGAGACTATCGGAGTCAAAGAAAGG
GTCTAAAGAATAAGCAAGGCTGGGCTATATTAGTAACAAGTAAATCCTTTGTATGTGTGT
TTGTAATTAGTAAACGGTCTCTCAATATTTTGAGGCTAACCACCGATCGTAAGGTTTGAG
ACGACCCAGAAAGCACTTGATCATATCATGATTTACTTTGTAAGCCTACTTGGGTAGTGA
GTATTTACTTGTAAGAACCGAATTCTTTTTGGGCTAGTTTCAAAAAGAATCCAGTCAATG
GTTCTTACGTAAAACCATTCATATCTCGTATATGTATGTGTCTAGATACCCTATCCATTT
TAGATGGATTCGTTTGGTAGTATGGGGAAGAAGTGGTCTCTAGAAGTACTACTAATTGAG
TTGAGGAATCAAACTGTATTAATAGTTTTTTCGATCGTTCTGCTTGCTTGAACTTTTTCA
AATAAAGATCTCTTTAGTTTCGAATTTCATTGGATTCTAGTGAAGGAATGTCTTCTATAA
CAGTCAAACAATTCGTTCAGATTGATCGGAACAAATAAATGTATCAAAGAAATATAATTG
GGTCCTATGTCAATTCCATATATAAAATGAATATTGACACGAATCTATTTACATATCTGA
TATA---------TGGTATTTATAGTAAGCCTTTAGCTTTATTAGAAAATAATAGAAAAT
AAAACTTTATACACTACAAGAAGACTAATCGATAGGAGGAGAGTATGGTAAGAAAGAACT
CGATGACTCTTTCTTACCATACTATCGGATTTCATAGAATGAAAGACCGTCGATTTCATT
TTAGATAAGACGAAAACTTGGCATTCCTTTCATTTTCTTTTTTCAACGATTGATAAGATC
AAGTTTGATTCAAATTCATTAATTATTTTGACTGACTGTTTTTACGTAAATGATAAGTAG
AAAAGCATATTATATTACAATAAAACTATATTCCATTGAACCTAAGAACTTGACAAAAGA
TTCAGAAGAGGGTATACCTAATAGAAAGAAAAA-AGTCATTAGGAATAGAAAAA------
--------------TGAAAGCACGCTACTCAAACAAAGCCCCCAAAATCCCTTTTTT---
GAAAAAAA------CAATGGCAGTGAAAGACTACTCAATAAAATCAAATTGAAAAGAGAG
GAACAATAACGCCCTCTTGAGAGAACAAGAAAGGCGTTATTGCTCCTTTTACTTCAAAAA
GGCATAGACACTCAAACTAATATCTTATCCATTTTTAGATGCTAACTCTTTTTCTTTGGT
TAGCGGTTTCAAATTCCTTATCTTTTCCATTCACCCGACTCTTTTAGAAACTGATCTGAA
CGGAAAGCTTTTTCTCTTATCAGAAGATATATGATATATCTCATACATGTACAAATGAAC
AAAGCAAGGAATCCCGATTTCAATGAGTCACGCTAGGTATTCTTATTCATACTGAAACTT
ACCAAGTTGTCCTTTTGCTGATCCAATCAATTCTAGACCTGGATGAGACTTTATAATACC
CTTTCAATTGACATAAACTTAAGTTCTCTCGTAAAATGAGTATAGAACAACGGGAATAGT
CGGGATAGCTCAGCTGGTAGAGCAGAGGACTGATCGAACCCTGCAAAGCAGAACAACCCG
CGAACACGTTGAACAACACATTCGAGGGGACATTTGTATAGGATAAGGCTAAYTAATGCC
CCCCGTGCATTTGACCCCTTACTTGTCGTGTTGGAGCAAACGAGCGAAAGCGCGTGAGCT
TCGGCCCTCAAGAAACCAACCCCGGCGCAATTCGCGCCAAGGAAAACTTTAAACTTAAGG
GTGTACTATCCCCGTGTCGACCCCGTTTGCGGGTGCGCGATTGGTGATTGGGCACTCCTT
AGTCAAAACACAAACGACTCTCGGCAACGGATATCTTGGCTCTCGCATCGATGAAGAACG
TAGCGAAATGCGATACTTGGTGTGAATTGCAGAATCCCGTGAACCATCGAGTCTTTGAAC
GCAAGTTGCGCCCGAAGCCTTTAGGCCGAGGGCACGTCTGCATGGGCGTCACGCATCGCG
TCGCCCCCCC-AAGAAG--------CTTGGTGGGGAGCGTACATTGGCCTCCCGTGCCTC
ACCGTGCGGTTGGCTCAAAATAGAGTCCCCTATGAAGGACGTACGACAAGTGGTGGTTGA
TAATAAGGCCCTCGCGTTTGTTGTGCGAGAATCCTTTGTGGGATTTGGATCGTTGATTAA
AGACCCTGACGACTCGCCTTCACAATCTCACCCTAGTGGTGGTTGATGGTGGAGACGTGC
TCTGACCGCGACCCCATGTCAGGCGGGACTACCCGCTGAATTTAAGCATATCAATAAGCG
GAGGAAAAGAAACTTACAAGGATTCCCTTAGTAACGGCGAGCGAACCGGGAATAGCCCAG
CTTGAAAATCGGAAGGCTTTGCCGTTCGAATTGTAGTCTGGAGAAGTGTCCTCAGCGGCG
G
>fragilis_Laino_Castello_CAL1
AGCATAGATAGTTGGAATCCATTATGTAGCAGTTGGGGAAAGAAGGGGAATATTTCATTG
CTACAATACAAGTATGGATGATTGAAACTAATACGCCATGTATTTGGATATTTCCCTTGA
ACTGCGTAATATTTTTTATTTTCCACGAATAGTATAAGGGAATTTTCCGAAGCGAAAATG
GATTATGGGAGTGTGTGACTTGAGCTATTGATTGGTCTGTGCAGATACGTGCTTTTATCT
ATCTGCCACATTGTAATTAATAAACCAATGTGTCGTTGTTCCAACCATCGCGTAAGCCCC
GTACAGAAGATAGGCTGGTTCGCTTGAAGAGAATCTTTTCTATGATCAGATCCGAATCAT
GTCGTACATGAGCAGGCTCCGTAAGATCTAGTTCACTTAACTAAAAATGAAATAGTATTA
AAATGCACTCATTTCCTCTGCATTGACACGAGCTATGAGACTATCGGAGTCAAAGAAAGG
GTCTAAAGAATAAGCAAGGCTGGGCTATATTAGTAACAAGTAAATCCTTTGTATGTGTGT
TTGTAATTAGTAAACGGTCTCTCAATATTTTGAGGCTAACCACCGATCGTAAGGTTTGAG
ACGACCCAGAAAGCACTTGATCATATCATGATTTACTTTGTAAGCCTACTTGGGTAGTGA
GTATTTACTTGTAAGAACCGAATTCTTTTTGGGCTAGTTTCAAAAAGAATCCAGTCAATG
GTTCTTACGTAAAACCATTCATATCTCGTATATGTATGTGTCTAGATACCCTATCCATTT
TAGATGGATTCGTTTGGTAGTATGGGGAAGAAGTGGTCTCTAGAAGTACTACTAATTGAG
TTGAGGAATCAAACTGTATTAAAAGTTTTTTCGATCGTTCTGCTTGCTTGAACTTTTTCA
AATAAAGATCTCTTTAGTTTCGAATTTCATTGGATTCTAGTGAAGGAATGTCTTCTATAA
GAGTCAAACAATTCGTTCAGATTGATCGGAACAAATAAATGTATCAAAGAAATATAATTG
GGTCCTATGTCAATTCCATATATAAAATGAATATTGACACGAATCTATTTACATATCTGA
TATA---------TGGTATTTATAGTAAGCCTTTAGCTTTATTAGAAAATAATAGAAAAT
AAAACTTTATACACTACAAGAAGACTAATCGATAGGAGGAGAGTATGGTAAGAAAGAACT
CGATGACTCTTTCTTACCATACTATCGGATTTCATAGAATGAAAGACCGTCGATTTCATT
TTAGATAAGACGAAAACTTGGCATTCCTTTCATTTTCTTTTTTCAACGATTGATAAGATC
AAGTTTGATTCAAATTCATTAATTATTTTGACTGACTGTTTTTACGTAAATGATAAGTAG
AAAAGCATATTATATTACAATAAAACTATATTCCATTGAACCTAAGAACTTGACAAAAGA
TTCAGAAGAGGGTATACCTAATAGAAAGAAAAA-AGTCATTAGGAATAGAAAAA------
--------------TGAAAGCACGCTACTCAAACAAAGCCCCCAAAATCCCTTTTTT---
GAAAAAAA------CAATGGCAGTGAAAGACTACTCAATAAAATCAAATTGAAAAGAGAG
GAACAATAACGCCCTCTTGAGAGAACAAGAAAGGCGTTATTGCTCCTTTTACTTCAAAAA
GGCATAGACACTCAAACTAATATCTTATCCATTTTTAGATGCTAACTCTTTTTCTTTGGT
TAGCGGTTTCAAATTCCTTATCTTTTCCATTCACCCGACTCTTTTAGAAACTGATCTGAA
CGGAAAGCTTTTTCTCTTATCAGAAGATATATGATATATCTCATACATGTACAAATGAAC
AAAGCAAGGAATCCCGATTTCAATGAGTCACGCTAGGTATTCTTATTCATACTCAAACTT
ACCAAGTTGTCCTTTTGCTGATCCAATCAATTCTAGACCTGGATGAGACTTTATAATACC
CTTTCAATTGACATAAACTTAAGTTCTCTCGTAAAATGAGTATAGAACAACGGGAATAGT
CGGGATAGCTCAGCTGGTAGAGCAGAGGACTGATCGAACCCTGCACAGCAGAACAACCCG
CGAACACGTTGAACAACACATTYGAGGGGACATTTGTATAGGAAAAGGCTAATTAATGCC
CCCCGTGCATTTGACCCCTTCCTTGTCGTGTTGGAGCAAACGAGCGAAAGCGCGTGAGCT
TCGGCCCTCAAGAAACCAACCCCGGCGCAATTCGCGCCAAGGAAAACTTTAAACTCAAGG
GTGTACTATCCCCATGTCGACCCCGTTTGCGGGTGCGCGATTGGTGATTGGGCACTCCTT
AGTCAAAACACAAACGACTCTCGGCAACGGATATCTTGGCTCTCGCATCGATGAAGAACG
TAGCGAAATGCGATACTTGGTGTGAATTGCAGAATCCCGTGAACCATCGAGTCTTTGAAC
GCAAGTTGCGCCTGAAGCCTTTAGGCCGAGGGCACGTCTGCATGGGCGTCACGCATCGCG
TCGCCCCCCC-AAGAAG--------CTTGGTGGGGAGCGTACATTGGCCTCCCGTGCCTC
ATCGTGYGGCTGGCTCAAAATAGAGTCCCCTATGAAGGACGTACGACAAGTGGTGGTTGA
TAATAAGGCCCTCGCGTTTGTTGTGCGAGAATCCTTTGTGGGATTTGGCTCGTTGATTAA
AGACCCTGACGACTCGCCTTCACAATCGCACCCTAGTGGTGGTTGATGGTGGAGACGTGC
TCTGACCGCGACCCCATGTCAGGCGGGACTACCCGCTGAATTTAAGCATATCAATAAGCG
GAGGAAAAGAAACTTACAAGGATTCCCTTAGTAACGGCGAGCGAACCGGGAATAGCCCAG
CTTGAAAATCGGAAGGCCTTGCCGTTCGAATTGTAGTCTGGAGAAGTGTCCTCAGCGGCG
G
>fragilis_Maratea_BAS1
AGCATAGATAGTTGGAATCCATTATGTAGCAGTTGGGGAAAGAAGGGGAATATTTCATTG
CTACAATACAAGTATGGATGATTGAAACTAATACGCCATGTATTTGGATATTTCCCTTGA
ACTGCGTAATATTTTTTATTTTCCACGAATAGTATAAGGGAATTTTCCGAAGCGAAAATG
GATTATGGGAGTGTGTGACTTGAGCTATTGATTGGTCTGTGCAGATACGTGCTTTTATCT
ATCTGCCACATTGTAATTAATAAACCAATGTGTCGTTGTTCCAACCATCGCGTAAGCCCC
GTACAGAAGATAGGCTGGTTCGCTTGAAGAGAATCTTTTCTATGATCAGATCCGAATCAT
GTCGTACATGAGCAGGCTCCGTAAGATCTAGTTCACTTAACTAAAAATGAAATAGTATTA
AAATGCACTCATTTCCTCTGCATTGACACGAGCTATGAGACTATCGGAGTCAAAGAAAGG
GTCTAAAGAATAAGCAAGGCTGGGCTATATTAGTAACAAGTAAATCCTTTGTATGTGTGT
TTGTAATTAGTAAACGGTCTCTCAATATTTTGAGGCTAACCACCGATCGTAAGGTTTGAG
ACGACCCAGAAAGCACTTGATCATATCATGATTTACTTTGTAAGCCTACTTGGGTAGTGA
GTATTTACTTGTAAGAACCGAATTCTTTTTGGGCTAGTTTCAAAAAGAATCCAGTCAATG
GTTCTTACGTAAAACCATTCATATCTCGTATATGTATGTGTCTAGATACCCTATCCATTT
TAGATGGATTCGTTTGGTAGTATGGGGAAGAAGTGGTCTCTAGAAGTACTACTAATTGAG
TTGAGGAATCAAACTGTATTAAAAGTTTTTTCGATCGTTCTGCTTGCTTGAACTTTTTCA
AATAAAGATCTCTTTAGTTTCGAATTTCATTGGATTCTAGTGAAGGAATGTCTTCTATAA
GAGTCAAACAATTCGTTCAGATTGATCGGAACAAATAAATGTATCAAAGAAATATAATTG
GGTCCTATGTCAATTCCATATATAAAATGAATATTGACACGAATCTATTTACATATCTGA
TATA---------TGGTATTTATAGTAAGCCTTTAGCTTTATTAGAAAATAATAGAAAAT
AAAACTTTATACACTACAAGAAGACTAATCGATAGGAGGAGAGTATGGTAAGAAAGAACT
CGATGACTCTTTCTTACCATACTATCGGATTTCATAGAATGAAAGACCGTCGATTTCATT
TTAGATAAGACGAAAACTTGGCATTCCTTTCATTTTCTTTTTTCAACGATTGATAAGATC
AAGTTTGATTCAAATTCATTAATTATTTTGACTGACTGTTTTTACGTAAATGATAAGTAG
AAAAGCATATTATATTACAATAAAACTATATTCCATTGAACCTAAGAACTTGACAAAAGA
TTCAGAAGAGGGTATACCTAATAGAAAGAAAAA-AGTCATTAGGAATAGAAAAA------
--------------TGAAAGCACGCTACTCAAACAAAGCCCCCAAAATCCCTTTTTT---
GAAAAAAA------CAATGGCAGTGAAAGACTACTCAATAAAATCAAATTGAAAAGAGAG
GAACAATAACGCCCTCTTGAGAGAACAAGAAAGGCGTTATTGCTCCTTTTACTTCAAAAA
GGCATAGACACTCAAACTAATATCTTATCCATTTTTAGATGCTAACTCTTTTTCTTTGGT
TAGCGGTTTCAAATTCCTTATCTTTTCCATTCACCCGACTCTTTTAGAAACTGATCTGAA
CGGAAAGCTTTTTCTCTTATCAGAAGATATATGATATATCTCATACATGTACAAATGAAC
AAAGCAAGGAATCCCGATTTCAATGAGTCACGCTAGGTATTCTTATTCATACTCAAACTT
ACCAAGTTGTCCTTTTGCTGATCCAATCAATTCTAGACCTGGATGAGACTTTATAATACC
CTTTCAATTGACATAAACTTAAGTTCTCTCGTAAAATGAGTATAGAACAACGGGAATAGT
CGGGATAGCTCAGCTGGTAGAGCAGAGGACTGATCGAACCCTGCACAGCAGAACAACCCG
CGAACACGTTGAACAACACATTCGAGGGGACATTTGTATAGGAAAAGGCTAATTAATGCC
CCCCGTGCATTTGACCCCTTCCTTGTCGTGTTGGAGCAAACGAGCGAAAGCGCGTGAGCT
TCGGCCCTCAAGAAACCAACCCCGGCGCAATTCGCGCCAAGGAAAACTTTAAACTCAAGG
GTGTACTATCCCCATGTCGACCCCGTTTGCGGGTGCGCGATTGGTGATTGGGCACTCCTT
AGTCAAAACACAAACGACTCTCGGCAACGGATATCTTGGCTCTCGCATCGATGAAGAACG
TAGCGAAATGCGATACTTGGTGTGAATTGCAGAATCCCGTGAACCATCGAGTCTTTGAAC
GCAAGTTGCGCCCGAAGCCTTTAGGCCGAGGGCACGTCTGCATGGGCGTCACGCATCGCG
TCGCCCCCCC-AAGAAG--------CTTGGTGGGGAGCGTACATTGGCCTCCCGTGCCTC
ATCGTGCGGCTGGCTCAAAATAGAGTCCCCTATGAAGGACGTACGACAAGTGGTGGTTGA
TAATAAGGCCCTCGCGTTTGTTGTGCGAGAATCCTTTGTGGGATTTGGCTCGTTGATTAA
AGACCCTGACGACTCGCCTTCACAATCGCACCCTAGTGGTGGTTGATGGTGGAGACGTGC
TCTGACCGCGACCCCATGTCAGGCGGGACTACCCGCTGAATTTAAGCATATCAATAAGCG
GAGGAAAAGAAACTTACAAGGATTCCCTTAGTAACGGCGAGCGAACCGGGAATAGCCCAG
CTTGAAAATCGGAAGGCCTTGCCGTTCGAATTGTAGTCTGGAGAAGTGTCCTCAGCGGCG
G
>fragilis_Montevergine_CAM10
AGCATAGATAGTTGGAATCCATTATGTAGCAGTTGGGGAAAGAAGGGGAATATTTCATTG
CTACAATACAAGTATGGATGATTGAAACTAATACGCCATGTATTTGGATATTTCCCTTGA
ACTGCGTAATATTTTTTATTTTCCACGAATAGTATAAGGGAATTTTCCGAAGCGAAAATG
GATTATGGGAGTGTGTGACTTGAGCTATTGATTGGTCTGTGCAGATACGTGCTTTTATCT
ATCTGCCACATTGTAATTAATAAACCAATGTGTCGTTGTTCCAACCATCGCGTAAGCCCC
GTACAGAAGATAGGCTGGTTCGCTTGAAGAGAATCTTTTCTATGATCAGATCCGAATCAT
GTCGTACATGAGCAGGCTCCGTAAGATCTAGTTCACTTAACTAAAAATGAAATAGTATTA
AAATGCACTCATTTCCTCTGCATTGACACGAGCTATGAGACTATCGGAGTCAAAGAAAGG
GTCTAAAGAATAAGCAAGGCTGGGCTATATTAGTAACAAGTAAATCCTTTGTATGTGTGT
TTGTAATTAGTAAACGGTCTCTCAATATTTTGAGGCTAACCACCGATCGTAAGGTTTGAG
ACGACCCAGAAAGCACTTGATCATATCATGATTTACTTTGTAAGCCTACTTGGGTAGTGA
GTATTTACTTGTAAGAACCGAATTCTTTTTGGGCTAGTTTCAAAAAGAATCCAGTCAATG
GTTCTTACGTAAAACCATTCATATCTCGTATATGTATGTGTCTAGATACCCTATCCATTT
TAGATGGATTCGTTTGGTAGTATGGGGAAGAAGTGGTCTCTAGAAGTACTACTAATTGAG
TTGAGGAATCAAACTGTATTAATAGTTTTTTCGATCGTTCTGCTTGCTTGAACTTTTTCA
AATAAAGATCTCTTTAGTTTCGAATTTCATTGGATTCTAGTGAAGGAATGTCTTCTATAA
GAGTCAAACAATTCGTTCAGATTGATCGGAACAAATAAATGTATCAAAGAAATATAATTG
GGTCCTATGTCAATTCCATATATAAAATGAATATTGACACGAATCTATTTACATATCTGA
TATA---------TGGTATTTATAGTAAGCCTTTAGCTTTATTAGAAAATAATAGAAAAT
AAAACTTTATACACTACAAGAAGACTAATCGATAGGAGGAGAGTATGGTAAGAAAGAACT
CGATGACTCTTTCTTACCATACTATCGGATTTCATAGAATGAAAGACCGTCGATTTCATT
TTAGATAAGACGAAAACTTGGCATTCCTTTCATTTTCTTTTTTCAACGATTGATAAGATC
AAGTTTGATTCAAATTCATTAATTATTTTGACTGACTGTTTTTACGTAAATGATAAGTAG
AAAAGCATATTATATTACAATAAAACTATATTCCATTGAACCTAAGAACTTGACAAAAGA
TTCAGAAGAGGGTATACCTAATAGAAAGAAAAA-AGTCATTAGGAATAGAAAAA------
--------------TGAAAGCACGCTACTCAAACAAAGCCCCCAAAATCCCTTTTTT---
GAAAAAAA------CAATGGCAGTGAAAGACTACTCAATAAAATCAAATTGAAAAGAGAG
GAACAATAACGCCCTCTTGAGAGAACAAGAAAGGCGTTATTGCTCCTTTTACTTCAAAAA
GGCATAGACACTCAAACTAATATCTTATCCATTTTTAGATGCTAACTCTTTTTCTTTGGT
TAGCGGTTTCAAATTCCTTATCTTTTCCATTCACCCGACTCTTTTAGAAACTGATCTGAA
CGGAAAGCTTTTTCTCTTATCAGAAGATATATGATATATCTCATACATGTACAAATGAAC
AAAGCAAGGAATCCCGATTTCAATGAGTCACGCTAGGTATTCTTATTCATACTGAAACTT
ACCAAGTTGTCCTTTTGCTGATCCAATCAATTCTAGACCTGGATGAGACTTTATAATACC
CTTTCAATTGACATAAACTTAAGTTCTCTCGTAAAATGAGTATAGAACAACGGGAATAGT
CGGGATAGCTCAGCTGGTAGAGCAGAGGACTGATCGAACCCTGCACAGCAGAACAACCCG
CGAACACGTTGAACAACACATTCGAGGGGACATTTGTATAGGATAAGGCTAATTAATGCC
CCCCGTGCATTTGACCCCTTMCTTGTCGTGTTGGAGCAAAYGAGCGAAAGCGCGTGAGCT
TCGGCCCTCAAGAAACCAACCCCGGCGCAATTCGCGCCAAGGAAAACTTTAAACTYAAGG
GTGTACTATCCCCATGTCGACCCCGTTTGCGGGTGCGCGATTGGTGATTGGGCACTCCTT
AGTCAAAACACAAACGACTCTCGGCAACGGATATCTTGGCTCTCGCATCGATGAAGAACG
TAGCGAAATGCGATACTTGGTGTGAATTGCAGAATCCCGTGAACCATCGAGTCTTTGAAC
GCAAGTTGCGCCCGAAGCCTTTAGGCCGAGGGCACGTCTGCATGGGCGTCACGCATCGCG
TCGCCCCCCC-AAGAAG--------CTTGGTGGGGAGCGTACATTGGCCTCCCGTGCCTC
ACCGTGCGGTTGGCTCAAAATAGAGTCCCCTATGAAGGACGTACGACAAGTGGTGGTTGA
TAATAAGGCCCTCGCGTTTGTTGTGCGAGAATCCTTTGTGGGATTTGGMTCGTTGATTAA
AGACCCTGACGACTCGCCTTCACAATCTCACCCTAGTGGTGGTTGATGGTGGAGACGTGC
TCTGACCGCGACCCCATGTCAGGCGGGACTACCCGCTGAATTTAAGCATATCAATAAGCG
GAGGAAAAGAAACTTACAAGGATTCCCTTAGTAACGGCGAGCGAACCGGGAATAGCCCAG
CTTGAAAATCGGAAGGCYTTGCCGTTCGAATTGTAGTCTGGAGAAGTGTCCTCAGCGGCG
G
>fragilis_Montevergine_CAM8
AGCATAGATAGTTGGAATCCATTATGTAGCAGTTGGGGAAAGAAGGGGAATATTTCATTG
CTACAATACAAGTATGGATGATTGAAACTAATACGCCATGTATTTGGATATTTCCCTTGA
ACTGCGTAATATTTTTTATTTTCCACGAATAGTATAAGGGAATTTTCCGAAGCGAAAATG
GATTATGGGAGTGTGTGACTTGAGCTATTGATTGGTCTGTGCAGATACGTGCTTTTATCT
ATCTGCCACATTGTAATTAATAAACCAATGTGTCGTTGTTCCAACCATCGCGTAAGCCCC
GTACAGAAGATAGGCTGGTTCGCTTGAAGAGAATCTTTTCTATGATCAGATCCGAATCAT
GTCGTACATGAGCAGGCTCCGTAAGATCTAGTTCACTTAACTAAAAATGAAATAGTATTA
AAATGCACTCATTTCCTCTGCATTGACACGAGCTATGAGACTATCGGAGTCAAAGAAAGG
GTCTAAAGAATAAGCAAGGCTGGGCTATATTAGTAACAAGTAAATCCTTTGTATGTGTGT
TTGTAATTAGTAAACGGTCTCTCAATATTTTGAGGCTAACCACCGATCGTAAGGTTTGAG
ACGACCCAGAAAGCACTTGATCATATCATGATTTACTTTGTAAGCCTACTTGGGTAGTGA
GTATTTACTTGTAAGAACCGAATTCTTTTTGGGCTAGTTTCAAAAAGAATCCAGTCAATG
GTTCTTACGTAAAACCATTCATATCTCGTATATGTATGTGTCTAGATACCCTATCCATTT
TAGATGGATTCGTTTGGTAGTATGGGGAAGAAGTGGTCTCTAGAAGTACTACTAATTGAG
TTGAGGAATCAAACTGTATTAATAGTTTTTTCGATCGTTCTGCTTGCTTGAACTTTTTCA
AATAAAGATCTCTTTAGTTTCGAATTTCATTGGATTCTAGTGAAGGAATGTCTTCTATAA
GAGTCAAACAATTCGTTCAGATTGATCGGAACAAATAAATGTATCAAAGAAATATAATTG
GGTCCTATGTCAATTCCATATATAAAATGAATATTGACACGAATCTATTTACATATCTGA
TATA---------TGGTATTTATAGTAAGCCTTTAGCTTTATTAGAAAATAATAGAAAAT
AAAACTTTATACACTACAAGAAGACTAATCGATAGGAGGAGAGTATGGTAAGAAAGAACT
CGATGACTCTTTCTTACCATACTATCGGATTTCATAGAATGAAAGACCGTCGATTTCATT
TTAGATAAGACGAAAACTTGGCATTCCTTTCATTTTCTTTTTTCAACGATTGATAAGATC
AAGTTTGATTCAAATTCATTAATTATTTTGACTGACTGTTTTTACGTAAATGATAAGTAG
AAAAGCATATTATATTACAATAAAACTATATTCCATTGAACCTAAGAACTTGACAAAAGA
TTCAGAAGAGGGTATACCTAATAGAAAGAAAAA-AGTCATTAGGAATAGAAAAA------
--------------TGAAAGCACGCTACTCAAACAAAGCCCCCAAAATCCCTTTTTT---
GAAAAAAA------CAATGGCAGTGAAAGACTACTCAATAAAATCAAATTGAAAAGAGAG
GAACAATAACGCCCTCTTGAGAGAACAAGAAAGGCGTTATTGCTCCTTTTACTTCAAAAA
GGCATAGACACTCAAACTAATATCTTATCCATTTTTAGATGCTAACTCTTTTTCTTTGGT
TAGCGGTTTCAAATTCCTTATCTTTTCCATTCACCCGACTCTTTTAGAAACTGATCTGAA
CGGAAAGCTTTTTCTCTTATCAGAAGATATATGATATATCTCATACATGTACAAATGAAC
AAAGCAAGGAATCCCGATTTCAATGAGTCACGCTAGGTATTCTTATTCATACTGAAACTT
ACCAAGTTGTCCTTTTGCTGATCCAATCAATTCTAGACCTGGATGAGACTTTATAATACC
CTTTCAATTGACATAAACTTAAGTTCTCTCGTAAAATGAGTATAGAACAACGGGAATAGT
CGGGATAGCTCAGCTGGTAGAGCAGAGGACTGATCGAACCCTGCACAGCAGAACAACCCG
CGAACACGTTGAACAACACATTCGAGGGGACATTTGTATAGGAAAAGGCTAATTAATGCC
CCCCGTGCATTTGACCCCTTCCTTGTCGTGTTGGAGCAAACGAGCGAAAGCGCGTGAGCT
TCGGCCCTCAAGAAACCAACCCCGGCGCAATTCGCGCCAAGGAAAACTTTAAACTCAAGG
GTGTACTATCCCCATGTCGACCCCGTTTGCGGGTGCGCGATTGGTGATTGGGCACTCCTT
AGTCAAAACACAAACGACTCTCGGCAACGGATATCTTGGCTCTCGCATCGATGAAGAACG
TAGCGAAATGCGATACTTGGTGTGAATTGCAGAATCCCGTGAACCATCGAGTCTTTGAAC
GCAAGTTGCGCCCGAAGCCTTTAGGCCGAGGGCACGTCTGCATGGGCGTCACGCATCGCG
TCGCCCCCCC-AAGAAG--------CTTGGTGGGGAGCGTACATTGGCCTCCCGTGCCTC
ACCGTGCGGCTGGCTCAAAATAGAGTCCCCTATGAAGGACGTACGACAAGTGGTGGTTGA
TAATAAGGCCCTCGCGTTTGTTGTGCGAGAATCYTTTGTGGGATTTGGCTCGTTGATTAA
AGACCCTGACGACTCGCCTTCACAATCGCACCCTAGTGGTGGTTGATGGTGGAGACGTGC
TCTGACCGCGACCCCATGTCAGGCGGGACTACCCGCTGAATTTAAGCATATCAATAAGCG
GAGGAAAAGAAACTTACAAGGATTCCCTTAGTAACGGCGAGCGAAYCGGGAATAGCCCAG
CTTGAAAATCGGAAGGCCTTGCCGTTCGAATTGTAGTCTGGAGAAGTGTCCTCAGCGGCG
G
>fragilis_Montevergine_CAM9
AGCATAGATAGTTGGAATCCATTATGTAGCAGTTGGGGAAAGAAGGGGAATATTTCATTG
CTACAATACAAGTATGGATGATTGAAACTAATACGCCATGTATTTGGATATTTCCCTTGA
ACTGCGTAATATTTTTTATTTTCCACGAATAGTATAAGGGGATTTTCCGAAGCGAAAATG
GATTATGGGAGTGTGTGACTTGAGCTATTGATTGGTCTGTGCAGATACGTGCTTTTATCT
ATCTGCCACATTGTAATTAATAAACCAATGTGTCGTTGTTCCAACCATCGCGTAAGCCCC
GTACAGAAGATAGGCTGGTTCGCTTGAAGAGAATCTTTTCTATGATCAGATCCGAATCAT
GTCGTACATGAGCAGGCTCCGTAAGATCTAGTTCACTTAACTAAAAATGAAATAGTATTA
AAATGCACTCATTTCCTCTGCATTGACACGAGCTATGAGACTATCGGAGTCAAAGAAAGG
GTCTAAAGAATAAGCAAGGCTGGGCTATATTAGTAACAAGTAAATCCTTTGTATGTGTGT
TTGTAATTAGTAAACGGTCTCTCAATATTTTGAGGCTAACCACCGATCGTAAGGTTTGAG
ACGACCCAGAAAGCACTTGATCATATCATGATTTACTTTGTAAGCCTACTTGGGTAGTGA
GTATTTACTTGTAAGAACCGAATTCTTTTTGGGCTAGTTTCAAAAAGAATCCAGTCAATG
GTTCTTACGTAAAACCATTCATATCTCGTATATGTATGTGTCTAGATACCCTATCCATTT
TAGATGGATTCGTTTGGTAGTATGGGGAAGAAGTGGTCTCTAGAAGTACTACTAATTGAG
TTGAGGAATCAAACTGTATTAATAGTTTTTTCGATCGTTCTGCTTGCTTGAACTTTTTCA
AATAAAGATCTCTTTAGTTTCGAATTTCATTGGATTCTAGTGAAGGAATGTCTTCTATAA
GAGTCAAACAATTCGTTCAGATTGATCGGAACAAATAAATGTATCAAAGAAATATAATTG
GGTCCTATGTCAATTCCATATCTAAAATGAATATTGACACGAATCTATTTACATATCTGA
TATA---------TGGTATTTATAGTAAGCCTTTAGCTTTATTAGAAAATAATAGAAAAT
AAAACTTTATACACTACAAGAAGACTAATCGATAGGAGGAGAGTATGGTAAGAAAGAACT
CGATGACTCTTTCTTACCATACTATCGGATTTCATAGAATGAAAGACCGTCGATTTCATT
TTAGATAAGACGAAAACTTGGCATTCCTTTCATTTTCTTTTTTCAACGATTGATAAGATC
AAGTTTGATTCAAATTCATTAATTATTTTGACTGACTGTTTTTACGTAAATGATAAGTAG
AAAAGCATATTATATTACAATAAAACTATATTCCATTGAACCTAAGAACTTGACAAAAGA
TTCAGAAGAGGGTATACCTAATAGAAAGAAAAA-AGTCATTAGGAATAGAAAAA------
--------------TGAAAGCACGCTACTCAAACAAAGCCCCCAAAATCCCTTTTTT---
GAAAAAAAAAA---CAATGGCAGTGAAAGACTACTCAATAAAATCAAATTGAAAAGAGAG
GAACAATAACGCCCTCTTGAGAGAACAAGAAAGGCGTTATTGCTCCTTTTACTTCAAAAA
GGCATAGACACTCAAACTAATATCTTATCCATTTTTAGATGCTAACTCTTTTTCTTTGGT
TAGCGGTTTCAAATTCCTTATCTTTTCCATTCACCCGACTCTTTTAGAAACTGATCTGAA
CGGAAAGCTTTTTCTCTTATCAGAAGATATATGATATATCTCATACATGTACAAATGAAC
AAAGCAAGGAATCCCGATTTCAATGAGTCACGCTAGGTATTCTTATTCATACTGAAACTT
ACCAAGTTGTCCTTTTGCTGATCCAATCAATTCTAGACCTGGATGAGACTTTATAATACC
CTTTCAATTGACATAAACTTAAGTTCTCTCGTAAAATGAGTATAGAACAACGGGAATAGT
CGGGATAGCTCAGCTGGTAGAGCAGAGGACTGATCGAACCCTGCACAGCAGAACAACCCG
CGAACACGTTGAACAACACATTCGAGGGGACATTTGTATAGGAAAAGGCTAATTAATGCC
CCCCGTGCATTTGACCCCTTCCTTGTCGTGTTGGAGCAAACGAGCGAAAGCGCGTGAGCT
TCGGCCCTCAAGAAACCAACCCCGGCGCAATTCGCGCCAAGGAAAACTTTAAACTCAAGG
GTGTACTATCCCCATGTCGACCCCGTTTGCGGGTGCGCGATTGGTGATTGGGCACTCCTT
AGTCAAAACACAAACGACTCTCGGCAACGGATATCTTGGCTCTCGCATCGATGAAGAACG
TAGCGAAATGCGATACTTGGTGTGAATTGCAGAATCCCGTGAACCATCGAGTCTTTGAAC
GCAAGTTGCGCCYGAAGCCTTTAGGCCGAGGGCACGTCTGCATGGGCGTCACGCATCGCG
TCGCCCCCCC-AAGAAG--------CTTGGTGGGGAGCGTACATTGGCCTCCCGTGCCTC
AYCGTGCGGCTGGCTCAAAATAGAGTCCCCTATGAAGGACGTACGACAAGTGGTGGTTGA
TAATAAGGCCCTCGCGTTTGTTGTGCGAGAATCCTTTGTGGGATTTGGCTCGTTGATTAA
AGACCCTGACGACTCGCCTTCACAATCGCACCCTAGTGGTGGTTGATGGTGGAGACGTGC
TCTGACCGCGACCCCATGTCAGGCGGGACTACCCGCTGAATTTAAGCATATCAATAAGCG
GAGGAAAAGAAACTTACAAGGATTCCCTTAGTAACGGCGAGCGAACCGGGAATAGCCCAG
CTTGAAAATCGGAAGGCCTTGCCGTTCGAATTGTAGTCTGGAGAAGTGTCCTCAGCGGCG
G
>fragilis_Mounts_of_Verbicaro_CAL3
AGCATAGATAGTTGGAATCCATTATGTAGCAGTTGGGGAAAGAAGGGGAATATTTCATTG
CTACAATACAAGTATGGATGATTGAAACTAATACGCCATGTATTTGGATATTTCCCTTGA
ACTGCGTAATATTTTTTATTTTCCACGAATAGTATAAGGGAATTTTCCGAAGCGAAAATG
GATTATGGGAGTGTGTGACTTGAGCTATTGATTGGTCTGTGCAGATACGTGCTTTTATCT
ATCTGCCACATTGTAATTAATAAACCAATGTGTCGTTGTTCCAACCATCGCGTAAGCCCC
GTACAGAAGATAGGCTGGTTCGCTTGAAGAGAATCTTTTCTATGATCAGATCCGAATCAT
GTCGTACATGAGCAGGCTCCGTAAGATCTAGTTCACTTAACTAAAAATGAAATAGTATTA
AAATGCACTCATTTCCTCTGCATTGACACGAGCTATGAGACTATCGGAGTCAAAGAAAGG
GTCTAAAGAATAAGCAAGGCTGGGCTATATTAGTAACAAGTAAATCCTTTGTATGTGTGT
TTGTAATTAGTAAACGGTCTCTCAATATTTTGAGGCTAACCACCGATCGTAAGGTTTGAG
ACGACCCAGAAAGCACTTGATCATATCATGATTTACTTTGTAAGCCTACTTGGGTAGTGA
GTATTTACTTGTAAGAACCGAATTCTTTTTGGGCTAGTTTCAAAAAGAATCCAGTCAATG
GTTCTTACGTAAAACCATTCATATCTCGTATATGTATGTGTCTAGATACCCTATCCATTT
TAGATGGATTCGTTTGGTAGTATGGGGAAGAAGTGGTCTCTAGAAGTACTACTAATTGAG
TTGAGGAATCAAACTGTATTAAAAGTTTTTTCGATCGTTCTGCTTGCTTGAACTTTTTCA
AATAAAGATCTCTTTAGTTTCGAATTTCATTGGATTCTAGTGAAGGAATGTCTTCTATAA
GAGTCAAACAATTCGTTCAGATTGATCGGAACAAATAAATGTATCAAAGAAATATAATTG
GGTCCTATGTCAATTCCATATATAAAATGAATATTGACACGAATCTATTTACATATCTGA
TATA---------TGGTATTTATAGTAAGCCTTTAGCTTTATTAGAAAATAATAGAAAAT
AAAACTTTATACACTACAAGAAGACTAATCGATAGGAGGAGAGTATGGTAAGAAAGAACT
CGATGACTCTTTCTTACCATACTATCGGATTTCATAGAATGAAAGACCGTCGATTTCATT
TTAGATAAGACGAAAACTTGGCATTCCTTTCATTTTCTTTTTTCAACGATTGATAAGATC
AAGTTTGATTCAAATTCATTAATTATTTTGACTGACTGTTTTTACGTAAATGATAAGTAG
AAAAGCATATTATATTACAATAAAACTATATTCCATTGAACCTAAGAACTTGACAAAAGA
TTCAGAAGAGGGTATACCTAATAGAAAGAAAAA-AGTCATTAGGAATAGAAAAA------
--------------TGAAAGCACGCTACTCAAACAAAGCCCCCAAAATCCCTTTTTT---
GAAAAAAA------CAATGGCAGTGAAAGACTACTCAATAAAATCAAATTGAAAAGAGAG
GAACAATAACGCCCTCTTGAGAGAACAAGAAAGGCGTTATTGCTCCTTTTACTTCAAAAA
GGCATAGACACTCAAACTAATATCTTATCCATTTTTAGATGCTAACTCTTTTTCTTTGGT
TAGCGGTTTCAAATTCCTTATCTTTTCCATTCACCCGACTCTTTTAGAAACTGATCTGAA
CGGAAAGCTTTTTCTCTTATCAGAAGATATATGATATATCTCATACATGTACAAATGAAC
AAAGCAAGGAATCCCGATTTCAATGAGTCACGCTAGGTATTCTTATTCATACTCAAACTT
ACCAAGTTGTCCTTTTGCTGATCCAATCAATTCTAGACCTGGATGAGACTTTATAATACC
CTTTCAATTGACATAAACTTAAGTTCTCTCGTAAAATGAGTATAGAACAACGGGAATAGT
CGGGATAGCTCAGCTGGTAGAGCAGAGGACTGATCGAACCCTGCACAGCAGAACAACCCG
CGAACACGTTGAACAACACATTCGAGGGGACATTTGTATAGGAAAAGGCTAATTAATGCC
CCCCGTGCATTTGACCCCTTCCTTGTCGTGTTGGAGCAAACGAGCGAAAGCGCGTGAGCT
TCGGCCCTCAAGAAACCAACCCCGGCGCAATTCGCGCCAAGGAAAACTTTAAACTCAAGG
GTGTACTATCCCCATGTCGACCCCGTTTGCGGGTGCGCGATTGGTGATTGGGCACTCCTT
AGTCAAAACACAAACGACTCTCGGCAACGGATATCTTGGCTCTCGCATCGATGAAGAACG
TAGCGAAATGCGATACTTGGTGTGAATTGCAGAATCCCGTGAACCATCGAGTCTTTGAAC
GCAAGTTGCGCCTGAAGCCTTTAGGCCGAGGGCACGTCTGCATGGGCGTCACGCATCGCG
TCGCCCCCCC-AAGAAG--------CTTGGTGGGGAGCGTACATTGGCCTCCCGTGCCTC
AYCGTGCGGCTGGCTCAAAATAGAGTCCCCTATGAAGGACGTACGACAAGTGGTGGTTGA
TAATAAGGCCCTCGCGTTTGTTGTGCGAGAATCCTTTGTGGGATTTGGCTCGTTGATTAA
AGACCCTGACGACTCGCCTTCACAATCGCACCCTAGTGGTGGTTGATGGTGGAGACGTGC
TCTGACCGCGACCCCATGTCAGGCGGGACTACCCGCTGAATTTAAGCATATCAATAAGCG
GAGGAAAAGAAACTTACAAGGATTCCCTTAGTAACGGCGAGCGAACCGGGAATAGCCCAG
CTTGAAAATCGGAAGGCCTTGCCGTTCGAATTGTAGTCTGGAGAAGTGTCCTCAGCGGCG
G
>fragilis_Mt._Accellica_CAM11
AGCATAGATAGTTGGAATCCATTATGTAGCAGTTGGGGAAAGAAGGGGAATATTTCATTG
CTACAATACAAGTATGGATGATTGAAACTAATACGCCATGTATTTGGATATTTCCCTTGA
ACTGCGTAATATTTTTTATTTTCCACGAATAGTATAAGGGAATTTTCCGAAGCGAAAATG
GATTATGGGAGTGTGTGACTTGAGCTATTGATTGGTCTGTGCAGATACGTGCTTTTATCT
ATCTGCCACATTGTAATTAATAAACCAATGTGTCGTTGTTCCAACCATCGCGTAAGCCCC
GTACAGAAGATAGGCTGGTTCGCTTGAAGAGAATCTTTTCTATGATCAGATCCGAATCAT
GTCGTACATGAGCAGGCTCCGTAAGATCTAGTTCACTTAACTAAAAATGAAATAGTATTA
AAATGCACTCATTTCCTCTGCATTGACACGAGCTATGAGACTATCGGAGTCAAAGAAAGG
GTCTAAAGAATAAGCAAGGCTGGGCTATATTAGTAACAAGTAAATCCTTTGTATGTGTGT
TTGTAATTAGTAAACGGTCTCTCAATATTTTGAGGCTAACCACCGATCGTAAGGTTTGAG
ACGACCCAGAAAGCACTTGATCATATCATGATTTACTTTGTAAGCCTACTTGGGTAGTGA
GTATTTACTTGTAAGAACCGAATTCTTTTTGGGCTAGTTTCAAAAAGAATCCAGTCAATG
GTTCTTACGTAAAACCATTCATATCTCGTATATGTATGTGTCTAGATACCCTATCCATTT
TAGATGGATTCGTTTGGTAGTATGGGGAAGAAGTGGTCTCTAGAAGTACTACTAATTGAG
TTGAGGAATCAAACTGTATTAATAGTTTTTTCGATCGTTCTGCTTGCTTGAACTTTTTCA
AATAAAGATCTCTTTAGTTTCGAATTTCATTGGATTCTAGTGAAGGAATGTCTTCTATAA
GAGTCAAACAATTCGTTCAGATTGATCGGAACAAATAAATGTATCAAAGAAATATAATTG
GGTCCTATGTCAATTCCATATATAAAATGAATATTGACACGAATCTATTTACATATCTGA
TATA---------TGGTATTTATAGTAAGCCTTTAGCTTTATTAGAAAATAATAGAAAAT
AAAACTTTATACACTACAAGAAGACTAATCGATAGGAGGAGAGTATGGTAAGAAAGAACT
CGATGACTCTTTCTTACCATACTATCGGATTTCATAGAATGAAAGACCGTCGATTTCATT
TTAGATAAGACGAAAACTTGGCATTCCTTTCATTTTCTTTTTTCAACGATTGATAAGATC
AAGTTTGATTCAAATTCATTAATTATTTTGACTGACTGTTTTTACGTAAATGATAAGTAG
AAAAGCATATTATATTACAATAAAACTATATTCCATTGAACCTAAGAACTTGACAAAAGA
TTCAGAAGAGGGTATACCTAATAGAAAGAAAAA-AGTCATTAGGAATAGAAAAA------
--------------TGAAAGCACGCTACTCAAACAAAGCCCCCAAAATCCCTTTTTT---
GAAAAAAA------CAATGGCAGTGAAAGACTACTCAATAAAATCAAATTGAAAAGAGAG
GAACAATAACGCCCTCTTGAGAGAACAAGAAAGGCGTTATTGCTCCTTTTACTTCAAAAA
GGCATAGACACTCAAACTAATATCTTATCCATTTTTAGATGCTAACTCTTTTTCTTTGGT
TAGCGGTTTCAAATTCCTTATCTTTTCCATTCACCCGACTCTTTTAGAAACTGATCTGAA
CGGAAAGCTTTTTCTCTTATCAGAAGATATATGATATATCTCATACATGTACAAATGAAC
AAAGCAAGGAATCCCGATTTCAATGAGTCACGCTAGGTATTCTTATTCATACTGAAACTT
ACCAAGTTGTCCTTTTGCTGATCCAATCAATTCTAGACCTGGATGAGACTTTATAATACC
CTTTCAATTGACATAAACTTAAGTTCTCTCGTAAAATGAGTATAGAACAACGGGAATAGT
CGGGATAGCTCAGCTGGTAGAGCAGAGGACTGATCGAACCCTGCACAGCAGAACAACCCG
CGAACACGTTGAACAACACATTCGAGGGGACATTTGTATAGGAAAAGGCTAATTAATGCC
CCCCGTGCATTTGACCCCTTCCTTGTCGTGTTGGAGCAAAYGAGCGAAAGCGCGTGAGCT
TCGGCCCTCAAGAAACCAACCCCGGCGCAATTCGCGCCAAGGAAAACTTTAAACTCAAGG
GTGTACTATCCCCATGTCGACCCCGTTTGCGGGTGCGCGATTGGTGATTGGGCACTCCTT
AGTCAAAACACAAACGACTCTCGGCAACGGATATCTTGGCTCTCGCATCGATGAAGAACG
TAGCGAAATGCGATACTTGGTGTGAATTGCAGAATCCCGTGAACCATCGAGTCTTTGAAC
GCAAGTTGCGCCCGAAGCCTTTAGGCCGAGGGCACGTCTGCATGGGCGTCACGCATCGCG
TCGCCCCCCCCAAGAAG--------CTTGGTGGGGAGCGTACATTGGCCTCCCGTGCCTC
ACCGTGCGGCTGGCTCAAAATAGAGTCCCCTATGAAGGACGTACGACAAGTGGTGGTTGA
TAATAAGGCCCTCGCGTTTGTTGTGCGAGAATCCTTTGTGGGATTTGGCTCGTTGATTAA
AGACCCTGACGACTCGCCTTCACAATCGCACCCTAGTGGTGGTTGATGGTGGAGACGTGC
TCTGACCGCGACCCCATGTCAGGCGGGACTACCCGCTGAATTTAAGCATATCAATAAGCG
GAGGAAAAGAAACTTACAAGGATTCCCTTAGTAACGGCGAGCGAACCGGGAATAGCCCAG
CTTGAAAATCGGAAGGCCTTGCCGTTCGAATTGTAGTCTGGAGAAGTGTCCTCAGCGGCG
G
>fragilis_Mt._Cocuzzo_CAL2
AGCATAGATAGTTGGAATCCATTATGTAGCAGTTGGGGAAAGAAGGGGAATATTTCATTG
CTACAATACAAGTATGGATGATTGAAACTAATACGCCATGTATTTGGATATTTCCCTTGA
ACTGCGTAATATTTTTTATTTTCCACGAATAGTATAAGGGAATTTTCCGAAGCGAAAATG
GATTATGGGAGTGTGTGACTTGAGCTATTGATTGGTCTGTGCAGATACGTGCTTTTATCT
ATCTGCCACATTGTAATTAATAAACCAATGTGTCGTTGTTCCAACCATCGCGTAAGCCCC
GTACAGAAGATAGGCTGGTTCGCTTGAAGAGAATCTTTTCTATGATCAGATCCGAATCAT
GTCGTACATGAGCAGGCTCCGTAAGATCTAGTTCACTTAACTAAAAATGAAATAGTATTA
AAATGCACTCATTTCCTCTGCATTGACACGAGCTATGAGACTATCGGAGTCAAAGAAAGG
GTCTAAAGAATAAGCAAGGCTGGGCTATATTAGTAACAAGTAAATCCTTTGTATGTGTGT
TTGTAATTAGTAAACGGTCTCTCAATATTTTGAGGCTAACCACCGATCGTAAGGTTTGAG
ACGACCCAGAAAGCACTTGATCATATCATGATTTACTTTGTAAGCCTACTTGGGTAGTGA
GTATTTACTTGTAAGAACCGAATTCTTTTTGGGCTAGTTTCAAAAAGAATCCAGTCAATG
GTTCTTACGTAAAACCATTCATATCTCGTATATGTATGTGTCTAGATACCCTATCCATTT
TAGATGGATTCGTTTGGTAGTATGGGGAAGAAGTGGTCTCTAGAAGTACTACTAATTGAG
TTGAGGAATCAAACTGTATTAATAGTTTTTTCGATCGTTCTGCTTGCTTGAACTTTTTCA
AATAAAGATCTCTTTAGTTTCGAATTTCATTGGATTCTAGTGAAGGAATGTCTTCTATAA
GAGTCAAACAATTCGTTCAGATTGATCGGAACAAATAAATGTATCAAAGAAATATAATTG
GGTCCTATGTCAATTCCATATATAAAATGAATATTGACACGAATCTATTTACATATCTGA
TATA---------TGGTATTTATAGTAAGCCTTTAGCTTTATTAGAAAATAATAGAAAAT
AAAACTTTATACACTACAAGAAGACTAATCGATAGGAGGAGAGTATGGTAAGAAAGAACT
CGATGACTCTTTCTTACCATACTATCGGATTTCATAGAATGAAAGACCGTCGATTTCATT
TTAGATAAGACGAAAACTTGGCATTCCTTTCATTTTCTTTTTTCAACGATTGATAAGATC
AAGTTTGATTCAAATTCATTAATTATTTTGACTGACTGTTTTTACGTAAATGATAAGTAG
AAAAGCATATTATATTACAATAAAACTATATTCCATTGAACCTAAGAACTTGACAAAAGA
TTCAGAAGAGGGTATACCTAATAGAAAGAAAAA-AGTCATTAGGAATAGAAAAA------
--------------TGAAAGCACGCTACTCAAACAAAGCCCCCAAAATCCCTTTTTT---
GAAAAAAA------CAATGGCAGTGAAAGACTACTCAATAAAATCAAATTGAAAAGAGAG
GAACAATAACGCCCTCTTGAGAGAACAAGAAAGGCGTTATTGCTCCTTTTACTTCAAAAA
GGCATAGACACTCAAACTAATATCTTATCCATTTTTAGATGCTAACTCTTTTTCTTTGGT
TAGCGGTTTCAAATTCCTTATCTTTTCCATTCACCCGACTCTTTTAGAAACTGATCTGAA
CGGAAAGCTTTTTCTCTTATCAGAAGATATATGATATATCTCATACATGTACAAATGAAC
AAAGCAAGGAATCCCGATTTCAATGAGTCACGCTAGGTATTCTTATTCATACTGAAACTT
ACCAAGTTGTCCTTTTGCTGATCCAATCAATTCTAGACCTGGATGAGACTTTATAATACC
CTTTCAATTGACATAAACTTAAGTTCTCTCGTAAAATGAGTATAGAACAACGGGAATAGT
CGGGATAGCTCAGCTGGTAGAGCAGAGGACTGATCGAACCCTGCACAGCAGAACAACCCG
CGAACACGTTGAACAACACATTCGAGGGGACATTTGTATAGGAAAAGGCTAATTAATGCC
CCCCGTGCATTTGACCCCTTCCTTGTCGTGTTGGAGCAAACGAGCGAAAGCGCGTGAGCT
TCGGCCCTCAAGAAACCAACCCCGGCGCAATTCGCGCCAAGGAAAACTTTAAACTCAAGG
GTGTACTATCCCCATGTCGACCCCGTTTGCGGGTGCGCGATTGGTGATTGGGCACTCCTT
AGTCAAAACACAAACGACTCTCGGCAACGGATATCTTGGCTCTCGCATCGATGAAGAACG
TAGCGAAATGCGATACTTGGTGTGAATTGCAGAATCCCGTGAACCATCGAGTCTTTGAAC
GCAAGTTGCGCCCGAAGCCTTTAGGCCGAGGGCACGTCTGCATGGGCGTCACGCATCGCG
TCGCCCCCCCCAAGAAG--------CTTGGTGGGGAGCGTACATTGGCCTCCCGTGCCTC
ACCGTGCGGCTGGCTCAAAATAGAGTCCCCTATGAAGGACGTACGACAAGTGGTGGTTGA
TAATAAGGCCCTCGCGTTTGTTGTGCGAGAATCCTTTGTGGGATTTGGCTCGTTGATTAA
AGACCCTGACGACTCGCCTTCACAATCGCACCCTAGTGGTGGTTGATGGTGGAGACGTGC
TCTGACCGCGACCCCATGTCAGGCGGGACTACCCGCTGAATTTAAGCATATCAATAAGCG
GAGGAAAAGAAACTTACAAGGATTCCCTTAGTAACGGCGAGCGAACCGGGAATAGCCCAG
CTTGAAAATCGGAAGGCCTTGCCGTTCGAATTGTAGTCTGGAGAAGTGTCCTCAGCGGCG
G
>fragilis_Mt._Finestra_CAM12
AGCATAGATAGTTGGAATCCATTATGTAGCAGTTGGGGAAAGAAGGGGAATATTTCATTG
CTACAATACAAGTATGGATGATTGAAACTAATACGCCATGTATTTGGATATTTCCCTTGA
ACTGCGTAATATTTTTTATTTTCCACGAATAGTATAAGGGAATTTTCCGAAGCGAAAATG
GATTATGGGAGTGTGTGACTTGAGCTATTGATTGGTCTGTGCAGATACGTGCTTTTATCT
ATCTGCCACATTGTAATTAATAAACCAATGTGTCGTTGTTCCAACCATCGCGTAAGCCCC
GTACAGAAGATAGGCTGGTTCGCTTGAAGAGAATCTTTTCTATGATCAGATCCGAATCAT
GTCGTACATGAGCAGGCTCCGTAAGATCTAGTTCACTTAACTAAAAATGAAATAGTATTA
AAATGCACTCATTTCCTCTGCATTGACACGAGCTATGAGACTATCGGAGTCAAAGAAAGG
GTCTAAAGAATAAGCAAGGCTGGGCTATATTAGTAACAAGTAAATCCTTTGTATGTGTGT
TTGTAATTAGTAAACGGTCTCTCAATATTTTGAGGCTAACCACCGATCGTAAGGTTTGAG
ACGACCCAGAAAGCACTTGATCATATCATGATTTACTTTGTAAGCCTACTTGGGTAGTGA
GTATTTACTTGTAAGAACCGAATTCTTTTTGGGCTAGTTTCAAAAAGAATCCAGTCAATG
GTTCTTACGTAAAACCATTCATATCTCGTATATGTATGTGTCTAGATACCCTATCCATTT
TAGATGGATTCGTTTGGTAGTATGGGGAAGAAGTGGTCTCTAGAAGTACTACTAATTGAG
TTGAGGAATCAAACTGTATTAATAGTTTTTTCGATCGTTCTGCTTGCTTGAACTTTTTCA
AATAAAGATCTCTTTAGTTTCGAATTTCATTGGATTCTAGTGAAGGAATGTCTTCTATAA
GAGTCAAACAATTCGTTCAGATTGATCGGAACAAATAAATGTATCAAAGAAATATAATTG
GGTCCTATGTCAATTCCATATATAAAATGAATATTGACACGAATCTATTTACATATCTGA
TATA---------TGGTATTTATAGTAAGCCTTTAGCTTTATTAGAAAATAATAGAAAAT
AAAACTTTATACACTACAAGAAGACTAATCGATAGGAGGAGAGTATGGTAAGAAAGAACT
CGATGACTCTTTCTTACCATACTATCGGATTTCATAGAATGAAAGACCGTCGATTTCATT
TTAGATAAGACGAAAACTTGGCATTCCTTTCATTTTCTTTTTTCAACGATTGATAAGATC
AAGTTTGATTCAAATTCATTAATTATTTTGACTGACTGTTTTTACGTAAATGATAAGTAG
AAAAGCATATTATATTACAATAAAACTATATTCCATTGAACCTAAGAACTTGACAAAAGA
TTCAGAAGAGGGTATACCTAATAGAAAGAAAAA-AGTCATTAGGAATAGAAAAA------
--------------TGAAAGCACGCTACTCAAACAAAGCCCCCAAAATCCCTTTTTT---
GAAAAAAA------CAATGGCAGTGAAAGACTACTCAATAAAATCAAATTGAAAAGAGAG
GAACAATAACGCCCTCTTGAGAGAACAAGAAAGGCGTTATTGCTCCTTTTACTTCAAAAA
GGCATAGACACTCAAACTAATATCTTATCCATTTTTAGATGCTAACTCTTTTTCTTTGGT
TAGCGGTTTCAAATTCCTTATCTTTTCCATTCACCCGACTCTTTTAGAAACTGATCTGAA
CGGAAAGCTTTTTCTCTTATCAGAAGATATATGATATATCTCATACATGTACAAATGAAC
AAAGCAAGGAATCCCGATTTCAATGAGTCACGCTAGGTATTCTTATTCATACTGAAACTT
ACCAAGTTGTCCTTTTGCTGATCCAATCAATTCTAGACCTGGATGAGACTTTATAATACC
CTTTCAATTGACATAAACTTAAGTTCTCTCGTAAAATGAGTATAGAACAACGGGAATAGT
CGGGATAGCTCAGCTGGTAGAGCAGAGGACTGATCGAACCCTGCACAGCAGAACAACCCG
CGAACACGTTGAACAACACATTCGAGGGGACATTTGTATAGGAWAAGGCTAATTAATGCC
CCCCGTGCATTTGACCCCTTMCTTGTCGTGTTGGAGCAAACGAGCGAAAGCGCGTGAGCT
TCGGCCCTCAAGAAACCAACCCCGGCGCAATTCGCGCCAAGGAAAACTTTAAACTYAAGG
GTGTACTATCCCCRTGTCGACCCCGTTTGCGGGTGCGCGATTGGTGATTGGGCACTCCTT
AGTCAAAACACAAACGACTCTCGGCAACGGATATCTTGGCTCTCGCATCGATGAAGAACG
TAGCGAAATGCGATACTTGGTGTGAATTGCAGAATCCCGTGAACCATCGAGTCTTTGAAC
GCAAGTTGCGCCCGAAGCCTTTAGGCCGAGGGCACGTCTGCATGGGCGTCACGCATCGCG
TCGCCCCCCC-AAGAAG--------CTTGGTGGGGAGCGTACATTGGCCTCCCGTGCCTC
ACCGTGCGGYTGGCTCAAAATAGAGTCCCCTATGAAGGACGTACGACAAGTGGTGGTTGA
TAATAAGGCCCTCGCGTTTGTTGTGCGAGAATCCTTTGTGGGATTTGGMTCGTTGATTAA
AGACCCTGACGACTCGCCTTCACAATCKCACCCTAGTGGTGGTTGATGGTGGAGACGTGC
TCTGACCGCGACCCCATGTCAGGCGGGACTACCCGCTGAATTTAAGCATATCAATAAGCG
GAGGAAAAGAAACTTACAAGGATTCCCTTAGTAACGGCGAGCGAACCGGGAATAGCCCAG
CTTGAAAATCGGAAGGCYTTGCCGTTCGAATTGTAGTCTGGAGAAGTGTCCTCAGCGGCG
G
>fragilis_Mt._Orlando_LAZ4
AGCATAGATAGTTGGAATCCATTATGTAGCAGTTGGGGAAAGAAGGGGAATATTTCATTG
CTACAATACAAGTATGGATGATTGAAACTAATACGCCATGTATTTGGATATTTCCCTTGA
ACTGCGTAATATTTTTTATTTTCCACGAATAGTATAAGGGAATTTTCCGAAGCGAAAATG
GATTATGGGAGTGTGTGACTTGAGCTATTGATTGGTCTGTGCAGATACGTGCTTTTATCT
ATCTGCCACATTGTAATTAATAAACCAATGTGTCGTTGTTCCAACCATCGCGTAAGCCCC
GTACAGAAGATAGGCTGGTTCGCTTGAAGAGAATCTTTTCTATGATCAGATCCGAATCAT
GTCGTACATGAGCAGGCTCCGTAAGATCTAGTTCACTTAACTAAAAATGAAATAGTATTA
AAATGCACTCATTTCCTCTGCATTGACACGAGCTATGAGACTATCGGAGTCAAAGAAAGG
GTCTAAAGAATAAGCAAGGCTGGGCTATATTAGTAACAAGTAAATCCTTTGTATGTGTGT
TTGTAATTAGTAAACGGTCTCTCAATATTTTGAGGCTAACCACCGATCGTAAGGTTTGAG
ACGACCCAGAAAGCACTTGATCATATCATGATTTACTTTGTAAGCCTACTTGGGTAGTGA
GTATTTACTTGTAAGAACCGAATTCTTTTTGGGCTAGTTTCAAAAAGAATCCAGTCAATG
GTTCTTACGTAAAACCATTCATATCTCGTATATGTATGTGTCTAGATACCCTATCCATTT
TAGATGGATTCGTTTGGTAGTATGGGGAAGAAGTGGTCTCTAGAAGTACTACTAATTGAG
TTGAGGAATCAAACTGTATTAATAGTTTTTTCGATCGTTCTGCTTGCTTGAACTTTTTCA
AATAAAGATCTCTTTAGTTTCGAATTTCATTGGATTCTAGTGAAGGAATGTCTTCTATAA
GAGTCAAACAATTCGTTCAGATTGATCGGAACAAATAAATGTATCAAAGAAATATAATTG
GGTCCTATGTCAATTCCATATATAAAATGAATATTGACACGAATCTATTTACATATCTGA
TATA---------TGGTATTTATAGTAAGCCTTTAGCTTTATTAGAAAATAATAGAAAAT
AAAACTTTATACACTACAAGAAGACTAATCGATAGGAGGAGAGTATGGTAAGAAAGAACT
CGATGACTCTTTCTTACCATACTATCGGATTTCATAGAATGAAAGACCGTCGATTTCATT
TTAGATAAGACGAAAACTTGGCATTCCTTTCATTTTCTTTTTTCAACGATTGATAAGATC
AAGTTTGATTCAAATTCATTAATTATTTTGACTGACTGTTTTTACGTAAATGATAAGTAG
AAAAGCATATTATATTACAATAAAACTATATTCCATTGAACCTAAGAACTTGACAAAAGA
TTCAGAAGAGGGTATACCTAATAGAAAGAAAAA-AGTCATTAGGAATAGAAAAA------
--------------TGAAAGCACGCTACTCAAACAAAGCCCCCAAAATCCCTTTTTT---
GAAAAAAA------CAATGGCAGTGAAAGACTACTCAATAAAATCAAATTGAAAAGAGAG
GAACAATAACGCCCTCTTGAGAGAACAAGAAAGGCGTTATTGCTCCTTTTACTTCAAAAA
GGCATAGACACTCAAACTAATATCTTATCCATTTTTAGATGCTAACTCTTTTTCTTTGGT
TAGCGGTTTCAAATTCCTTATCTTTTCCATTCACCCGACTCTTTTAGAAACTGATCTGAA
CGGAAAGCTTTTTCTCTTATCAGAAGATATATGATATATCTCATACATGTACAAATGAAC
AAAGCAAGGAATCCCGATTTCAATGAGTCACGCTAGGTATTCTTATTCATACTGAAACTT
ACCAAGTTGTCCTTTTGCTGATCCAATCAATTCTAGACCTGGATGAGACTTTATAATACC
CTTTCAATTGACATAAACTTAAGTTCTCTCGTAAAATGAGTATAGAACAACGGGAATAGT
CGGGATAGCTCAGCTGGTAGAGCAGAGGACTGATCGAACCCTGCACAGCAGAACAACCCG
CGAACACGTTGAACAACACATTCGAGGGGACATTTGTATAGGATAAGGCTAATTAATGCC
CCCCGTGCATTTGACCCCTTMCTTGTCGTGTTGGAGCAAACGAGCGAAAGCGCGTGAGCT
TCGGCCCTCAAGAAACCAACCCCGGCGCAATTCGCGCCAAGGAAAACTTTAAACTYAAGG
GTGTACTATCCCCGTGTCGACCCCGTTTGCGGGTGCGCGATTGGTGATTGGGCACTCCTT
AGTCAAAACACAAACGACTCTCGGCAACGGATATCTTGGCTCTCGCATCGATGAAGAACG
TAGCGAAATGCGATACTTGGTGTGAATTGCAGAATCCCGTGAACCATCGAGTCTTTGAAC
GCAAGTTGCGCCCGAAGCCTTTAGGCCGAGGGCACGTCTGCATGGGCGTCACGCATCGCG
TCGCCCCCCC-AAGAAG--------CTTGGTGGGGAGCGTACATTGGCCTCCCGTGCCTC
ACCGTGCGGTTGGCTCAAAATAGAGTCCCCTATGAAGGACGTACGACAAGTGGTGGTTGA
TAATAAGGCCCTCGCGTTTGTTGTGCGAGAATCCTTTGTGGGATTTGGATCGTTGATTAA
AGACCCTGACGACTCGCCTTCACAATCTCACCCTAGTGGTGGTTGATGGTGGAGACGTGC
TCTGACCGCGACCCCATGTCAGGCGGGACTACCCGCTGAATTTAAGCATATCAATAAGCG
GAGGAAAAGAAACTTACAAGGATTCCCTTAGTAACGGCGAGCGAACCGGGAATAGCCCAG
CTTGAAAATCGGAAGGCTTTGCCGTTCGAATTGTAGTCTGGAGAAGTGTCCTCAGCGGCG
G
>fragilis_Mt._Orlando_LAZ5
AGCATAGATAGTTGGAATCCATTATGTAGCAGTTGGGGAAAGAAGGGGAATATTTCATTG
CTACAATACAAGTATGGATGATTGAAACTAATACGCCATGTATTTGGATATTTCCCTTGA
ACTGCGTAATATTTTTTATTTTCCACGAATAGTATAAGGGAATTTTCCGAAGCGAAAATG
GATTATGGGAGTGTGTGACTTGAGCTATTGATTGGTCTGTGCAGATACGTGCTTTTATCT
ATCTGCCACATTGTAATTAATAAACCAATGTGTCGTTGTTCCAACCATCGCGTAAGCCCC
GTACAGAAGATAGGCTGGTTCGCTTGAAGAGAATCTTTTCTATGATCAGATCCGAATCAT
GTCGTACATGAGCAGGCTCCGTAAGATCTAGTTCACTTAACTAAAAATGAAATAGTATTA
AAATGCACTCATTTCCTCTGCATTGACACGAGCTATGAGACTATCGGAGTCAAAGAAAGG
GTCTAAAGAATAAGCAAGGCTGGGCTATATTAGTAACAAGTAAATCCTTTGTATGTGTGT
TTGTAATTAGTAAACGGTCTCTCAATATTTTGAGGCTAACCACCGATCGTAAGGTTTGAG
ACGACCCAGAAAGCACTTGATCATATCATGATTTACTTTGTAAGCCTACTTGGGTAGTGA
GTATTTACTTGTAAGAACCGAATTCTTTTTGGGCTAGTTTCAAAAAGAATCCAGTCAATG
GTTCTTACGTAAAACCATTCATATCTCGTATATGTATGTGTCTAGATACCCTATCCATTT
TAGATGGATTCGTTTGGTAGTATGGGGAAGAAGTGGTCTCTAGAAGTACTACTAATTGAG
TTGAGGAATCAAACTGTATTAATAGTTTTTTCGATCGTTCTGCTTGCTTGAACTTTTTCA
AATAAAGATCTCTTTAGTTTCGAATTTCATTGGATTCTAGTGAAGGAATGTCTTCTATAA
GAGTCAAACAATTCGTTCAGATTGATCGGAACAAATAAATGTATCAAAGAAATATAATTG
GGTCCTATGTCAATTCCATATATAAAATGAATATTGACACGAATCTATTTACATATCTGA
TATA---------TGGTATTTATAGTAAGCCTTTAGCTTTATTAGAAAATAATAGAAAAT
AAAACTTTATACACTACAAGAAGACTAATCGATAGGAGGAGAGTATGGTAAGAAAGAACT
CGATGACTCTTTCTTACCATACTATCGGATTTCATAGAATGAAAGACCGTCGATTTCATT
TTAGATAAGACGAAAACTTGGCATTCCTTTCATTTTCTTTTTTCAACGATTGATAAGATC
AAGTTTGATTCAAATTCATTAATTATTTTGACTGACTGTTTTTACGTAAATGATAAGTAG
AAAAGCATATTATATTACAATAAAACTATATTCCATTGAACCTAAGAACTTGACAAAAGA
TTCAGAAGAGGGTATACCTAATAGAAAGAAAAA-AGTCATTAGGAATAGAAAAA------
--------------TGAAAGCACGCTACTCAAACAAAGCCCCCAAAATCCCTTTTTT---
GAAAAAAA------CAATGGCAGTGAAAGACTACTCAATAAAATCAAATTGAAAAGAGAG
GAACAATAACGCCCTCTTGAGAGAACAAGAAAGGCGTTATTGCTCCTTTTACTTCAAAAA
GGCATAGACACTCAAACTAATATCTTATCCATTTTTAGATGCTAACTCTTTTTCTTTGGT
TAGCGGTTTCAAATTCCTTATCTTTTCCATTCACCCGACTCTTTTAGAAACTGATCTGAA
CGGAAAGCTTTTTCTCTTATCAGAAGATATATGATATATCTCATACATGTACAAATGAAC
AAAGCAAGGAATCCCGATTTCAATGAGTCACGCTAGGTATTCTTATTCATACTGAAACTT
ACCAAGTTGTCCTTTTGCTGATCCAATCAATTCTAGACCTGGATGAGACTTTATAATACC
CTTTCAATTGACATAAACTTAAGTTCTCTCGTAAAATGAGTATAGAACAACGGGAATAGT
CGGGATAGCTCAGCTGGTAGAGCAGAGGACTGATCGAACCCTGCACAGCAGAACAACCCG
CGAACACGTTGAACAACACATTCGAGGGGACATTTGTATAGGATAAGGCTAATTAATGCC
CCCCGTGCATTTGACCCCTTACTTGTCGTGTTGGAGCAAACGAGCGAAAGCGCGTGAGCT
TCGGCCCTCAAGAAACCAACCCCGGCGCAATTCGCGCCAAGGAAAACTTTAAACTTAAGG
GTGTACTATCCCCRTGTCGACCCCGTTTGCGGGTGCGCGATTGGTGATTGGGCACTCCTT
AGTCAAAACACAAACGACTCTCGGCAACGGATATCTTGGCTCTYGCATCGATGAAGAACG
TAGCGAAATGCGATACTTGGTGTGAATTGCAGAATCCCGTGAACCATCGAGTCTTTGAAC
GCAAGTTGCGCCCGAAGCCTTTAGGCCGAGGGCACGTCTGCATGGGCGTCACGCATCGCG
TCGCCCCCCC-AAGAAG--------CTTGGTGGGGAGCGTACATTGGCCTCCCGTGCCTC
ACCGTGCGGTTGGCTCAAAATAGAGTCCCCTATGAAGGACGTACGACAAGTGGTGGTTGA
TAATAAGGCCCTCGCGTTTGTTGTGCGAGAATCCTTTGTGGGATTTGGATCGTTGATTAA
AGACCCTGACGACTCGCCTTCACAATCTCACCCTAGTGGTGGTTGATGGTGGAGACGTGC
TCTGACCGCGACCCCATGTCAGGCGGGACTACCCGCTGAATTTAAGCATATCAATAAGCG
GAGGAAAAGAAACTTACAAGGATTCCCTTAGTAACGGCGAGCGAACCGGGAATAGCCCAG
CTTGAAAATCGGAAGGCYTTGCCGTTCGAATTGTAGTCTGGAGAAGTGTCCTCAGCGGCG
G
>fragilis_Mt._Orlando_LAZ6
AGCATAGATAGTTGGAATCCATTATGTAGCAGTTGGGGAAAGAAGGGGAATATTTCATTG
CTACAATACAAGTATGGATGATTGAAACTAATACGCCATGTATTTGGATATTTCCCTTGA
ACTGCGTAATATTTTTTATTTTCCACGAATAGTATAAGGGAATTTTCCGAAGCGAAAATG
GATTATGGGAGTGTGTGACTTGAGCTATTGATTGGTCTGTGCAGATACGTGCTTTTATCT
ATCTGCCACATTGTAATTAATAAACCAATGTGTCGTTGTTCCAACCATCGCGTAAGCCCC
GTACAGAAGATAGGCTGGTTCGCTTGAAGAGAATCTTTTCTATGATCAGATCCGAATCAT
GTCGTACATGAGCAGGCTCCGTAAGATCTAGTTCACTTAACTAAAAATGAAATAGTATTA
AAATGCACTCATTTCCTCTGCATTGACACGAGCTATGAGACTATCGGAGTCAAAGAAAGG
GTCTAAAGAATAAGCAAGGCTGGGCTATATTAGTAACAAGTAAATCCTTTGTATGTGTGT
TTGTAATTAGTAAACGGTCTCTCAATATTTTGAGGCTAACCACCGATCGTAAGGTTTGAG
ACGACCCAGAAAGCACTTGATCATATCATGATTTACTTTGTAAGCCTACTTGGGTAGTGA
GTATTTACTTGTAAGAACCGAATTCTTTTTGGGCTAGTTTCAAAAAGAATCCAGTCAATG
GTTCTTACGTAAAACCATTCATATCTCGTATATGTATGTGTCTAGATACCCTATCCATTT
TAGATGGATTCGTTTGGTAGTATGGGGAAGAAGTGGTCTCTAGAAGTACTACTAATTGAG
TTGAGGAATCAAACTGTATTAATAGTTTTTTCGATCGTTCTGCTTGCTTGAACTTTTTCA
AATAAAGATCTCTTTAGTTTCGAATTTCATTGGATTCTAGTGAAGGAATGTCTTCTATAA
GAGTCAAACAATTCGTTCAGATTGATCGGAACAAATAAATGTATCAAAGAAATATAATTG
GGTCCTATGTCAATTCCATATATAAAATGAATATTGACACGAATCTATTTACATATCTGA
TATA---------TGGTATTTATAGTAAGCCTTTAGCTTTATTAGAAAATAATAGAAAAT
AAAACTTTATACACTACAAGAAGACTAATCGATAGGAGGAGAGTATGGTAAGAAAGAACT
CGATGACTCTTTCTTACCATACTATCGGATTTCATAGAATGAAAGACCGTCGATTTCATT
TTAGATAAGACGAAAACTTGGCATTCCTTTCATTTTCTTTTTTCAACGATTGATAAGATC
AAGTTTGATTCAAATTCATTAATTATTTTGACTGACTGTTTTTACGTAAATGATAAGTAG
AAAAGCATATTATATTACAATAAAACTATATTCCATTGAACCTAAGAACTTGACAAAAGA
TTCAGAAGAGGGTATACCTAATAGAAAGAAAAA-AGTCATTAGGAATAGAAAAA------
--------------TGAAAGCACGCTACTCAAACAAAGCCCCCAAAATCCCTTTTTT---
GAAAAAAA------CAATGGCAGTGAAAGACTACTCAATAAAATCAAATTGAAAAGAGAG
GAACAATAACGCCCTCTTGAGAGAACAAGAAAGGCGTTATTGCTCCTTTTACTTCAAAAA
GGCATAGACACTCAAACTAATATCTTATCCATTTTTAGATGCTAACTCTTTTTCTTTGGT
TAGCGGTTTCAAATTCCTTATCTTTTCCATTCACCCGACTCTTTTAGAAACTGATCTGAA
CGGAAAGCTTTTTCTCTTATCAGAAGATATATGATATATCTCATACATGTACAAATGAAC
AAAGCAAGGAATCCCGATTTCAATGAGTCACGCTAGGTATTCTTATTCATACTGAAACTT
ACCAAGTTGTCCTTTTGCTGATCCAATCAATTCTAGACCTGGATGAGACTTTATAATACC
CTTTCAATTGACATAAACTTAAGTTCTCTCGTAAAATGAGTATAGAACAACGGGAATAGT
CGGGATAGCTCAGCTGGTAGAGCAGAGGACTGATCGAACCCTGCACAGCAGARCAACCCG
CGAACACGTTSAACAACACATTCGAGGGGACATTTGTATAGGAWAAGGCTAATTAATGCC
CCCCGTGCATTTGACCCCTTACTTGTCGTGTTGGAGCAAACGAGCGAAAGCGCGTGAGCT
TCGGCCCTCAAGAAACCAACCCCGGCGCAATTCGCGCCAAGGAAAACTTTAAACTYAAGG
GTGTACTATCCCCRTGTCGACCCCGTTTGCGGGTGCGCGATTGGTGATTGGGCACTCCTT
AGTCAAAACACAAACGACTCTCGGCAACGGATATCTTGGCTCTYGCATCGATGAAGAACG
TAGCGAAATGCGATACTTGGTGTGAATTGCAGAATCCCGTGAACCATCGAGTCTTTGAAC
GCAAGTTGCGCCCGAAGCCTTTAGGCCGAGGGCACGTCTGCATGGGCGTCACGCATCGCG
TCGCCCCCCC-AAGAAG--------CTTGGTGGGGAGCGTACATTGGCCTCCCGTGCCTC
ACCGTGCGGYTGGCTCAAAATAGAGTCCCCTATGAAGGACGTACGACAAGTGGTGGTTGA
TAATAAGGCCCTCGCGTTTGTTGTGCGAGAATCCTTTGTGGGATTTGGMTCGTTGATTAA
AGACCCTGACGACTCGCCTTCACAATCKCACCCTAGTGGTGGTTGATGGTGGAGACGTGC
TCTGACCGCGACCCCATGTCAGGCGGGACTACCCGCTGAATTTAAGCATATCAATAAGCG
GAGGAAAAGAAACTTACAAGGATTCCCTTAGTAACGGCGAGCGAACCGGGAATAGCCCAG
CTTGAAAATCGGAAGGCYTTGCCGTTCGAATTGTAGTCTGGAGAAGTGTCCTCAGCGGCG
G
>fragilis_Mt._Orlando_LAZ7
AGCATAGATAGTTGGAATCCATTATGTAGCAGTTGGGGAAAGAAGGGGAATATTTCATTG
CTACAATACAAGTATGGATGATTGAAACTAATACGCCATGTATTTGGATATTTCCCTTGA
ACTGCGTAATATTTTTTATTTTCCACGAATAGTATAAGGGAATTTTCCGAAGCGAAAATG
GATTATGGGAGTGTGTGACTTGAGCTATTGATTGGTCTGTGCAGATACGTGCTTTTATCT
ATCTGCCACATTGTAATTAATAAACCAATGTGTCGTTGTTCCAACCATCGCGTAAGCCCC
GTACAGAAGATAGGCTGGTTCGCTTGAAGAGAATCTTTTCTATGATCAGATCCGAATCAT
GTCGTACATGAGCAGGCTCCGTAAGATCTAGTTCACTTAACTAAAAATGAAATAGTATTA
AAATGCACTCATTTCCTCTGCATTGACACGAGCTATGAGACTATCGGAGTCAAAGAAAGG
GTCTAAAGAATAAGCAAGGCTGGGCTATATTAGTAACAAGTAAATCCTTTGTATGTGTGT
TTGTAATTAGTAAACGGTCTCTCAATATTTTGAGGCTAACCACCGATCGTAAGGTTTGAG
ACGACCCAGAAAGCACTTGATCATATCATGATTTACTTTGTAAGCCTACTTGGGTAGTGA
GTATTTACTTGTAAGAACCGAATTCTTTTTGGGCTAGTTTCAAAAAGAATCCAGTCAATG
GTTCTTACGTAAAACCATTCATATCTCGTATATGTATGTGTCTAGATACCCTATCCATTT
TAGATGGATTCGTTTGGTAGTATGGGGAAGAAGTGGTCTCTAGAAGTACTACTAATTGAG
TTGAGGAATCAAACTGTATTAATAGTTTTTTCGATCGTTCTGCTTGCTTGAACTTTTTCA
AATAAAGATCTCTTTAGTTTCGAATTTCATTGGATTCTAGTGAAGGAATGTCTTCTATAA
GAGTCAAACAATTCGTTCAGATTGATCGGAACAAATAAATGTATCAAAGAAATATAATTG
GGTCCTATGTCAATTCCATATATAAAATGAATATTGACACGAATCTATTTACATATCTGA
TATA---------TGGTATTTATAGTAAGCCTTTAGCTTTATTAGAAAATAATAGAAAAT
AAAACTTTATACACTACAAGAAGACTAATCGATAGGAGGAGAGTATGGTAAGAAAGAACT
CGATGACTCTTTCTTACCATACTATCGGATTTCATAGAATGAAAGACCGTCGATTTCATT
TTAGATAAGACGAAAACTTGGCATTCCTTTCATTTTCTTTTTTCAACGATTGATAAGATC
AAGTTTGATTCAAATTCATTAATTATTTTGACTGACTGTTTTTACGTAAATGATAAGTAG
AAAAGCATATTATATTACAATAAAACTATATTCCATTGAACCTAAGAACTTGACAAAAGA
TTCAGAAGAGGGTATACCTAATAGAAAGAAAAA-AGTCATTAGGAATAGAAAAA------
--------------TGAAAGCACGCTACTCAAACAAAGCCCCCAAAATCCCTTTTTT---
GAAAAAAA------CAATGGCAGTGAAAGACTACTCAATAAAATCAAATTGAAAAGAGAG
GAACAATAACGCCCTCTTGAGAGAACAAGAAAGGCGTTATTGCTCCTTTTACTTCAAAAA
GGCATAGACACTCAAACTAATATCTTATCCATTTTTAGATGCTAACTCTTTTTCTTTGGT
TAGCGGTTTCAAATTCCTTATCTTTTCCATTCACCCGACTCTTTTAGAAACTGATCTGAA
CGGAAAGCTTTTTCTCTTATCAGAAGATATATGATATATCTCATACATGTACAAATGAAC
AAAGCAAGGAATCCCGATTTCAATGAGTCACGCTAGGTATTCTTATTCATACTGAAACTT
ACCAAGTTGTCCTTTTGCTGATCCAATCAATTCTAGACCTGGATGAGACTTTATAATACC
CTTTCAATTGACATAAACTTAAGTTCTCTCGTAAAATGAGTATAGAACAACGGGAATAGT
CGGGATAGCTCAGCTGGTAGAGCAGAGGACTGATCGAACCCTGCACAGCAGARCAACCCG
CGAACACGTTSAACAACACATTCGAGGGGACATTTGTATAGGAWAAGGCTAATTAATGCC
CCCCGTGCATTTGACCCCTTACTTGTCGTGTTGGAGCAAACGAGCGAAAGCGCGTGAGCT
TCGGCCCTCAAGAAACCAACCCCGGCGCAATTCGCGCCAAGGAAAACTTTAAACTYAAGG
GTGTACTATCCCCRTGTCGACCCCGTTTGCGGGTGCGCGATTGGTGATTGGGCACTCCTT
AGTCAAAACACAAACGACTCTCGGCAACGGATATCTTGGCTCTYGCATCGATGAAGAACG
TAGCGAAATGCGATACTTGGTGTGAATTGCAGAATCCCGTGAACCATCGAGTCTTTGAAC
GCAAGTTGCGCCCGAAGCCTTTAGGCCGAGGGCACGTCTGCATGGGCGTCACGCATCGCG
TCGCCCCCCC-AAGAAG--------CTTGGTGGGGAGCGTACATTGGCCTCCCGTGCCTC
ACCGTGCGGYTGGCTCAAAATAGAGTCCCCTATGAAGGACGTACGACAAGTGGTGGTTGA
TAATAAGGCCCTCGCGTTTGTTGTGCGAGAATCCTTTGTGGGATTTGGMTCGTTGATTAA
AGACCCTGACGACTCGCCTTCACAATCKCACCCTAGTGGTGGTTGATGGTGGAGACGTGC
TCTGACCGCGACCCCATGTCAGGCGGGACTACCCGCTGAATTTAAGCATATCAATAAGCG
GAGGAAAAGAAACTTACAAGGATTCCCTTAGTAACGGCGAGCGAACCGGGAATAGCCCAG
CTTGAAAATCGGAAGGCYTTGCCGTTCGAATTGTAGTCTGGAGAAGTGTCCTCAGCGGCG
G
>fragilis_Mts._Alburni_CAM13
AGCATAGATAGTTGGAATCCATTATGTAGCAGTTGGGGAAAGAAGGGGAATATTTCATTG
CTACAATACAAGTATGGATGATTGAAACTAATACGCCATGTATTTGGATATTTCCCTTGA
ACTGCGTAATATTTTTTATTTTCCACGAATAGTATAAGGGAATTTTCCGAAGCGAAAATG
GATTATGGGAGTGTGTGACTTGAGCTATTGATTGGTCTGTGCAGATACGTGCTTTTATCT
ATCTGCCACATTGTAATTAATAAACCAATGTGTCGTTGTTCCAACCATCGCGTAAGCCCC
GTACAGAAGATAGGCTGGTTCGCTTGAAGAGAATCTTTTCTATGATCAGATCCGAATCAT
GTCGTACATGAGCAGGCTCCGTAAGATCTAGTTCACTTAACTAAAAATGAAATAGTATTA
AAATGCACTCATTTCCTCTGCATTGACACGAGCTATGAGACTATCGGAGTCAAAGAAAGG
GTCTAAAGAATAAGCAAGGCTGGGCTATATTAGTAACAAGTAAATCCTTTGTATGTGTGT
TTGTAATTAGTAAACGGTCTCTCAATATTTTGAGGCTAACCACCGATCGTAAGGTTTGAG
ACGACCCAGAAAGCACTTGATCATATCATGATTTACTTTGTAAGCCTACTTGGGTAGTGA
GTATTTACTTGTAAGAACCGAATTCTTTTTGGGCTAGTTTCAAAAAGAATCCAGTCAATG
GTTCTTACGTAAAACCATTCATATCTCGTATATGTATGTGTCTAGATACCCTATCCATTT
TAGATGGATTCGTTTGGTAGTATGGGGAAGAAGTGGTCTCTAGAAGTACTACTAATTGAG
TTGAGGAATCAAACTGTATTAATAGTTTTTTCGATCGTTCTGCTTGCTTGAACTTTTTCA
AATAAAGATCTCTTTAGTTTCGAATTTCATTGGATTCTAGTGAAGGAATGTCTTCTATAA
GAGTCAAACAATTCGTTCAGATTGATCGGAACAAATAAATGTATCAAAGAAATATAATTG
GGTCCTATGTCAATTCCATATATAAAATGAATATTGACACGAATCTATTTACATATCTGA
TATA---------TGGTATTTATAGTAAGCCTTTAGCTTTATTAGAAAATAATATAAAAT
AAAACTTTATACACTACAAGAAGACTAATCGATAGGAGGAGAGTATGGTAAGAAAGAACT
CGATGACTCTTTCTTACCATACTATCGGATTTCATAGAATGAAAGACCGTCGATTTCATT
TTAGATAAGACGAAAACTTGGCATTCCTTTCATTTTCTTTTTTCAACGATTGATAAGATC
AAGTTTGATTCAAATTCATTAATTATTTTGACTGACTGTTTTTACGTAAATGATAAGTAG
AAAAGCATATTATATTACAATAAAACTATATTCCATTGAACCTAAGAACTTGACAAAAGA
TTCAGAAGAGGGTATACCTAATAGAAAGAAAAA-AGTCATTAGGAATAGAAAAA------
--------------TGAAAGCACGCTACTCAAACAAAGCCCCCAAAATCCCTTTTTTTTT
GAAAAAAA------CAATGGCAGTGAAAGACTACTCAATAAAATCAAATTGAAAAGAGAG
GAACAATAACGCCCTCTTGAGAGAACAAGAAAGGCGTTATTGCTCCTTTTACTTCAAAAA
GGCATAGACACTCAAACTAATATCTTATCCATTTTTAGATGCTAACTCTTTTTCTTTGGT
TAGCGGTTTCAAATTCCTTATCTTTTCCATTCACCCGACTCTTTTAGAAACTGATCTGAA
CGGAAAGCTTTTTCTCTTATCAGAAGATATATGATATATCTCATACATGTACAAATGAAC
AAAGCAAGGAATCCCGATTTCAATGAGTCACGCTAGGTATTCTTATTCATACTGAAACTT
ACCAAGTTGTCCTTTTGCTGATCCAATCAATTCTAGACCTGGATGAGACTTTATAATACC
CTTTCAATTGACATAAACTTAAGTTCTCTCGTAAAATGAGTATAGAACAACGGGAATAGT
CGGGATAGCTCAGCTGGTAGAGCAGAGGACTGATCGAACCCTGCACAGCAGAACAACCCG
CGAACACGTTGAACAACACATTTGAGGGGACATTTGTATAGGAAAAGGCTAATTAATGCC
CCCCGTGCATTTGACCCCTTCCTTGTCGTGTTGGAGCAAACGAGCGAGAGCGCGTGAGCT
TCGGCCCTCAAGAAACCAACCCCGGCGCAATTCGCGCCAAGGAAAACTTTAAACTCAAGG
GTGTACTATCCCCATGTCGACCCCGTTTGCGGGTGCGCGATTGGTGATTGGGCACTCCTT
AGTCAAAACACAAACGACTCTCGGCAACGGATATCTTGGCTCTCGCATCGATGAAGAACG
TAGCGAAATGCGATACTTGGTGTGAATTGCAGAATCCCGTGAACCATCGAGTCTTTGAAC
GCAAGTTGCGCCTGAAGCCTTTAGGCCGAGGGCACGTCTGCATGGGCGTCACGCATCGCG
TCGCCCCCCC-AAGAAG--------CTTGGTGGGGAGCGTACATTGGCCTCCCGTGCCTC
ATCGTGCGGCTGGCTCAAAATAGAGTCCCCTATGAAGGACGTACGACAAGTGGTGGTTGA
TAATAAGGCCCTCGCGTTTGTTGTGTGAGAATCCTTTGTGGGATTTGGCTCGTTGATTAA
AGACCCTGACGACTCGCCTTCACAATCGCACCCTAGTGGTGGTTGATGGTGGAGACGTGC
TCTGACCGCGACCCCATGTCAGGCGGGACTACCCGCTGAATTTAAGCATATCAATAAGCG
GAGGAAAAGAAACTTACAAGGATTCCCTTAGTAACGGCGAGCGAACCGGGAATAGCCCAG
CTTGAAAATCGGAAGGCCTTGCCGTTCGAATTGTAGTCTGGAGAAGTGTCCTCAGCGGCG
G
>fragilis_Mts._Alburni_CAM14
AGCATAGATAGTTGGAATCCATTATGTAGCAGTTGGGGAAAGAAGGGGAATATTTCATTG
CTACAATACAAGTATGGATGATTGAAACTAATACGCCATGTATTTGGATATTTCCCTTGA
ACTGCGTAATATTTTTTATTTTCCACGAATAGTATAAGGGAATTTTCCGAAGCGAAAATG
GATTATGGGAGTGTGTGACTTGAGCTATTGATTGGTCTGTGCAGATACGTGCTTTTATCT
ATCTGCCACATTGTAATTAATAAACCAATGTGTCGTTGTTCCAACCATCGCGTAAGCCCC
GTACAGAAGATAGGCTGGTTCGCTTGAAGAGAATCTTTTCTATGATCAGATCCGAATCAT
GTCGTACATGAGCAGGCTCCGTAAGATCTAGTTCACTTAACTAAAAATGAAATAGTATTA
AAATGCACTCATTTCCTCTGCATTGACACGAGCTATGAGACTATCGGAGTCAAAGAAAGG
GTCTAAAGAATAAGCAAGGCTGGGCTATATTAGTAACAAGTAAATCCTTTGTATGTGTGT
TTGTAATTAGTAAACGGTCTCTCAATATTTTGAGGCTAACCACCGATCGTAAGGTTTGAG
ACGACCCAGAAAGCACTTGATCATATCATGATTTACTTTGTAAGCCTACTTGGGTAGTGA
GTATTTACTTGTAAGAACCGAATTCTTTTTGGGCTAGTTTCAAAAAGAATCCAGTCAATG
GTTCTTACGTAAAACCATTCATATCTCGTATATGTATGTGTCTAGATACCCTATCCATTT
TAGATGGATTCGTTTGGTAGTATGGGGAAGAAGTGGTCTCTAGAAGTACTACTAATTGAG
TTGAGGAATCAAACTGTATTAATAGTTTTTTCGATCGTTCTGCTTGCTTGAACTTTTTCA
AATAAAGATCTCTTTAGTTTCGAATTTCATTGGATTCTAGTGAAGGAATGTCTTCTATAA
GAGTCAAACAATTCGTTCAGATTGATCGGAACAAATAAATGTATCAAAGAAATATAATTG
GGTCCTATGTCAATTCCATATATAAAATGAATATTGACACGAATCTATTTACATATCTGA
TATA---------TGGTATTTATAGTAAGCCTTTAGCTTTATTAGAAAATAATATAAAAT
AAAACTTTATACACTACAAGAAGACTAATCGATAGGAGGAGAGTATGGTAAGAAAGAACT
CGATGACTCTTTCTTACCATACTATCGGATTTCATAGAATGAAAGACCGTCGATTTCATT
TTAGATAAGACGAAAACTTGGCATTCCTTTCATTTTCTTTTTTCAACGATTGATAAGATC
AAGTTTGATTCAAATTCATTAATTATTTTGACTGACTGTTTTTACGTAAATGATAAGTAG
AAAAGCATATTATATTACAATAAAACTATATTCCATTGAACCTAAGAACTTGACAAAAGA
TTCAGAAGAGGGTATACCTAATAGAAAGAAAAA-AGTCATTAGGAATAGAAAAA------
--------------TGAAAGCACGCTACTCAAACAAAGCCCCCAAAATCCCTTTTTTTTT
GAAAAAAA------CAATGGCAGTGAAAGACTACTCAATAAAATCAAATTGAAAAGAGAG
GAACAATAACGCCCTCTTGAGAGAACAAGAAAGGCGTTATTGCTCCTTTTACTTCAAAAA
GGCATAGACACTCAAACTAATATCTTATCCATTTTTAGATGCTAACTCTTTTTCTTTGGT
TAGCGGTTTCAAATTCCTTATCTTTTCCATTCACCCGACTCTTTTAGAAACTGATCTGAA
CGGAAAGCTTTTTCTCTTATCAGAAGATATATGATATATCTCATACATGTACAAATGAAC
AAAGCAAGGAATCCCGATTTCAATGAGTCACGCTAGGTATTCTTATTCATACTGAAACTT
ACCAAGTTGTCCTTTTGCTGATCCAATCAATTCTAGACCTGGATGAGACTTTATAATACC
CTTTCAATTGACATAAACTTAAGTTCTCTCGTAAAATGAGTATAGAACAACGGGAATAGT
CGGGATAGCTCAGCTGGTAGAGCAGAGGACTGATCGAACCCTGCACAGCAGAACAACCCG
CGAACACGTTGAACAACACATTYGAGGGGACATTTGTATAGGAAAAGGCTAATTAATGCC
CCCCGTGCATTTGACCCCTTCCTTGTCGTGTTGGAGCAAACGAGCGAGAGCGCGTGAGCT
TCGGCCCTCAAGAAACCAACCCCGGCGCAATTCGCGCCAAGGAAAACTTTAAACTCAAGG
GTGTACTATCCCCATGTCGACCCCGTTTGCGGGTGCGCGATTGGTGATTGGGCACTCCTT
AGTCAAAACACAAACGACTCTCGGCAACGGATATCTTGGCTCTCGCATCGATGAAGAACG
TAGCGAAATGCGATACTTGGTGTGAATTGCAGAATCCCGTGAACCATCGAGTCTTTGAAC
GCAAGTTGCGCCTGAAGCCTTTAGGCCGAGGGCACGTCTGCATGGGCGTCACGCATCGCG
TCGCCCCCCC-AAGAAG--------CTTGGTGGGGAGCGTACATTGGCCTCCCGTGCCTC
ATCGTGCGGTTGGCTCAAAATAGAGTCCCCTATGAAGGACGTACGACAAGTGGTGGTTGA
TAATAAGGCCCTCGCGTTTGTTGTGTGAGAATCCTTTGTGGGATTTGGCTCGTTGATTAA
AGACCCTGACGACTCGCCTTCACAATCGCACCCTAGTGGTGGTTGATGGTGGAGACGTGC
TCTGACCGCGACCCCATGTCAGGCGGGACTACCCGCTGAATTTAAGCATATCAATAAGCG
GAGGAAAAGAAACTTACAAGGATTCCCTTAGTAACGGCGAGCGAACCGGGAATAGCCCAG
CTTGAAAATCGGAAGGCCTTGCCGTTCGAATTGTAGTCTGGAGAAGTGTCCTCAGCGGCG
G
>fragilis_Orsomarso_CAL8
AGCATAGATAGTTGGAATCCATTATGTAGCAGTTGGGGAAAGAAGGGGAATATTTCATTG
CTACAATACAAGTATGGATGATTGAAACTAATACGCCATGTATTTGGATATTTCCCTTGA
ACTGCGTAATATTTTTTATTTTCCACGAATAGTATAAGGGAATTTTCCGAAGCGAAAATG
GATTATGGGAGTGTGTGACTTGAGCTATTGATTGGTCTGTGCAGATACGTGCTTTTATCT
ATCTGCCACATTGTAATTAATAAACCAATGTGTCGTTGTTCCAACCATCGCGTAAGCCCC
GTACAGAAGATAGGCTGGTTCGCTTGAAGAGAATCTTTTCTATGATCAGATCCGAATCAT
GTCGTACATGAGCAGGCTCCGTAAGATCTAGTTCACTTAACTAAAAATGAAATAGTATTA
AAATGCACTCATTTCCTCTGCATTGACACGAGCTATGAGACTATCGGAGTCAAAGAAAGG
GTCTAAAGAATAAGCAAGGCTGGGCTATATTAGTAACAAGTAAATCCTTTGTATGTGTGT
TTGTAATTAGTAAACGGTCTCTCAATATTTTGAGGCTAACCACCGATCGTAAGGTTTGAG
ACGACCCAGAAAGCACTTGATCATATCATGATTTACTTTGTAAGCCTACTTGGGTAGTGA
GTATTTACTTGTAAGAACCGAATTCTTTTTGGGCTAGTTTCAAAAAGAATCCAGTCAATG
GTTCTTACGTAAAACCATTCATATCTCGTATATGTATGTGTCTAGATACCCTATCCATTT
TAGATGGATTCGTTTGGTAGTATGGGGAAGAAGTGGTCTCTAGAAGTACTACTAATTGAG
TTGAGGAATCAAACTGTATTAAAAGTTTTTTCGATCGTTCTGCTTGCTTGAACTTTTTCA
AATAAAGATCTCTTTAGTTTCGAATTTCATTGGATTCTAGTGAAGGAATGTCTTCTATAA
GAGTCAAACAATTCGTTCAGATTGATCGGAACAAATAAATGTATCAAAGAAATATAATTG
GGTCCTATGTCAATTCCATATATAAAATGAATATTGACACGAATCTATTTACATATCTGA
TATA---------TGGTATTTATAGTAAGCCTTTAGCTTTATTAGAAAATAATAGAAAAT
AAAACTTTATACACTACAAGAAGACTAATCGATAGGAGGAGAGTATGGTAAGAAAGAACT
CGATGACTCTTTCTTACCATACTATCGGATTTCATAGAATGAAAGACCGTCGATTTCATT
TTAGATAAGACGAAAACTTGGCATTCCTTTCATTTTCTTTTTTCAACGATTGATAAGATC
AAGTTTGATTCAAATTCATTAATTATTTTGACTGACTGTTTTTACGTAAATGATAAGTAG
AAAAGCATATTATATTACAATAAAACTATATTCCATTGAACCTAAGAACTTGACAAAAGA
TTCAGAAGAGGGTATACCTAATAGAAAGAAAAA-AGTCATTAGGAATAGAAAAA------
--------------TGAAAGCACGCTACTCAAACAAAGCCCCCAAAATCCCTTTTTT---
GAAAAAAAAAAAA-CAATGGCAGTGAAAGACTACTCAATAAAATCAAATTGAAAAGAGAG
GAACAATAACGCCCTCTTGAGAGAACAAGAAAGGCGTTATTGCTCCTTTTACTTCAAAAA
GGCATAGACACTCAAACTAATATCTTATCCATTTTTAGATGCTAACTCTTTTTCTTTGGT
TAGCGGTTTCAAATTCCTTATCTTTTCCATTCACCCGACTCTTTTAGAAACTGATCTGAA
CGGAAAGCTTTTTCTCTTATCAGAAGATATATGATATATCTCATACATGTACAAATGAAC
AAAGCAAGGAATCCCGATTTCAATGAGTCACGCTAGGTATTCTTATTCATACTCAAACTT
ACCAAGTTGTCCTTTTGCTGATCCAATCAATTCTAGACCTGGATGAGACTTTATAATACC
CTTTCAATTGACATAAACTTAAGTTCTCTCGTAAAATGAGTATAGAACAACGGGAATAGT
CGGGATAGCTCAGCTGGTAGAGCAGAGGACTGATCGAACCCTGCACAGCAGAACAACCCG
CGAACACGTTGAACAACACATTYGAGGGGACATTTGTATAGGAAAAGGCTAATTAATGCC
CCCCGTGCATTTGACCCCTTCCTTGTCGTGTTGGAGCAAACGAGCGAGAGCGCGTGAGCT
TCGGCCCTCAAGAAACCAACCCCGGCGCAATTCGCGCCAAGGAAAACTTTAAACTCAAGG
GTGTACTATCCCCATGTCGACCCCGTTTGCGGGTACGCGATTGGTGATTGGGCACTCCTT
AGTCAAAACACAAACGACTCTCGGCAACGGATATCTTGGCTCTCGCATCGATGAAGAACG
TAGCGAAATGCGATACTTGGTGTGAATTGCAGAATCCCGTGAACCATCGAGTCTTTGAAC
GCAAGTTGCGCCTGAAGCCTTTAGGCCGAGGGCACGTCTGCATGGGCGTCACGCATCGCG
TCGCCCCCCC-AAGAAG--------CTTGGTGGGGAGCGTACATTGGCCTCCCGTGCCTC
ATCGTGCGGCTGGCTCAAAATAGAGTCCCCTATGAAGGACGTACGACAAGTGGTGGTTGA
TAATAAGGCCCTCGCGTTTGTTGTGCGAGAATCCTTTGTGGGATTTGGCTCGTTGATTAA
AGACCCTGACGACTCGCCTTCACAATCGCACCCTAGTGGTGGTTGATGGTGGAGACGTGC
TCTGACCGCGACCCCATGTCAGGCGGGACTACCCGCTGAATTTAAGCATATCAATAAGCG
GAGGAAAAGAAACTTACAAGGATTCCCTTAGTAACGGCGAGCGAACCGGGAATAGCCCAG
CTTGAAAATCGGAAGGCCTTGCCGTTCGAATTGTAGTCTGGAGAAGTGTCCTCAGCGGCG
G
>fragilis_Passo_Scalone_CAL4
AGCATAGATAGTTGGAATCCATTATGTAGCAGTTGGGGAAAGAAGGGGAATATTTCATTG
CTACAATACAAGTATGGATGATTGAAACTAATACGCCATGTATTTGGATATTTCCCTTGA
ACTGCGTAATATTTTTTATTTTCCACGAATAGTATAAGGGAATTTTCCGAAGCGAAAATG
GATTATGGGAGTGTGTGACTTGAGCTATTGATTGGTCTGTGCAGATACGTGCTTTTATCT
ATCTGCCACATTGTAATTAATAAACCAATGTGTCGTTGTTCCAACCATCGCGTAAGCCCC
GTACAGAAGATAGGCTGGTTCGCTTGAAGAGAATCTTTTCTATGATCAGATCCGAATCAT
GTCGTACATGAGCAGGCTCCGTAAGATCTAGTTCACTTAACTAAAAATGAAATAGTATTA
AAATGCACTCATTTCCTCTGCATTGACACGAGCTATGAGACTATCGGAGTCAAAGAAAGG
GTCTAAAGAATAAGCAAGGCTGGGCTATATTAGTAACAAGTAAATCCTTTGTATGTGTGT
TTGTAATTAGTAAACGGTCTCTCAATATTTTGAGGCTAACCACCGATCGTAAGGTTTGAG
ACGACCCAGAAAGCACTTGATCATATCATGATTTACTTTGTAAGCCTACTTGGGTAGTGA
GTATTTACTTGTAAGAACCGAATTCTTTTTGGGCTAGTTTCAAAAAGAATCCAGTCAATG
GTTCTTACGTAAAACCATTCATATCTCGTATATGTATGTGTCTAGATACCCTATCCATTT
TAGATGGATTCGTTTGGTAGTATGGGGAAGAAGTGGTCTCTAGAAGTACTACTAATTGAG
TTGAGGAATCAAACTGTATTAAAAGTTTTTTCGATCGTTCTGCTTGCTTGAACTTTTTCA
AATAAAGATCTCTTTAGTTTCGAATTTCATTGGATTCTAGTGAAGGAATGTCTTCTATAA
GAGTCAAACAATTCGTTCAGATTGATCGGAACAAATAAATGTATCAAAGAAATATAATTG
GGTCCTATGTCAATTCCATATATAAAATGAATATTGACACGAATCTATTTACATATCTGA
TATA---------TGGTATTTATAGTAAGCCTTTAGCTTTATTAGAAAATAATAGAAAAT
AAAACTTTATACACTACAAGAAGACTAATCGATAGGAGGAGAGTATGGTAAGAAAGAACT
CGATGACTCTTTCTTACCATACTATCGGATTTCATAGAATGAAAGACCGTCGATTTCATT
TTAGATAAGACGAAAACTTGGCATTCCTTTCATTTTCTTTTTTCAACGATTGATAAGATC
AAGTTTGATTCAAATTCATTAATTATTTTGACTGACTGTTTTTACGTAAATGATAAGTAG
AAAAGCATATTATATTACAATAAAACTATATTCCATTGAACCTAAGAACTTGACAAAAGA
TTCAGAAGAGGGTATACCTAATAGAAAGAAAAA-AGTCATTAGGAATAGAAAAA------
--------------TGAAAGCACGCTACTCAAACAAAGCCCCCAAAATCCCTTTTTT---
GAAAAAAA------CAATGGCAGTGAAAGACTACTCAATAAAATCAAATTGAAAAGAGAG
GAACAATAACGCCCTCTTGAGAGAACAAGAAAGGCGTTATTGCTCCTTTTACTTCAAAAA
GGCATAGACACTCAAACTAATATCTTATCCATTTTTAGATGCTAACTCTTTTTCTTTGGT
TAGCGGTTTCAAATTCCTTATCTTTTCCATTCACCCGACTCTTTTAGAAACTGATCTGAA
CGGAAAGCTTTTTCTCTTATCAGAAGATATATGATATATCTCATACATGTACAAATGAAC
AAAGCAAGGAATCCCGATTTCAATGAGTCACGCTAGGTATTCTTATTCATACTCAAACTT
ACCAAGTTGTCCTTTTGCTGATCCAATCAATTCTAGACCTGGATGAGACTTTATAATACC
CTTTCAATTGACATAAACTTAAGTTCTCTCGTAAAATGAGTATAGAACAACGGGAATAGT
CGGGATAGCTCAGCTGGTAGAGCAGAGGACTGATCGAACCCTGCACAGCAGAACAACCCG
CGAACACGTTGAACAACACATTCGAGGGGACATTTGTATAGGAAAAGGCTAATTAATGCC
CCCCGTGCATTTGACCCCTTCCTTGTCGTGTTGGAGCAAACGAGCGAAAGCGCGTGAGCT
TCGGCCCTCAAGAAACCAACCCCGGCGCAATTCGCGCCAAGGAAAACTTTAAACTCAAGG
GTGTACTATCCCCATGTCGACCCCGTTTGCGGGTGCGCGATTGGTGATTGGGCACTCCTT
AGTCAAAACACAAACGACTCTCGGCAACGGATATCTTGGCTCTCGCATCGATGAAGAACG
TAGCGAAATGCGATACTTGGTGTGAATTGCAGAATCCCGTGAACCATCGAGTCTTTGAAC
GCAAGTTGCGCCYGAAGCCTTTAGGCCGAGGGCACGTCTGCATGGGCGTCACGCATCGCG
TCGCCCCCCC-AAGAAG--------CTTGGTGGGGAGCGTACATTGGCCTCCCGTGCCTC
AYCGTGCGGCTGGCTCAAAATAGAGTCCCCTATGAAGGACGTACGACAAGTGGTGGTTGA
TAATAAGGCCCTCGCGTTTGTTGTGCGAGAATCCTTTGTGGGATTTGGCTCGTTGATTAA
AGACCCTGACGACTCGCCTTCACAATCGCACCCTAGTGGTGGTTGATGGTGGAGACGTGC
TCTGACCGCGACCCCATGTCAGGCGGGACTACCCGCTGAATTTAAGCATATCAATAAGCG
GAGGAAAAGAAACTTACAAGGATTCCCTTAGTAACGGCGAGCGAACCGGGAATAGCCCAG
CTTGAAAATCGGAAGGCCTTGCCGTTCGAATTGTAGTCTGGAGAAGTGTCCTCAGCGGCG
G
>fragilis_Pazzano_CAL5
AGCATAGATAGTTGGAATCCATTATGTAGCAGTTGGGGAAAGAAGGGGAATATTTCATTG
CTACAATACAAGTATGGATGATTGAAACTAATACGCCATGTATTTGGATATTTCCCTTGA
ACTGCGTAATATTTTTTATTTTCCACGAATAGTATAAGGGAATTTTCCGAAGCGAAAATG
GATTATGGGAGTGTGTGACTTGAGCTATTGATTGGTCTGTGCAGATACGTGCTTTTATCT
ATCTGCCACATTGTAATTAATAAACCAATGTGTCGTTGTTCCAACCATCGCGTAAGCCCC
GTACAGAAGATAGGCTGGTTCGCTTGAAGAGAATCTTTTCTATGATCAGATCCGAATCAT
GTCGTACATGAGCAGGCTCCGTAAGATCTAGTTCACTTAACTAAAAATGAAATAGTATTA
AAATGCACTCATTTCCTCTGCATTGACACGAGCTATGAGACTATCGGAGTCAAAGAAAGG
GTCTAAAGAATAAGCAAGGCTGGGCTATATTAGTAACAAGTAAATCCTTTGTATGTGTGT
TTGTAATTAGTAAACGGTCTCTCAATATTTTGAGGCTAACCACCGATCGTAAGGTTTGAG
ACGACCCAGAAAGCACTTGATCATATCATGATTTACTTTGTAAGCCTACTTGGGTAGTGA
GTATTTACTTGTAAGAACCGAATTCTTTTTGGGCTAGTTTCAAAAAGAATCCAGTCAATG
GTTCTTACGTAAAACCATTCATATCTCGTATATGTATGTGTCTAGATACCCTATCCATTT
TAGATGGATTCGTTTGGTAGTATGGGGAAGAAGTGGTCTCTAGAAGTACTACTAATTGAG
TTGAGGAATCAAACTGTATTAATAGTTTTTTCGATCGTTCTGCTTGCTTGAACTTTTTCA
AATAAAGATCTCTTTAGTTTCGAATTTCATTGGATTCTAGTGAAGGAATGTCTTCTATAA
GAGTCAAACAATTCGTTCAGATTGATCGGAACAAATAAATGTATCAAAGAAATATAATTG
GGTCCTATGTCAATTCCATATATAAAATGAATATTGACACGAATCTATTTACATATCTGA
TATA---------TGGTATTTATAGTAAGCCTTTAGCTTTATTAGAAAATAATAGAAAAT
AAAACTTTATACACTACAAGAAGACTAATCGATAGGAGGAGAGTATGGTAAGAAAGAACT
CGATGACTCTTTCTTACCATACTATCGGATTTCATAGAATGAAAGACCGTCGATTTCATT
TTAGATAAGACGAAAACTTGGCATTCCTTTCATTTTCTTTTTTCAACGATTGATAAGATC
AAGTTTGATTCAAATTCATTAATTATTTTGACTGACTGTTTTTACGTAAATGATAAGTAG
AAAAGCATATTATATTACAATAAAACTATATTCCATTGAACCTAAGAACTTGACAAAAGA
TTCAGAAGAGGGTATACCTAATAGAAAGAAAAA-AGTCATTAGGAATAGAAAAA------
--------------TGAAAGCACGCTACTCAAACAAAGCCCCCAAAATCCCTTTTTT---
GAAAAAAAAAAAA-CAATGGCAGTGAAAGACTACTCAATAAAATCAAATTGAAAAGAGAG
GAACAATAACGCCCTCTTGAGAGAACAAGAAAGGCGTTATTGCTCCTTTTACTTCAAAAA
GGCATAGACACTCAAACTAATATCTTATCCATTTTTAGATGCTAACTCTTTTTCTTTGGT
TAGCGGTTTCAAATTCCTTATCTTTTCCATTCACCCGACTCTTTTAGAAACTGATCTGAA
CGGAAAGCTTTTTCTCTTATCAGAAGATATATGATATATCTCATACATGTACAAATGAAC
AAAGCAAGGAATCCCGATTTCAATGAGTCACGCTAGGTATTCTTATTCATACTGAAACTT
ACCAAGTTGTCCTTTTGCTGATCCAATCAATTCTAGACCTGGATGAGACTTTATAATACC
CTTTCAATTGACATAAACTTAAGTTCTCTCGTAAAATGAGTATAGAACAACGGGAATAGT
CGGGATAGCTCAGCTGGTAGAGCAGAGGACTGATCGAACCCTGCACAGCAGAACAACCCG
CGAACACGTTGAACAACACATTCGAGGGGACATTTGTATAGGAAAAGGCTAATTAATGCC
CCCCGTGCATTTGACCCCTTCCTTGTCGTGTTGGAGCAAACGAGCGAAAGCGCGTGAGCT
TCGGCCCTCAAGAAACCAACCCCGGCGCAATTCGCGCCAAGGAAAACTTTAAACTCAAGG
GTGTACTATCCCCATGTCGACCCCGTTTGCGGGTGCGCGATTGGTGATTGGGCACTCCTT
AGTCAAAACACAAACGACTCTCGGCAACGGATATCTTGGCTCTCGCATCGATGAAGAACG
TAGCGAAATGCGATACTTGGTGTGAATTGCAGAATCCCGTGAACCATCGAGTCTTTGAAC
GCAAGTTGCGCCCGAAGCCTTTAGGCCGAGGGCACGTCTGCATGGGCGTCACGCATCGCG
TCGCCCCCCC-AAGAAG--------CTTGGTGGGGAGCGTACATTGGCCTCCCGTGCCTC
ACCGTGCGGYTGGCTCAAAATAGAGTCCCCTATGAAGGACGTACGACAAGTGGTGGTTGA
TAATAAGGCCCTCGCGTTTGTTGTGCGAGAATCCTTTGTGGGATTTGGMTCGTTGATTAA
AGACCCTGACGACTCGCCTTCACAATCKCACCCTAGTGGTGGTTGATGGTGGAGACGTGC
TCTGACCGCGACCCCATGTCAGGCGGGACTACCCGCTGAATTTAAGCATATCAATAAGCG
GAGGAAAAGAAACTTACAAGGATTCCCTTAGTAACGGCGAGCGAACCGGGAATAGCCCAG
CTTGAAAATCGGAAGGCYTTGCCGTTCGAATTGTAGTCTGGAGAAGTGTCCTCAGCGGCG
G
>fragilis_Timpa_di_Porace_CAL6
AGCATAGATAGTTGGAATCCATTATGTAGCAGTTGGGGAAAGAAGGGGAATATTTCATTG
CTACAATACAAGTATGGATGATTGAAACTAATACGCCATGTATTTGGATATTTCCCTTGA
ACTGCGTAATATTTTTTATTTTCCACGAATAGTATAAGGGGATTTTCCGAAGCGAAAATG
GATTATGGGAGTGTGTGACTTGAGCTATTGATTGGTCTGTGCAGATACGTGCTTTTATCT
ATCTGCCACATTGTAATTAATAAACCAATGTGTCGTTGTTCCAACCATCGCGTAAGCCCC
GTACAGAAGATAGGCTGGTTCGCTTGAAGAGAATCTTTTCTATGATCAGATCCGAATCAT
GTCGTACATGAGCAGGCTCCGTAAGATCTAGTTCACTTAACTAAAAATGAAATAGTATTA
AAATGCACTCATTTCCTCTGCATTGACACGAGCTATGAGACTATCGGAGTCAAAGAAAGG
GTCTAAAGAATAAGCAAGGCTGGGCTATATTAGTAACAAGTAAATCCTTTGTATGTGTGT
TTGTAATTAGTAAACGGTCTCTCAATATTTTGAGGCTAACCACCGATCGTAAGGTTTGAG
ACGACCCAGAAAGCACTTGATCATATCATGATTTACTTTGTAAGCCTACTTGGGTAGTGA
GTATTTACTTGTAAGAACCGAATTCTTTTTGGGCTAGTTTCAAAAAGAATCCAGTCAATG
GTTCTTACGTAAAACCATTCATATCTCGTATATGTATGTGTCTAGATACCCTATCCATTT
TAGATGGATTCGTTTGGTAGTATGGGGAAGAAGTGGTCTCTAGAAGTACTACTAATTGAG
TTGAGGAATCAAACTGTATTAATAGTTTTTTCGATCGTTCTGCTTGCTTGAACTTTTTCA
AATAAAGATCTCTTTAGTTTCGAATTTCATTGGATTCTAGTGAAGGAATGTCTTCTATAA
GAGTCAAACAATTCGTTCAGATTGATCGGAACAAATAAATGTATCAAAGAAATATAATTG
GGTCCTATGTCAATTCCATATCTAAAATGAATATTGACACGAATCTATTTACATATCTGA
TATA---------TGGTATTTATAGTAAGCCTTTAGCTTTATTAGAAAATAATAGAAAAT
AAAACTTTATACACTACAAGAAGACTAATCGATAGGAGGAGAGTATGGTAAGAAAGAACT
CGATGACTCTTTCTTACCATACTATCGGATTTCATAGAATGAAAGACCGTCGATTTCATT
TTAGATAAGACGAAAACTTGGCATTCCTTTCATTTTCTTTTTTCAACGATTGATAAGATC
AAGTTTGATTCAAATTCATTAATTATTTTGACTGACTGTTTTTACGTAAATGATAAGTAG
AAAAGCATATTATATTACAATAAAACTATATTCCATTGAACCTAAGAACTTGACAAAAGA
TTCAGAAGAGGGTATACCTAATAGAAAGAAAAA-AGTCATTAGGAATAGAAAAA------
--------------TGAAAGCACGCTACTCAAACAAAGCCCCCAAAATCCCTTTTTT---
GAAAAAAA------CAATGGCAGTGAAAGACTACTCAATAAAATCAAATTGAAAAGAGAG
GAACAATAACGCCCTCTTGAGAGAACAAGAAAGGCGTTATTGCTCCTTTTACTTCAAAAA
GGCATAGACACTCAAACTAATATCTTATCCATTTTTAGATGCTAACTCTTTTTCTTTGGT
TAGCGGTTTCAAATTCCTTATCTTTTCCATTCACCCGACTCTTTTAGAAACTGATCTGAA
CGGAAAGCTTTTTCTCTTATCAGAAGATATATGATATATCTCATACATGTACAAATGAAC
AAAGCAAGGAATCCCGATTTCAATGAGTCACGCTAGGTATTCTTATTCATACTGAAACTT
ACCAAGTTGTCCTTTTGCTGATCCAATCAATTCTAGACCTGGATGAGACTTTATAATACC
CTTTCAATTGACATAAACTTAAGTTCTCTCGTAAAATGAGTATAGAACAACGGGAATAGT
CGGGATAGCTCAGCTGGTAGAGCAGAGGACTGATCGAACCCTGCACAGCAGAACAACCCG
CGAACACGTTGAACAACACATTCGAGGGGACATTTGTATAGGAAAAGGCTAATTAATGCC
CCCCGTGCATTTGACCCCTTCCTTGTCGTGTTGGAGCAAACGAGTGAAAGCGCGTGAGCT
TCGGCCCTCAAGAAACCAACCCCGGCGCAATTCGCGCCAAGGAAAACTTTAAACTCAAGG
GTGTACTATCCCCATGTCGACCCCGTTTGCGGGTGCGCGATTGGTGATTGGGCATTCCTT
AGTCAAAACACAAACGACTCTCGGCAACGGATATCTTGGCTCTCGCATCGATGAAGAACG
TAGCGAAATGCGATACTTGGTGTGAATTGCAGAATCCCGTGAACCATCGAGTCTTTGAAC
GCAAGTTGCGCCCGAAGCCTTTAGGCCGAGGGCACGTCTGCATGGGCGTCACGCATCGCG
TCGCCCCCCC-AAGAAG--------GTTGGTGGGGAGCGTACATTGGCCTCCCGTGCCTC
AYCGTGCGGCTGGCTCAAAATAGAGTCCCCTATGAAGGACGTACGACAAGTGGTGGTTGA
TAATAAGGCCCTCGCGTTTGTTGTGCGAGAATCCTTTGTGGGATTTGGCTCGTTGATTAA
AGACCCTGACGACTCGCCTTCACAATCGCACCCTAGTGGTGGTTGATGGTGGAGACGTGC
TCTGACCGCGACCCCATGTCAGGCGGGACTACCCGCTGAATTTAAGCATATCAATAAGCG
GAGGAAAAGAAACTTACAAGGATTCCCTTAGTAACGGCGAGCGAACCGGGAATAGCCCAG
CTTGAAAATCGGAAGGCCTTGCCGTTCGAATTGTAGTCTGGAGAAGTGTCCTCAGCGGCG
G
>fragilis_Timpa_di_Porace_CAL7
AGCATAGATAGTTGGAATCCATTATGTAGCAGTTGGGGAAAGAAGGGGAATATTTCATTG
CTACAATACAAGTATGGATGATTGAAACTAATACGCCATGTATTTGGATATTTCCCTTGA
ACTGCGTAATATTTTTTATTTTCCACGAATAGTATAAGGGGATTTTCCGAAGCGAAAATG
GATTATGGGAGTGTGTGACTTGAGCTATTGATTGGTCTGTGCAGATACGTGCTTTTATCT
ATCTGCCACATTGTAATTAATAAACCAATGTGTCGTTGTTCCAACCATCGCGTAAGCCCC
GTACAGAAGATAGGCTGGTTCGCTTGAAGAGAATCTTTTCTATGATCAGATCCGAATCAT
GTCGTACATGAGCAGGCTCCGTAAGATCTAGTTCACTTAACTAAAAATGAAATAGTATTA
AAATGCACTCATTTCCTCTGCATTGACACGAGCTATGAGACTATCGGAGTCAAAGAAAGG
GTCTAAAGAATAAGCAAGGCTGGGCTATATTAGTAACAAGTAAATCCTTTGTATGTGTGT
TTGTAATTAGTAAACGGTCTCTCAATATTTTGAGGCTAACCACCGATCGTAAGGTTTGAG
ACGACCCAGAAAGCACTTGATCATATCATGATTTACTTTGTAAGCCTACTTGGGTAGTGA
GTATTTACTTGTAAGAACCGAATTCTTTTTGGGCTAGTTTCAAAAAGAATCCAGTCAATG
GTTCTTACGTAAAACCATTCATATCTCGTATATGTATGTGTCTAGATACCCTATCCATTT
TAGATGGATTCGTTTGGTAGTATGGGGAAGAAGTGGTCTCTAGAAGTACTACTAATTGAG
TTGAGGAATCAAACTGTATTAATAGTTTTTTCGATCGTTCTGCTTGCTTGAACTTTTTCA
AATAAAGATCTCTTTAGTTTCGAATTTCATTGGATTCTAGTGAAGGAATGTCTTCTATAA
GAGTCAAACAATTCGTTCAGATTGATCGGAACAAATAAATGTATCAAAGAAATATAATTG
GGTCCTATGTCAATTCCATATCTAAAATGAATATTGACACGAATCTATTTACATATCTGA
TATA---------TGGTATTTATAGTAAGCCTTTAGCTTTATTAGAAAATAATAGAAAAT
AAAACTTTATACACTACAAGAAGACTAATCGATAGGAGGAGAGTATGGTAAGAAAGAACT
CGATGACTCTTTCTTACCATACTATCGGATTTCATAGAATGAAAGACCGTCGATTTCATT
TTAGATAAGACGAAAACTTGGCATTCCTTTCATTTTCTTTTTTCAACGATTGATAAGATC
AAGTTTGATTCAAATTCATTAATTATTTTGACTGACTGTTTTTACGTAAATGATAAGTAG
AAAAGCATATTATATTACAATAAAACTATATTCCATTGAACCTAAGAACTTGACAAAAGA
TTCAGAAGAGGGTATACCTAATAGAAAGAAAAA-AGTCATTAGGAATAGAAAAA------
--------------TGAAAGCACGCTACTCAAACAAAGCCCCCAAAATCCCTTTTTT---
GAAAAAAAAAAAA-CAATGGCAGTGAAAGACTACTCAATAAAATCAAATTGAAAAGAGAG
GAACAATAACGCCCTCTTGAGAGAACAAGAAAGGCGTTATTGCTCCTTTTACTTCAAAAA
GGCATAGACACTCAAACTAATATCTTATCCATTTTTAGATGCTAACTCTTTTTCTTTGGT
TAGCGGTTTCAAATTCCTTATCTTTTCCATTCACCCGACTCTTTTAGAAACTGATCTGAA
CGGAAAGCTTTTTCTCTTATCAGAAGATATATGATATATCTCATACATGTACAAATGAAC
AAAGCAAGGAATCCCGATTTCAATGAGTCACGCTAGGTATTCTTATTCATACTGAAACTT
ACCAAGTTGTCCTTTTGCTGATCCAATCAATTCTAGACCTGGATGAGACTTTATAATACC
CTTTCAATTGACATAAACTTAAGTTCTCTCGTAAAATGAGTATAGAACAACGGGAATAGT
CGGGATAGCTCAGCTGGTAGAGCAGAGGACTGATCGAACCCTGCACAGCAGAACAACCCG
CGAACACGTTGAACAACACATTCGAGGGGACATTTGTATAGGAAAAGGCTAATTAATGCC
CCCCGTGCATTTGACCCCTTCCTTGTCGTGTTGGAGCAAACGAGTGAAAGCGCGTGAGCT
TCGGCCCTCAAGAAACCAACCCCGGCGCAATTCGCGCCAAGGAAAACTTTAAACTCAAGG
GTGTACTATCCCCATGTCGACCCCGTTTGCGGGTGCGCGATTGGTGATTGGGCATTCCTT
AGTCAAAACACAAACGACTCTCGGCAACGGATATCTTGGCTCTCGCATCGATGAAGAACG
TAGCGAAATGCGATACTTGGTGTGAATTGCAGAATCCCGTGAACCATCGAGTCTTTGAAC
GCAAGTTGCGCCCGAAGCCTTTAGGCCGAGGGCACGTCTGCATGGGCGTCACGCATCGCG
TCGCCCCCCC-AAGAAG--------GTTGGTGGGGAGCGTACATTGGCCTCCCGTGCCTC
ACCGTGCGGCTGGCTCAAAATAGAGTCCCCTATGAAGGACGTACGACAAGTGGTGGTTGA
TAATAAGGCCCTCGCGTTTGTTGTGCGAGAATCCTTTGTGGGATTTGGCTCGTTGATTAA
AGACCCTGACGACTCGCCTTCACAATCGCACCCTAGTGGTGGTTGATGGTGGAGACGTGC
TCTGACCGCGACCCCATGTCAGGCGGGACTACCCGCTGAATTTAAGCATATCAATAAGCG
GAGGAAAAGAAACTTACAAGGATTCCCTTAGTAACGGCGAGCGAACCGGGAATAGCCCAG
CTTGAAAATCGGAAGGCCTTGCCGTTCGAATTGTAGTCTGGAGAAGTGTCCTCAGCGGCG
G
>fragilis_Timpa_Falconara_BAS3
AGCATAGATAGTTGGAATCCATTATGTAGCAGTTGGGGAAAGAAGGGGAATATTTCATTG
CTACAATACAAGTATGGATGATTGAAACTAATACGCCATGTATTTGGATATTTCCCTTGA
ACTGCGTAATATTTTTTATTTTCCACGAATAGTATAAGGGGATTTTCCGAAGCGAAAATG
GATTATGGGAGTGTGTGACTTGAGCTATTGATTGGTCTGTGCAGATACGTGCTTTTATCT
ATCTGCCACATTGTAATTAATAAACCAATGTGTCGTTGTTCCAACCATCGCGTAAGCCCC
GTACAGAAGATAGGCTGGTTCGCTTGAAGAGAATCTTTTCTATGATCAGATCCGAATCAT
GTCGTACATGAGCAGGCTCCGTAAGATCTAGTTCACTTAACTAAAAATGAAATAGTATTA
AAATGCACTCATTTCCTCTGCATTGACACGAGCTATGAGACTATCGGAGTCAAAGAAAGG
GTCTAAAGAATAAGCAAGGCTGGGCTATATTAGTAACAAGTAAATCCTTTGTATGTGTGT
TTGTAATTAGTAAACGGTCTCTCAATATTTTGAGGCTAACCACCGATCGTAAGGTTTGAG
ACGACCCAGAAAGCACTTGATCATATCATGATTTACTTTGTAAGCCTACTTGGGTAGTGA
GTATTTACTTGTAAGAACCGAATTCTTTTTGGGCTAGTTTCAAAAAGAATCCAGTCAATG
GTTCTTACGTAAAACCATTCATATCTCGTATATGTATGTGTCTAGATACCCTATCCATTT
TAGATGGATTCGTTTGGTAGTATGGGGAAGAAGTGGTCTCTAGAAGTACTACTAATTGAG
TTGAGGAATCAAACTGTATTAATAGTTTTTTCGATCGTTCTGCTTGCTTGAACTTTTTCA
AATAAAGATCTCTTTAGTTTCGAATTTCATTGGATTCTAGTGAAGGAATGTCTTCTATAA
GAGTCAAACAATTCGTTCAGATTGATCGGAACAAATAAATGTATCAAAGAAATATAATTG
GGTCCTATGTCAATTCCATATCTAAAATGAATATTGACACGAATCTATTTACATATCTGA
TATA---------TGGTATTTATAGTAAGCCTTTAGCTTTATTAGAAAATAATAGAAAAT
AAAACTTTATACACTACAAGAAGACTAATCGATAGGAGGAGAGTATGGTAAGAAAGAACT
CGATGACTCTTTCTTACCATACTATCGGATTTCATAGAATGAAAGACCGTCGATTTCATT
TTAGATAAGACGAAAACTTGGCATTCCTTTCATTTTCTTTTTTCAACGATTGATAAGATC
AAGTTTGATTCAAATTCATTAATTATTTTGACTGACTGTTTTTACGTAAATGATAAGTAG
AAAAGCATATTATATTACAATAAAACTATATTCCATTGAACCTAAGAACTTGACAAAAGA
TTCAGAAGAGGGTATACCTAATAGAAAGAAAAA-AGTCATTAGGAATAGAAAAA------
--------------TGAAAGCACGCTACTCAAACAAAGCCCCCAAAATCCCTTTTTT---
GAAAAAAAAAA---CAATGGCAGTGAAAGACTACTCAATAAAATCAAATTGAAAAGAGAG
GAACAATAACGCCCTCTTGAGAGAACAAGAAAGGCGTTATTGCTCCTTTTACTTCAAAAA
GGCATAGACACTCAAACTAATATCTTATCCATTTTTAGATGCTAACTCTTTTTCTTTGGT
TAGCGGTTTCAAATTCCTTATCTTTTCCATTCACCCGACTCTTTTAGAAACTGATCTGAA
CGGAAAGCTTTTTCTCTTATCAGAAGATATATGATATATCTCATACATGTACAAATGAAC
AAAGCAAGGAATCCCGATTTCAATGAGTCACGCTAGGTATTCTTATTCATACTGAAACTT
ACCAAGTTGTCCTTTTGCTGATCCAATCAATTCTAGACCTGGATGAGACTTTATAATACC
CTTTCAATTGACATAAACTTAAGTTCTCTCGTAAAATGAGTATAGAACAACGGGAATAGT
CGGGATAGCTCAGCTGGTAGAGCAGAGGACTGATCGAACCCTGCACAGCAGAACAACCCG
CGAACACGTTGAACAACACATTCGAGGGGACATTTGTATAGGAAAAGGCTAATTAATGCC
CCCCGTGCATTTGACCCCTTCCTTGTCGTGTTGGAGCAAACGAGCGAAAGCGCGTGAGCT
TCGGCCCTCAAGAAACCAACCCCGGCGCAATTCGCGCCAAGGAAAACTTTAAACTCAAGG
GTGTACTATCCCCATGTCGACCCCGTTTGCGGGTGCGCGATTGGTGATTGGGCACTCCTT
AGTCAAAACACAAACGACTCTCGGCAACGGATATCTTGGCTCTCGCATCGATGAAGAACG
TAGCGAAATGCGATACTTGGTGTGAATTGCAGAATCCCGTGAACCATCGAGTCTTTGAAC
GCAAGTTGCGCCYGAAGCCTTTAGGCCGAGGGCACGTCTGCATGGGCGTCACGCATCGCG
TCGCCCCCCC-AAGAAG--------CTTGGTGGGGAGCGTACATTGGCCTCCCGTGCCTC
AYCGTGCGGCTGGCTCAAAATAGAGTCCCCTATGAAGGACGTACGACAAGTGGTGGTTGA
TAATAAGGCCCTCGCGTTTGTTGTGCGAGAATCCTTTGTGGGATTTGGCTCGTTGATTAA
AGACCCTGACGACTCGCCTTCACAATCGCACCCTAGTGGTGGTTGATGGTGGAGACGTGC
TCTGACCGCGACCCCATGTCAGGCGGGACTACCCGCTGAATTTAAGCATATCAATAAGCG
GAGGAAAAGAAACTTACAAGGATTCCCTTAGTAACGGCGAGCGAACCGGGAATAGCCCAG
CTTGAAAATCGGAAGGCCTTGCCGTTCGAATTGTAGTCTGGAGAAGTGTCCTCAGCGGCG
G
>fragilis_Tramonti_CAM15
AGCATAGATAGTTGGAATCCATTATGTAGCAGTTGGGGAAAGAAGGGGAATATTTCATTG
CTACAATACAAGTATGGATGATTGAAACTAATACGCCATGTATTTGGATATTTCCCTTGA
ACTGCGTAATATTTTTTATTTTCCACGAATAGTATAAGGGAATTTTCCGAAGCGAAAATG
GATTATGGGAGTGTGTGACTTGAGCTATTGATTGGTCTGTGCAGATACGTGCTTTTATCT
ATCTGCCACATTGTAATTAATAAACCAATGTGTCGTTGTTCCAACCATCGCGTAAGCCCC
GTACAGAAGATAGGCTGGTTCGCTTGAAGAGAATCTTTTCTATGATCAGATCCGAATCAT
GTCGTACATGAGCAGGCTCCGTAAGATCTAGTTCACTTAACTAAAAATGAAATAGTATTA
AAATGCACTCATTTCCTCTGCATTGACACGAGCTATGAGACTATCGGAGTCAAAGAAAGG
GTCTAAAGAATAAGCAAGGCTGGGCTATATTAGTAACAAGTAAATCCTTTGTATGTGTGT
TTGTAATTAGTAAACGGTCTCTCAATATTTTGAGGCTAACCACCGATCGTAAGGTTTGAG
ACGACCCAGAAAGCACTTGATCATATCATGATTTACTTTGTAAGCCTACTTGGGTAGTGA
GTATTTACTTGTAAGAACCGAATTCTTTTTGGGCTAGTTTCAAAAAGAATCCAGTCAATG
GTTCTTACGTAAAACCATTCATATCTCGTATATGTATGTGTCTAGATACCCTATCCATTT
TAGATGGATTCGTTTGGTAGTATGGGGAAGAAGTGGTCTCTAGAAGTACTACTAATTGAG
TTGAGGAATCAAACTGTATTAATAGTTTTTTCGATCGTTCTGCTTGCTTGAACTTTTTCA
AATAAAGATCTCTTTAGTTTCGAATTTCATTGGATTCTAGTGAAGGAATGTCTTCTATAA
GAGTCAAACAATTCGTTCAGATTGATCGGAACAAATAAATGTATCAAAGAAATATAATTG
GGTCCTATGTCAATTCCATATATAAAATGAATATTGACACGAATCTATTTACATATCTGA
TATA---------TGGTATTTATAGTAAGCCTTTAGCTTTATTAGAAAATAATAGAAAAT
AAAACTTTATACACTACAAGAAGACTAATCGATAGGAGGAGAGTATGGTAAGAAAGAACT
CGATGACTCTTTCTTACCATACTATCGGATTTCATAGAATGAAAGACCGTCGATTTCATT
TTAGATAAGACGAAAACTTGGCATTCCTTTCATTTTCTTTTTTCAACGATTGATAAGATC
AAGTTTGATTCAAATTCATTAATTATTTTGACTGACTGTTTTTACGTAAATGATAAGTAG
AAAAGCATATTATATTACAATAAAACTATATTCCATTGAACCTAAGAACTTGACAAAAGA
TTCAGAAGAGGGTATACCTAATAGAAAGAAAAA-AGTCATTAGGAATAGAAAAA------
--------------TGAAAGCACGCTACTCAAACAAAGCCCCCAAAATCCCTTTTTT---
GAAAAAAA------CAATGGCAGTGAAAGACTACTCAATAAAATCAAATTGAAAAGAGAG
GAACAATAACGCCCTCTTGAGAGAACAAGAAAGGCGTTATTGCTCCTTTTACTTCAAAAA
GGCATAGACACTCAAACTAATATCTTATCCATTTTTAGATGCTAACTCTTTTTCTTTGGT
TAGCGGTTTCAAATTCCTTATCTTTTCCATTCACCCGACTCTTTTAGAAACTGATCTGAA
CGGAAAGCTTTTTCTCTTATCAGAAGATATATGATATATCTCATACATGTACAAATGAAC
AAAGCAAGGAATCCCGATTTCAATGAGTCACGCTAGGTATTCTTATTCATACTGAAACTT
ACCAAGTTGTCCTTTTGCTGATCCAATCAATTCTAGACCTGGATGAGACTTTATAATACC
CTTTCAATTGACATAAACTTAAGTTCTCTCGTAAAATGAGTATAGAACAACGGGAATAGT
CGGGATAGCTCAGCTGGTAGAGCAGAGGACTGATCGAACCCTGCAMAGCAGAACAACCCG
CGAACACGTTGAACAACACATTCGAGGGGACATTTGTATAGGATAAGGCTAAYTAATGCC
CCCCGTGCATTTGACCCCTTACTTGTCGTGTTGGAGCAAACGAGCGAAAGCGCGTGAGCT
TCGGCCCTCAAGAAACCAACCCCGGCGCAATTCGCGCCAAGGAAAACTTTAAACTTAAGG
GTGTACTATCCCCGTGTCGACCCCGTTTGCGGGTGCGCGATTGGTGATTGGGCACTCCTT
AGTCAAAACACAAACGACTCTCGGCAACGGATATCTTGGCTCTCGCATCGATGAAGAACG
TAGCGAAATGCGATACTTGGTGTGAATTGCAGAATCCCGTGAACCATCGAGTCTTTGAAC
GCAAGTTGCGCCCGAAGCCTTTAGGCCGAGGGCACGTCTGCATGGGCGTCACGCATCGCG
TCGCCCCCCC-AAGAAG--------CTTGGTGGGGAGCGTACATTGGCCTCCCGTGCCTC
ACCGTGCGGTTGGCTCAAAATAGAGTCCCCTATGAAGGACGTACGACAAGTGGTGGTTGA
TAATAAGGCCCTCGCGTTTGTTGTGCGAGAATCCTTTGTGGGATTTGGATCGTTGATTAA
AGACCCTGACGACTCGCCTTCACAATCTCACCCTAGTGGTGGTTGATGGTGGAGACGTGC
TCTGACCGYGACCCCATGTCAGGCGGGACTACCCGCTGAATTTAAGCATATCAATAAGCG
GAGGAAAAGAAACTTACAAGGATTCCCTTAGTAACGGCGAGCGAACCGGGAATAGCCCAG
CTTGAAAATCGGAAGGCTTTGCCGTTCGAATTGTAGTCTGGAGAAGTGTCCTCAGCGGCG
G
>fragilis_Tramonti_CAM16
AGCATAGATAGTTGGAATCCATTATGTAGCAGTTGGGGAAAGAAGGGGAATATTTCATTG
CTACAATACAAGTATGGATGATTGAAACTAATACGCCATGTATTTGGATATTTCCCTTGA
ACTGCGTAATATTTTTTATTTTCCACGAATAGTATAAGGGAATTTTCCGAAGCGAAAATG
GATTATGGGAGTGTGTGACTTGAGCTATTGATTGGTCTGTGCAGATACGTGCTTTTATCT
ATCTGCCACATTGTAATTAATAAACCAATGTGTCGTTGTTCCAACCATCGCGTAAGCCCC
GTACAGAAGATAGGCTGGTTCGCTTGAAGAGAATCTTTTCTATGATCAGATCCGAATCAT
GTCGTACATGAGCAGGCTCCGTAAGATCTAGTTCACTTAACTAAAAATGAAATAGTATTA
AAATGCACTCATTTCCTCTGCATTGACACGAGCTATGAGACTATCGGAGTCAAAGAAAGG
GTCTAAAGAATAAGCAAGGCTGGGCTATATTAGTAACAAGTAAATCCTTTGTATGTGTGT
TTGTAATTAGTAAACGGTCTCTCAATATTTTGAGGCTAACCACCGATCGTAAGGTTTGAG
ACGACCCAGAAAGCACTTGATCATATCATGATTTACTTTGTAAGCCTACTTGGGTAGTGA
GTATTTACTTGTAAGAACCGAATTCTTTTTGGGCTAGTTTCAAAAAGAATCCAGTCAATG
GTTCTTACGTAAAACCATTCATATCTCGTATATGTATGTGTCTAGATACCCTATCCATTT
TAGATGGATTCGTTTGGTAGTATGGGGAAGAAGTGGTCTCTAGAAGTACTACTAATTGAG
TTGAGGAATCAAACTGTATTAATAGTTTTTTCGATCGTTCTGCTTGCTTGAACTTTTTCA
AATAAAGATCTCTTTAGTTTCGAATTTCATTGGATTCTAGTGAAGGAATGTCTTCTATAA
GAGTCAAACAATTCGTTCAGATTGATCGGAACAAATAAATGTATCAAAGAAATATAATTG
GGTCCTATGTCAATTCCATATATAAAATGAATATTGACACGAATCTATTTACATATCTGA
TATA---------TGGTATTTATAGTAAGCCTTTAGCTTTATTAGAAAATAATAGAAAAT
AAAACTTTATACACTACAAGAAGACTAATCGATAGGAGGAGAGTATGGTAAGAAAGAACT
CGATGACTCTTTCTTACCATACTATCGGATTTCATAGAATGAAAGACCGTCGATTTCATT
TTAGATAAGACGAAAACTTGGCATTCCTTTCATTTTCTTTTTTCAACGATTGATAAGATC
AAGTTTGATTCAAATTCATTAATTATTTTGACTGACTGTTTTTACGTAAATGATAAGTAG
AAAAGCATATTATATTACAATAAAACTATATTCCATTGAACCTAAGAACTTGACAAAAGA
TTCAGAAGAGGGTATACCTAATAGAAAGAAAAA-AGTCATTAGGAATAGAAAAA------
--------------TGAAAGCACGCTACTCAAACAAAGCCCCCAAAATCCCTTTTTT---
GAAAAAAA------CAATGGCAGTGAAAGACTACTCAATAAAATCAAATTGAAAAGAGAG
GAACAATAACGCCCTCTTGAGAGAACAAGAAAGGCGTTATTGCTCCTTTTACTTCAAAAA
GGCATAGACACTCAAACTAATATCTTATCCATTTTTAGATGCTAACTCTTTTTCTTTGGT
TAGCGGTTTCAAATTCCTTATCTTTTCCATTCACCCGACTCTTTTAGAAACTGATCTGAA
CGGAAAGCTTTTTCTCTTATCAGAAGATATATGATATATCTCATACATGTACAAATGAAC
AAAGCAAGGAATCCCGATTTCAATGAGTCACGCTAGGTATTCTTATTCATACTGAAACTT
ACCAAGTTGTCCTTTTGCTGATCCAATCAATTCTAGACCTGGATGAGACTTTATAATACC
CTTTCAATTGACATAAACTTAAGTTCTCTCGTAAAATGAGTATAGAACAACGGGAATAGT
CGGGATAGCTCAGCTGGTAGAGCAGAGGACTGATCGAACCCTGCACAGCAGAACAACCCG
CGAACACGTTGAACAACACATTCGAGGGGACATTTGTATAGGATAAGGCTAATTAATGCC
CCCCGTGCATTTGACCCCTTACTTGTCGTGTTGGAGCAAACGAGCGAAAGCGCGTGAGCT
TCGGCCCTCAAGAAACCAACCCCGGCGCAATTCGCGCCAAGGAAAACTTTAAACTTAAGG
GTGTACTATCCCCGTGTCGACCCCGTTTGCGGGTGCGCGATTGGTGATTGGGCACTCCTT
AGTCAAAACACAAACGACTCTCGGCAACGGATATCTTGGCTCTCGCATCGATGAAGAACG
TAGCGAAATGCGATACTTGGTGTGAATTGCAGAATCCCGTGAACCATCGAGTCTTTGAAC
GCAAGTTGCGCCCGAAGCCTTTAGGCCGAGGGCACGTCTGCATGGGCGTCACGCATCGCG
TCGCCCCCCC-AAGAAG--------CTTGGTGGGGAGCGTACATTGGCCTCCCGTGCCTC
ACCGTGCGGTTGGCTCAAAATAGAGTCCCCTATGAAGGACGTACGACAAGTGGTGGTTGA
TAATAAGGCCCTCGCGTTTGTTGTGCGAGAATCCTTTGTGGGATTTGGATCGTTGATTAA
AGACCCTGACGACTCGCCTTCACAATCTCACCCTAGTGGTGGTTGATGGTGGAGACGTGC
TCTGACCGCGACCCCATGTCAGGCGGGACTACCCGCTGAATTTAAGCATATCAATAAGCG
GAGGAAAAGAAACTTACAAGGATTCCCTTAGTAACGGCGAGCGAACCGGGAATAGCCCAG
CTTGAAAATCGGAAGGCTTTGCCGTTCGAATTGTAGTCTGGAGAAGTGTCCTCAGCGGCG
G
>fragilis_Tramonti_CAM17
AGCATAGATAGTTGGAATCCATTATGTAGCAGTTGGGGAAAGAAGGGGAATATTTCATTG
CTACAATACAAGTATGGATGATTGAAACTAATACGCCATGTATTTGGATATTTCCCTTGA
ACTGCGTAATATTTTTTATTTTCCACGAATAGTATAAGGGAATTTTCCGAAGCGAAAATG
GATTATGGGAGTGTGTGACTTGAGCTATTGATTGGTCTGTGCAGATACGTGCTTTTATCT
ATCTGCCACATTGTAATTAATAAACCAATGTGTCGTTGTTCCAACCATCGCGTAAGCCCC
GTACAGAAGATAGGCTGGTTCGCTTGAAGAGAATCTTTTCTATGATCAGATCCGAATCAT
GTCGTACATGAGCAGGCTCCGTAAGATCTAGTTCACTTAACTAAAAATGAAATAGTATTA
AAATGCACTCATTTCCTCTGCATTGACACGAGCTATGAGACTATCGGAGTCAAAGAAAGG
GTCTAAAGAATAAGCAAGGCTGGGCTATATTAGTAACAAGTAAATCCTTTGTATGTGTGT
TTGTAATTAGTAAACGGTCTCTCAATATTTTGAGGCTAACCACCGATCGTAAGGTTTGAG
ACGACCCAGAAAGCACTTGATCATATCATGATTTACTTTGTAAGCCTACTTGGGTAGTGA
GTATTTACTTGTAAGAACCGAATTCTTTTTGGGCTAGTTTCAAAAAGAATCCAGTCAATG
GTTCTTACGTAAAACCATTCATATCTCGTATATGTATGTGTCTAGATACCCTATCCATTT
TAGATGGATTCGTTTGGTAGTATGGGGAAGAAGTGGTCTCTAGAAGTACTACTAATTGAG
TTGAGGAATCAAACTGTATTAATAGTTTTTTCGATCGTTCTGCTTGCTTGAACTTTTTCA
AATAAAGATCTCTTTAGTTTCGAATTTCATTGGATTCTAGTGAAGGAATGTCTTCTATAA
GAGTCAAACAATTCGTTCAGATTGATCGGAACAAATAAATGTATCAAAGAAATATAATTG
GGTCCTATGTCAATTCCATATATAAAATGAATATTGACACGAATCTATTTACATATCTGA
TATA---------TGGTATTTATAGTAAGCCTTTAGCTTTATTAGAAAATAATAGAAAAT
AAAACTTTATACACTACAAGAAGACTAATCGATAGGAGGAGAGTATGGTAAGAAAGAACT
CGATGACTCTTTCTTACCATACTATCGGATTTCATAGAATGAAAGACCGTCGATTTCATT
TTAGATAAGACGAAAACTTGGCATTCCTTTCATTTTCTTTTTTCAACGATTGATAAGATC
AAGTTTGATTCAAATTCATTAATTATTTTGACTGACTGTTTTTACGTAAATGATAAGTAG
AAAAGCATATTATATTACAATAAAACTATATTCCATTGAACCTAAGAACTTGACAAAAGA
TTCAGAAGAGGGTATACCTAATAGAAAGAAAAA-AGTCATTAGGAATAGAAAAA------
--------------TGAAAGCACGCTACTCAAACAAAGCCCCCAAAATCCCTTTTTT---
GAAAAAAA------CAATGGCAGTGAAAGACTACTCAATAAAATCAAATTGAAAAGAGAG
GAACAATAACGCCCTCTTGAGAGAACAAGAAAGGCGTTATTGCTCCTTTTACTTCAAAAA
GGCATAGACACTCAAACTAATATCTTATCCATTTTTAGATGCTAACTCTTTTTCTTTGGT
TAGCGGTTTCAAATTCCTTATCTTTTCCATTCACCCGACTCTTTTAGAAACTGATCTGAA
CGGAAAGCTTTTTCTCTTATCAGAAGATATATGATATATCTCATACATGTACAAATGAAC
AAAGCAAGGAATCCCGATTTCAATGAGTCACGCTAGGTATTCTTATTCATACTGAAACTT
ACCAAGTTGTCCTTTTGCTGATCCAATCAATTCTAGACCTGGATGAGACTTTATAATACC
CTTTCAATTGACATAAACTTAAGTTCTCTCGTAAAATGAGTATAGAACAACGGGAATAGT
CGGGATAGCTCAGCTGGTAGAGCAGAGGACTGATCGAACCCTGCAMAGCAGAACAACCCG
CGAACACGTTGAACAACACATTCGAGGGGACATTTGTATAGGATAAGGCTAATTAATGCC
CCCCGTGCATTTGACCCCTTACTTGTCGTGTTGGAGCAAACGAGCGAAAGCGCGTGAGCT
TCGGCCCTCAAGAAACCAACCCCGGCGCAATTCGCGCCAAGGAAAACTTTAAACTTAAGG
GTGTACTATCCCCGTGTCGACCCCGTTTGCGGGTGCGCGATTGGTGATTGGGCACTCCTT
AGTCAAAACACAAACGACTCTCGGCAACGGATATCTTGGCTCTCGCATCGATGAAGAACG
TAGCGAAATGCGATACTTGGTGTGAATTGCAGAATCCCGTGAACCATCGAGTCTTTGAAC
GCAAGTTGCGCCCGAAGCCTTTAGGCCGAGGGCACGTCTGCATGGGCGTCACGCATCGCG
TCGCCCCCCC-AAGAAG--------CTTGGTGGGGAGCGTACATTGGCCTCCCGTGCCTC
ACCGTGCGGTTGGCTCAAAATAGAGTCCCCTATGAAGGACGTACGACAAGTGGTGGTTGA
TAATAAGGCCCTCGCGTTTGTTGTGCGAGAATCCTTTGTGGGATTTGGATCGTTGATTAA
AGACCCTGACGACTCGCCTTCACAATCTCACCCTAGTGGTGGTTGATGGTGGAGACGTGC
TCTGACCGCGACCCCATGTCAGGCGGGACTACCCGCTGAATTTAAGCATATCAATAAGCG
GAGGAAAAGAAACTTACAAGGATTCCCTTAGTAACGGCGAGCGAACCGGGAATAGCCCAG
CTTGAAAATCGGAAGGCTTTGCCGTTCGAATTGTAGTCTGGAGAAGTGTCCTCAGCGGCG
G
>fragilis_Tramonti_CAM18
AGCATAGATAGTTGGAATCCATTATGTAGCAGTTGGGGAAAGAAGGGGAATATTTCATTG
CTACAATACAAGTATGGATGATTGAAACTAATACGCCATGTATTTGGATATTTCCCTTGA
ACTGCGTAATATTTTTTATTTTCCACGAATAGTATAAGGGAATTTTCCGAAGCGAAAATG
GATTATGGGAGTGTGTGACTTGAGCTATTGATTGGTCTGTGCAGATACGTGCTTTTATCT
ATCTGCCACATTGTAATTAATAAACCAATGTGTCGTTGTTCCAACCATCGCGTAAGCCCC
GTACAGAAGATAGGCTGGTTCGCTTGAAGAGAATCTTTTCTATGATCAGATCCGAATCAT
GTCGTACATGAGCAGGCTCCGTAAGATCTAGTTCACTTAACTAAAAATGAAATAGTATTA
AAATGCACTCATTTCCTCTGCATTGACACGAGCTATGAGACTATCGGAGTCAAAGAAAGG
GTCTAAAGAATAAGCAAGGCTGGGCTATATTAGTAACAAGTAAATCCTTTGTATGTGTGT
TTGTAATTAGTAAACGGTCTCTCAATATTTTGAGGCTAACCACCGATCGTAAGGTTTGAG
ACGACCCAGAAAGCACTTGATCATATCATGATTTACTTTGTAAGCCTACTTGGGTAGTGA
GTATTTACTTGTAAGAACCGAATTCTTTTTGGGCTAGTTTCAAAAAGAATCCAGTCAATG
GTTCTTACGTAAAACCATTCATATCTCGTATATGTATGTGTCTAGATACCCTATCCATTT
TAGATGGATTCGTTTGGTAGTATGGGGAAGAAGTGGTCTCTAGAAGTACTACTAATTGAG
TTGAGGAATCAAACTGTATTAATAGTTTTTTCGATCGTTCTGCTTGCTTGAACTTTTTCA
AATAAAGATCTCTTTAGTTTCGAATTTCATTGGATTCTAGTGAAGGAATGTCTTCTATAA
GAGTCAAACAATTCGTTCAGATTGATCGGAACAAATAAATGTATCAAAGAAATATAATTG
GGTCCTATGTCAATTCCATATATAAAATGAATATTGACACGAATCTATTTACATATCTGA
TATA---------TGGTATTTATAGTAAGCCTTTAGCTTTATTAGAAAATAATAGAAAAT
AAAACTTTATACACTACAAGAAGACTAATCGATAGGAGGAGAGTATGGTAAGAAAGAACT
CGATGACTCTTTCTTACCATACTATCGGATTTCATAGAATGAAAGACCGTCGATTTCATT
TTAGATAAGACGAAAACTTGGCATTCCTTTCATTTTCTTTTTTCAACGATTGATAAGATC
AAGTTTGATTCAAATTCATTAATTATTTTGACTGACTGTTTTTACGTAAATGATAAGTAG
AAAAGCATATTATATTACAATAAAACTATATTCCATTGAACCTAAGAACTTGACAAAAGA
TTCAGAAGAGGGTATACCTAATAGAAAGAAAAA-AGTCATTAGGAATAGAAAAA------
--------------TGAAAGCACGCTACTCAAACAAAGCCCCCAAAATCCCTTTTTT---
GAAAAAAA------CAATGGCAGTGAAAGACTACTCAATAAAATCAAATTGAAAAGAGAG
GAACAATAACGCCCTCTTGAGAGAACAAGAAAGGCGTTATTGCTCCTTTTACTTCAAAAA
GGCATAGACACTCAAACTAATATCTTATCCATTTTTAGATGCTAACTCTTTTTCTTTGGT
TAGCGGTTTCAAATTCCTTATCTTTTCCATTCACCCGACTCTTTTAGAAACTGATCTGAA
CGGAAAGCTTTTTCTCTTATCAGAAGATATATGATATATCTCATACATGTACAAATGAAC
AAAGCAAGGAATCCCGATTTCAATGAGTCACGCTAGGTATTCTTATTCATACTGAAACTT
ACCAAGTTGTCCTTTTGCTGATCCAATCAATTCTAGACCTGGATGAGACTTTATAATACC
CTTTCAATTGACATAAACTTAAGTTCTCTCGTAAAATGAGTATAGAACAACGGGAATAGT
CGGGATAGCTCAGCTGGTAGAGCAGAGGACTGATCGAACCCTGCAAAGCAGAACAACCCG
CGAACACGTTGAACAACACATTCGAGGGGACATTTGTATAGGATAAGGCTAATTAATGCC
CCCCGTGCATTTGACCCCTTACTTGTCGTGTTGGAGCAAACGAGCGAAAGCGCGTGAGCT
TCGGCCCTCAAGAAACCAACCCCGGCGCAATTCGCGCCAAGGAAAACTTTAAACTTAAGG
GTGTACTATCCCCGTGTCGACCCCGTTTGCGGGTGCGCGATTGGTGATTGGGCACTCCTT
AGTCAAAACACAAACGACTCTCGGCAACGGATATCTTGGCTCTCGCATCGATGAAGAACG
TAGCGAAATGCGATACTTGGTGTGAATTGCAGAATCCCGTGAACCATCGAGTCTTTGAAC
GCAAGTTGCGCCCGAAGCCTTTAGGCCGAGGGCACGTCTGCATGGGCGTCACGCATCGCG
TCGCCCCCCC-AAGAAG--------CTTGGTGGGGAGCGTACATTGGCCTCCCGTGCCTC
ACCGTGCGGTTGGCTCAAAATAGAGTCCCCTATGAAGGACGTACGACAAGTGGTGGTTGA
TAATAAGGCCCTCGCGTTTGTTGTGCGAGAATCCTTTGTGGGATTTGGATCGTTGATTAA
AGACCCTGACGACTCGCCTTCACAATCTCACCCTAGTGGTGGTTGATGGTGGAGACGTGC
TCTGACCGCGACCCCATGTCAGGCGGGACTACCCGCTGAATTTAAGCATATCAATAAGCG
GAGGAAAAGAAACTTACAAGGATTCCCTTAGTAACGGCGAGCGAACCGGGAATAGCCCAG
CTTGAAAATCGGAAGGCTTTGCCGTTCGAATTGTAGTCTGGAGAAGTGTCCTCAGCGGCG
G
>C._isophylla_ISO1
AGCATAGATAGTTGGAATCCATTATGTAGCAGTTGGGGAAAGAAGGGGAATATTTCATTG
CTACAATACAAGTATGGATGATTGAAACTAATACGCCATGTATTTGGATATTTCCCTCGA
ACTGCGTAATATTTTTTATTTTCCACGAATAGTATAAGGGAATTTTCCGAAGAGAAAATG
GATTATGGGAGTGTGTGACTTGAGCTATTGATTGGTCTGTGCAGATACGTGCTTTTATCT
ATCTGCCACATTGTAATTAATAAACCAATGTGTCGTTGTTCCAACCATCGCGTAAGCCCC
GTACCGAAGATAGGCTGGTTCGCTTGAAGAGAATCTTTTCTATGATCAGATCCGAATCAT
GTCGTACATGAGCAGGCTCCGTAAGATCTAGTTCACTTAACTAAAAATTAAATAGTATTA
AAATGCACTCATTTCCTCTGCATTGCCACGAGCTATGAAACTATCGGAGTCAAAGAAAGG
GTCTAAAGAATAAGCAAGGCTGGGCTATATTAGTAACAAGTAAATCCTTTGTATGTGCGT
TTGTAATTAGTAAACGGTCTCTCAATATTTTGAGGCTACCCACTGATCGTAAGGTTTGAG
ACGACCCAGAAAGCACTTGATCATATCATGATTGACTTTGTAAGCCTACTTGGGTAGTGA
GTATTTACTTGTAAGAACCGAATTTTTTTGGGGCTAGTTTCAAAAAGAATCCAGTCAATG
GTTCTTACGTAAAACCATTCATATCTCGTATATGTATGTGTCTAGATACCCTATCCATTT
TAGATGGATTCGTTTGGTAGTATGGGGAAGAAGTGGTCTCTAGAAGTACTACTAATTGAG
TTGAGGAATCAAACTGTATTAATAGTTTTTTCGATCGTTCTGCTTGCTTGAACTTTTTCA
AATAAAGATCTCTTTAGTTTCGAATTTCATTGGATTCTAGTGAAGGAATGTATTCTATAA
GAGTCAAACAATTCGTTCAGATTGATCGGAACAAATAAATGTATCAAAGAAATATAATTG
GGTCCTATGTCAATTCCATATATAAAATGAATGTTGACACGAATCTATTTACATATCTGA
TATAAAGATAATATGGTATTTATAGTAAGCCTCTAGCTTTATTATTTTAAATTATAAAAT
AAAACTTTATACACTACAAGAAGACTAATCGATAGGAGGAGAGTATGGTAAGAAAGAACT
CGATGACTCTTTCTTACCATACTATCGGATTTCATAGAATGAAAGACCGTCGATTTCATT
TTAGATAAGACGAAAACTTGGCATTCCTTTCATTTTATTTTTTCAACGATTGATAAGATC
AAGTTTGATTCAAATTCATTAATTATTTTGACTGACTGTTTTTACGTAAATGATAAGTAG
AAAAGCATATTATATTACAATAAAACTATATTCCATTGAACCTAAGAACTTGACAAAAGA
TTGAGAAGAGGGTATATTTAATAGAAAGAAAAAAAGTCATTAGGAATAGAAAAATGATAG
AAAGAAAAAA----TGAAAGCCCGCTACTCAAACAAAGCCCCCAAAATCCCTTTTTT---
GAAAAAAAAAAAAACAATGGCAGTGAAAGACTACTCAATAAAATCAAATTGAAAAGAGAG
GAACAATAACGCCCTCTTGAGAGAACAAGAAAGGCGTTATTGCCCCTTTTACTTCAAAAA
GGCATAGACACTCAAACTAATATCTTATCCATTTTTAGATGCTAACTCTTTTTCTTTGGT
TAGCGGTTTCAAATTCCTTATCTTTTCCATTCACCCGACTCTTTTAGAAACTGATCTGAA
CGGAAAGCTTTTTCTCTTATCAGAAGATATATGATATATCTCATACATGTACAAATGAAC
AGAGCAAGGAATCCCGATTTCAATGAGTCACGCTAGGTATTCTTATTCCTACTGAAACTT
ACCAAGTTGTCCTTTTGCTGATCCAATCAATTCTAGACCTGGATGAGACTTTATAATACC
CTTTCAATTGACATAAACTTAAGTTCTCTCGTAAAATGAGTATAGAACAACGGGAATAGT
CGGGATAGCTCAGCTGGTAGAGCAGAGGACTGATCGAACCCTGCACAGCAGAACAACCCG
CGAACACGTTGAACAACACATTTGAGGGGACATTTGTATAGGAAAAGGCTAATTAATGCC
CCCTGTGCATTTGACCCCTTCCTTGTCGTGTTGGAGCAAACGAGCGAAAGCGCGTGAGCT
TCGGCCCTCAAGAAACTAACCCCGGCGCAATTCGCGCCAAGGAAAACTTTAAACTCAAGG
GTGTACTATCCCCATGTCGACCCCGTTTGCGGGTGCGCGATTGGTGATTGGTCACTCCTT
AGTGAAAATACAAATGACTCTCGGCAACGGATATCTTGGCTCTCGCATCGATGAAGAACG
TAGCGAAATGCGATACTTGGTGTGAATTGCAGAATCCCGTGAACCATCGAGTCTTTGAAC
GCAAGTTGCGCCCGAAGCCTTTAGGCTGAGGGCACGTCTGCATGGGCGTCACGCATCTAG
TCGCCCCCCC-AAGAAG--------CTTGGTGGGGAGCGTACATTGGCCTCCCGTGCCTC
ACCGTGCGGCTGGCTCAAAATGGAGTCCCCTATGAAGGACGTACGACAAGTGGTGGTTGA
TAATAAGGCCCTCGCGTTTGTTGTGCGAGAATCCTTTGTGGGATTTGGCTCGTTGATTAA
AGACCCTGACGACACGCCTTCACAATCGCACCCTAGTGGTGGTTGATGGTGGAGACGTGC
TCTGACCGCGACCCCATGTCAGGCGGGACTACCCGCTGAATTTAAGCATATCAATAAGCG
GAGGAAAAGAAACTTACAAGGATTCCCTTAGTAACGGCGAGCGAACCGGGAATAGCCCAG
CTTGAAAATCGGATGGCCTTGCCGTTCGAATTGTAGTCTGGAGAAGTGTCCTCAGCGGCG
G
>C._isophylla_ISO2
AGCATAGATAGTTGGAATCCATTATGTAGCAGTTGGGGAAAGAAGGGGAATATTTCATTG
CTACAATACAAGTATGGATGATTGAAACTAATACGCCATGTATTTGGATATTTCCCTCGA
ACTGCGTAATATTTTTTATTTTCCACGAATAGTATAAGGGAATTTTCCGAAGAGAAAATG
GATTATGGGAGTGTGTGACTTGAGCTATTGATTGGTCTGTGCAGATACGTGCTTTTATCT
ATCTGCCACATTGTAATTAATAAACCAATGTGTCGTTGTTCCAACCATCGCGTAAGCCCC
GTACCGAAGATAGGCTGGTTCGCTTGAAGAGAATCTTTTCTATGATCAGATCCGAATCAT
GTCGTACATGAGCAGGCTCCGTAAGATCTAGTTCACTTAACTAAAAATTAAATAGTATTA
AAATGCACTCATTTCCTCTGCATTGCCACGAGCTATGAAACTATCGGAGTCAAAGAAAGG
GTCTAAAGAATAAGCAAGGCTGGGCTATATTAGTAACAAGTAAATCCTTTGTATGTGCGT
TTGTAATTAGTAAACGGTCTCTCAATATTTTGAGGCTACCCACTGATCGTAAGGTTTGAG
ACGACCCAGAAAGCACTTGATCATATCATGATTGACTTTGTAAGCCTACTTGGGTAGTGA
GTATTTACTTGTAAGAACCGAATTTTTTTGGGGCTAGTTTCAAAAAGAATCCAGTCAATG
GTTCTTACGTAAAACCATTCATATCTCGTATATGTATGTGTCTAGATACCCTATCCATTT
TAGATGGATTCGTTTGGTAGTATGGGGAAGAAGTGGTCTCTAGAAGTACTACTAATTGAG
TTGAGGAATCAAACTGTATTAATAGTTTTTTCGATCGTTCTGCTTGCTTGAACTTTTTCA
AATAAAGATCTCTTTAGTTTCGAATTTCATTGGATTCTAGTGAAGGAATGTATTCTATAA
GAGTCAAACAATTCGTTCAGATTGATCGGAACAAATAAATGTATCAAAGAAATATAATTG
GGTCCTATGTCAATTCCATATATAAAATGAATGTTGACACGAATCTATTTACATATCTGA
TATAAAGATAATATGGTATTTATAGTAAGCCTCTAGCTTTATTATTTTAAATTATAAAAT
AAAACTTTATACACTACAAGAAGACTAATCGATAGGAGGAGAGTATGGTAAGAAAGAACT
CGATGACTCTTTCTTACCATACTATCGGATTTCATAGAATGAAAGACCGTCGATTTCATT
TTAGATAAGACGAAAACTTGGCATTCCTTTCATTTTATTTTTTCAACGATTGATAAGATC
AAGTTTGATTCAAATTCATTAATTATTTTGACTGACTGTTTTTACGTAAATGATAAGTAG
AAAAGCATATTATATTACAATAAAACTATATTCCATTGAACCTAAGAACTTGACAAAAGA
TTGAGAAGAGGGTATATTTAATAGAAAGAAAAAAAGTCATTAGGAATAGAAAAATGATAG
AAAGAAAAAA----TGAAAGCCCGCTACTCAAACAAAGCCCCCAAAATCCCTTTTTT---
GAAAAAAAAAAAAACAATGGCAGTGAAAGACTACTCAATAAAATCAAATTGAAAAGAGAG
GAACAATAACGCCCTCTTGAGAGAACAAGAAAGGCGTTATTGCCCCTTTTACTTCAAAAA
GGCATAGACACTCAAACTAATATCTTATCCATTTTTAGATGCTAACTCTTTTTCTTTGGT
TAGCGGTTTCAAATTCCTTATCTTTTCCATTCACCCGACTCTTTTAGAAACTGATCTGAA
CGGAAAGCTTTTTCTCTTATCAGAAGATATATGATATATCTCATACATGTACAAATGAAC
AGAGCAAGGAATCCCGATTTCAATGAGTCACGCTAGGTATTCTTATTCCTACTGAAACTT
ACCAAGTTGTCCTTTTGCTGATCCAATCAATTCTAGACCTGGATGAGACTTTATAATACC
CTTTCAATTGACATAAACTTAAGTTCTCTCGTAAAATGAGTATAGAACAACGGGAATAGT
CGGGATAGCTCAGCTGGTAGAGCAGAGGACTGATCGAACCCTGCACAGCAGAACAACCCG
CGAACACGTTGAACAACACATTTGAGGGGACATTTGTATAGGAAAAGGCTAATTAATGCC
CCCTGTGCATTTGACCCCTTCCTTGTCGTGTTGGAGCAAACGAGCGAAAGCGCGTGAGCT
TCGGCCCTCAAGAAACTAACCCCGGCGCAATTCGCGCCAAGGAAAACTTTAAACTCAAGG
GTGTACTATCCCCATGTCGACCCCGTTTGCGGGTGCGCGATTGGTGATTGGTCACTCCTT
AGTGAAAATACAAATGACTCTCGGCAACGGATATCTTGGCTCTCGCATCGATGAAGAACG
TAGCGAAATGCGATACTTGGTGTGAATTGCAGAATCCCGTGAACCATCGAGTCTTTGAAC
GCAAGTTGCGCCCGAAGCCTTTAGGCTGAGGGCACGTCTGCATGGGCGTCACGCATCTAG
TCGCCCCCCC-AAGAAG--------CTTGGTGGGGAGCGTACATTGGCCTCCCGTGCCTC
ACCGTGCGGCTGGCTCAAAATGGAGTCCCCTATGAAGGACGTACGACAAGTGGTGGTTGA
TAATAAGGCCCTCGCGTTTGTTGTGCGAGAATCCTTTGTGGGATTTGGCTCGTTGATTAA
AGACCCTGACGACACGCCTTCACAATCGCACCCTAGTGGTGGTTGATGGTGGAGACGTGC
TCTGACCGCGACCCCATGTCAGGCGGGACTACCCGCTGAATTTAAGCATATCAATAAGCG
GAGGAAAAGAAACTTACAAGGATTCCCTTAGTAACGGCGAGCGAACCGGGAATAGCCCAG
CTTGAAAATCGGATGGCCTTGCCGTTCGAATTGTAGTCTGGAGAAGTGTCCTCAGCGGCG
G
>C._isophylla_ISO3
AGCATAGATAGTTGGAATCCATTATGTAGCAGTTGGGGAAAGAAGGGGAATATTTCATTG
CTACAATACAAGTATGGATGATTGAAACTAATACGCCATGTATTTGGATATTTCCCTCGA
ACTGCGTAATATTTTTTATTTTCCACGAATAGTATAAGGGAATTTTCCGAAGAGAAAATG
GATTATGGGAGTGTGTGACTTGAGCTATTGATTGGTCTGTGCAGATACGTGCTTTTATCT
ATCTGCCACATTGTAATTAATAAACCAATGTGTCGTTGTTCCAACCATCGCGTAAGCCCC
GTACCGAAGATAGGCTGGTTCGCTTGAAGAGAATCTTTTCTATGATCAGATCCGAATCAT
GTCGTACATGAGCAGGCTCCGTAAGATCTAGTTCACTTAACTAAAAATTAAATAGTATTA
AAATGCACTCATTTCCTCTGCATTGCCACGAGCTATGAAACTATCGGAGTCAAAGAAAGG
GTCTAAAGAATAAGCAAGGCTGGGCTATATTAGTAACAAGTAAATCCTTTGTATGTGCGT
TTGTAATTAGTAAACGGTCTCTCAATATTTTGAGGCTACCCACTGATCGTAAGGTTTGAG
ACGACCCAGAAAGCACTTGATCATATCATGATTGACTTTGTAAGCCTACTTGGGTAGTGA
GTATTTACTTGTAAGAACCGAATTTTTTTGGGGCTAGTTTCAAAAAGAATCCAGTCAATG
GTTCTTACGTAAAACCATTCATATCTCGTATATGTATGTGTCTAGATACCCTATCCATTT
TAGATGGATTCGTTTGGTAGTATGGGGAAGAAGTGGTCTCTAGAAGTACTACTAATTGAG
TTGAGGAATCAAACTGTATTAATAGTTTTTTCGATCGTTCTGCTTGCTTGAACTTTTTCA
AATAAAGATCTCTTTAGTTTCGAATTTCATTGGATTCTAGTGAAGGAATGTATTCTATAA
GAGTCAAACAATTCGTTCAGATTGATCGGAACAAATAAATGTATCAAAGAAATATAATTG
GGTCCTATGTCAATTCCATATATAAAATGAATGTTGACACGAATCTATTTACATATCTGA
TATAAAGATAATATGGTATTTATAGTAAGCCTCTAGCTTTATTATTTTAAATTATAAAAT
AAAACTTTATACACTACAAGAAGACTAATCGATAGGAGGAGAGTATGGTAAGAAAGAACT
CGATGACTCTTTCTTACCATACTATCGGATTTCATAGAATGAAAGACCGTCGATTTCATT
TTAGATAAGACGAAAACTTGGCATTCCTTTCATTTTATTTTTTCAACGATTGATAAGATC
AAGTTTGATTCAAATTCATTAATTATTTTGACTGACTGTTTTTACGTAAATGATAAGTAG
AAAAGCATATTATATTACAATAAAACTATATTCCATTGAACCTAAGAACTTGACAAAAGA
TTGAGAAGAGGGTATATTTAATAGAAAGAAAAAAAGTCATTAGGAATAGAAAAATGATAG
AAAGAAAAAA----TGAAAGCCCGCTACTCAAACAAAGCCCCCAAAATCCCTTTTTT---
GAAAAAAAAAAAAACAATGGCAGTGAAAGACTACTCAATAAAATCAAATTGAAAAGAGAG
GAACAATAACGCCCTCTTGAGAGAACAAGAAAGGCGTTATTGCCCCTTTTACTTCAAAAA
GGCATAGACACTCAAACTAATATCTTATCCATTTTTAGATGCTAACTCTTTTTCTTTGGT
TAGCGGTTTCAAATTCCTTATCTTTTCCATTCACCCGACTCTTTTAGAAACTGATCTGAA
CGGAAAGCTTTTTCTCTTATCAGAAGATATATGATATATCTCATACATGTACAAATGAAC
AGAGCAAGGAATCCCGATTTCAATGAGTCACGCTAGGTATTCTTATTCCTACTGAAACTT
ACCAAGTTGTCCTTTTGCTGATCCAATCAATTCTAGACCTGGATGAGACTTTATAATACC
CTTTCAATTGACATAAACTTAAGTTCTCTCGTAAAATGAGTATAGAACAACGGGAATAGT
CGGGATAGCTCAGCTGGTAGAGCAGAGGACTGATCGAACCCTGCACAGCAGAACAACCCG
CGAACACGTTGAACAACACATTTGAGGGGACATTTGTATAGGAAAAGGCTAATTAATGCC
CCCTGTGCATTTGACCCCTTCCTTGTCGTGTTGGAGCAAACGAGCGAAAGCGCGTGAGCT
TCGGCCCTCAAGAAACTAACCCCGGCGCAATTCGCGCCAAGGAAAACTTTAAACTCAAGG
GTGTACTATCCCCATGTCGACCCCGTTTGCGGGTGCGCGATTGGTGATTGGTCACTCCTT
AGTGAAAATACAAATGACTCTCGGCAACGGATATCTTGGCTCTCGCATCGATGAAGAACG
TAGCGAAATGCGATACTTGGTGTGAATTGCAGAATCCCGTGAACCATCGAGTCTTTGAAC
GCAAGTTGCGCCCGAAGCCTTTAGGCTGAGGGCACGTCTGCATGGGCGTCACGCATCTAG
TCGCCCCCCC-AAGAAG--------CTTGGTGGGGAGCGTACATTGGCCTCCCGTGCCTC
ACCGTGCGGCTGGCTCAAAATGGAGTCCCCTATGAAGGACGTACGACAAGTGGTGGTTGA
TAATAAGGCCCTCGCGTTTGTTGTGCGAGAATCCTTTGTGGGATTTGGCTCGTTGATTAA
AGACCCTGACGACACGCCTTCACAATCGCACCCTAGTGGTGGTTGATGGTGGAGACGTGC
TCTGACCGCGACCCCATGTCAGGCGGGACTACCCGCTGAATTTAAGCATATCAATAAGCG
GAGGAAAAGAAACTTACAAGGATTCCCTTAGTAACGGCGAGCGAACCGGGAATAGCCCAG
CTTGAAAATCGGATGGCCTTGCCGTTCGAATTGTAGTCTGGAGAAGTGTCCTCAGCGGCG
G
>C._versicolor_VER1
AGCATAGATAGTTGGAATCCATTATGTAGCAGTTGGGGAAAGAAGGATACTATTTCATTG
CTACAATACAAGTATGGATGATTGAGACTAATACCCCATGTATTTGGATATTTCCCTTGA
ACTGCGTAATATTTTTAATTTTCCACGAATAGTATAAGGGAATTTTCCGAAGAGAAAATG
GATTATGGGAGTGTGTGACTTGAGCTATTGATTGGGCTGTGCAGATACGTGCTTTTATCT
ATCTGCCACATTGTAATTCATAAACCAATGTGTCTTTGTTCCAACCATCGCGTAAGCCCC
ATACAGAAGATAGGCTGGTTCGCTTGAAGAGAATCTTTTCTATGATCAGATCCGAATCAT
GTCGTACATGAGCAGGCTCCGTAAGATCTAGTTCACTTAACTGAAAATTCAATAGTATTA
AAATGCACTCATTTCCTCTGCATTGACACGAGCTATGAGACTATCGGAGTCAAAGAAAGG
GTCTAAAGAATAAGAAAGGCTGGGCTATATTAGTAACAAGTAAATCCTTTGTATGTGTGT
TTGTAATTAGTAAACGGTCTCTCAATATTTTGGGGCTAACCACCGATCGTAAGGGTTAAG
ACGACCCAGAAAGCACTTGATCATATCATGATTTACTTTGTAAGCCTACTTGGGTAGTGA
GTATTTACTTGTAAGAACCGAATTCTTTTTGGGCTAGTTTCAAAAAGAATCCAGTCAATG
GTTCTTACGTAAAACCATTCATATCTCGTATATGTATGTGTCTAGATACCCTATCAATTT
TAGATGGATTCGTTTGGTAGTATGGGGAAGAAGTGGTCTCTAGAAGTACTACTAATTGAG
TTGAGGAATCAAACTGTATTAATAGGTTTTTCGATCGTTCTGCTTG----AACTTTTTCA
AATAAAGATCTCTTTAGTTTCCAATTTCATTGGATTCTAGTGAAGGAATGTATTCTATAC
GAGTAAAACAATTCGTTCAGATT-------------------------------------
----CTA---------------------------------------ATTT----------
--TAAAATAAATA-----------------------------------AAATAATAAAAT
AAAACTTTATACACTACAAGAAGATTAATCGATAGGAGGAGAGTATGGTAAGAAAGAACT
CGATGAATCTTTCTTACCATACTCTCAGATTTCAGTGAATGAAAGACCGTCGATTTCATG
TTAGATAAGACGAAAACTTGGCATTCCTTTCATTTTCTTTTTTCAACGATTGATAAGATC
AAGTTTGATTCAAATTCATTAATTATTTTGACTGACTGTTTTTACGTAAATGATGAGTAG
AAAAGCATATTATATTACATTAAAACTATATTCCATTGAACGTAAGAACTTGACAAAAGA
TTGAGAAGAGGGTATACCTAATAGAAAGAAAAATAGTCGTTTTGAATAGAAAAAAAATAG
AAAGAAAGAGAAAATGAAAGCACGCTACTCAAACAAAGCCCCAAAAATCCCTTTTTTT--
GAAAAAAAAA----CAATGGCAGTGAAAGACTACTCAACCAAATGAAATTGAAAAGAGAG
GAACAATAACGCCCTCTTGAGAGAACAAGAAAGGCGTTATTGCTCCTTTTACTTCAAAAA
GGCATAGACACTCAAACTAAAATCTTATCCATTTTTAGATGNNNNNNNNNNNNNNNNNNN
NNNNNNNNNNNNNNNNNNNNNNNNNNNNNNNNNNNNNNNNNNNNNNNNNNNNNNNNNNNN
NNNNNNNNNNNNNNNNNNNNNNNNNNNNNNNNNNNNNNNNNNNNNNNNNNNNNNNNNNNN
NNNNNNNNNNNNNNNNNNNNNNNNNNNNNNNNNNNNNNNNNNNNNNNNNNNNNNNNNNNN
NNNNNNNNNNNNNNNNNNNNNNNNNNNNNNNNNNNNNNNNNNNNNNNNNNNNNNNNNNNN
NNNNNNNNNNNNNNNNNNNNNNNNNNNNNNNNNNNNNNNNNNNNNNNNNNNNNNNNNNNN
NNNNNNNNNNNNNNNNNNNNNNNNNNNNNNNNNTCGAACCCTGCATAGCAGAACAACCCG
CGAACACGTTGAACAACACATTTGAGGGGACGTTTGTATGGGACAAGGCTTATC----CC
CCCYGTGCATTCGACCCCTTCCTTGTTGTGTTGAAGCAAGCAAGCGAGAGCTCGTGAGCT
TYGGCCCGCAAGAAACTAACCCCGGCGCAATTCGCGTCAAGGAAAACTTTAAACTCAAGG
GTGTACCATTTCCATGTTGACCCCGTTTGCGGGTGCGCGACTGGWGATTGATCGCTCCTT
AGTGAAAACACAAACGACTCTCGGCAACGGATATCTTGGCTCTCGCATCGATGAAGAACG
TAGCGAAATGCGATACTTGGTGTGAATTGCAGAATCCCGTGAACCATCGAGTCTTTGAAC
GCAAGTTGCGCCTGAAGCCTTTAGGCCGAGGGCACGTCTGCATGGGCGTCACGCATCGCG
TCGCCCCCCC-AAGAAGCTTGCTTTCTTGGTGGGGAGCGTACATTGGCCTCCCGTGCCTA
ACCGTGCGGCTGGCTCAAAATAGAGTCCCCTGTGAAGGACGCACGACAAGTGGTGGTTGA
TAATATGGCCCTCGCGTTTGTTGTGCGAGAATCCTTTGTGGGATTTGGCTCGTTGATTAA
AGACCCTGATGACACGACTTCACAATCGCACCCTAGTGGTGGTTGATAGTGAAGACGTGC
TCTGACCGCGACCCCATGTCAGGCGGGACTACCCGCTGAATTTAAGCATATCAATAAGCG
GAGGAAAAGAAACTTACAAGGATTCCCTTAGTAACGGCGAGCGAACCGGGAATAGCCCAG
CTTGAAAATCGGGCGGCCTTGCCGTTCGAATTGTAGTCTGGAGAAGTGTCCTCAGCGACG
G
