# Supplementary material for: Genetics and Distribution of the Italian Endemic Campanula fragilis Cirillo (Campanulaceae)
Source: Plants (Basel). 2024 Nov 11;13(22):3169. doi: 10.3390/plants13223169 (PMC11598242; doi:10.3390/plants13223169)
Supplement: Supplementary file 1 [file plants-13-03169-s001.zip › Data S4.fasta]

>H1
TTCGACAATTCTATAGATTAAAGGCTCTCTTCGAGATGAAACATAGGAATTGAGGTCTCA
TTTGGATTATTGAGAGTCTAAAAAAAAAGACAATACAATTAGGGCTTCATTGGGATTCTC
AAATTGGAAAGATACTTAGTTCGGATGATCCAAGCCAATAGGATGAACCACATGAGTTCT
ACATGATGAACTTTGTATTGCGTACATCACTTAGCCGGGCTCTAGGAAAGTCATGTAATG
TAGTAGGAAACAAAAACAGAATCTCAAAAAAACCAAAGGAATGAAAGAATAAAGAAGTCG
ATTTTTGTATTGCTATCGGAACTGAATCTTGTCTATTTGTAGCCTTCAACTCCTTTAAGA
CTTTTGAGTCTTGCAACCAACTGATATAACCCTTCGAATAGGGATAATTAGTAACATTCT
TTTTGACGGAGAGGATAAAAAGAATAACAAAGAATAGAAAATAGAATCGACTTTTTTAGA
TACTTTGTCTAAAAAACTCTTTACCCATCTAGAAAATAGATGGGGTAGATCTCAAAAACC
AAGATGGCTAATCCTGTGTCAAGCATAGATAGTTGGAATCCATTATGTAGCAGTTGGGGA
AAGAAGGGGAATATTTCATTGCTACAATACAAGTATGGATGATTGAAACTAATACGCCAT
GTATTTGGATATTTCCCTTGAACTGCGTAATATTTTTTATTTTACACGAATAGTATAAGG
GAATTTTCCGAAGCGAAAATGGATTATGGGAGTGTGTGACTTGAGCTATTGATTGGTCTG
TGCAGATACGTGCTTTTATCTATCTGCCACATTGTAATTAATAAACCAATGTGTCGTTGT
TCCAACCATCGCGTAAGCCCCGTACAGAAGATAGGCTGGTTCGCTTGAAGAGAATCTTTT
CTATGATCAGATCCGAATCATGTCGTACATGAGCAGGCTCCGTAAGATCTAGTTCACTTA
ACTAAAAATGAAATAGTATTAAAATGCACTCATTTCCTCTGCATTGACACGAGCTATGAG
ACTATCGGAGTCAAAGAAAGGGTCTAAAGAATAAGCAAGGCTGGGCTATATTAGTAACAA
GTAAATCCTTTGTATGTGTGTTTGTAATTAGTAAACGGTCTCTCAATATTTTGAGGCTAA
CCACCGATCGTAAGGTTTGAGACGACCCAGAAAGCACTTGATCATATCATGATTTACTTT
GTAAGCCTACTTGGGTAGTGAGTATTTACTTGTAAGAACCGAATTCTTTTTGGGCTAGTT
TCAAAAAGAATCCAGTCAATGGTTCTTACGTAAAACCATTCATATCTCGTATATGTATGT
GTCTAGATACCCTATCCATTTTAGATGGATTCGTTTG.......................
............................................................
............................................................
............................................................
............................................................
............................................................
............................................................
............................................................
............................................................
............................................................
...................TATTATATTACAATAAAACTATATTCCATTGAACCTAAGAA
CTTGACAAAAGATTCAGAAGAGGGTATACCTAATAGAAAGAAAAAAGTCATTAGGAATAG
AAAAATGAAAGCACGCTACTCAAACAAAGCCCCCAAAATCACTTTTTT---GAAAAAAAA
----CAATGGCAGTGAAAGACTACTCAATAAAATCAAATTGAAAAGAGAGGAACAATAAC
GCCCTCTTGAGAGAACAAGAAAGGCGTTATTGCTCCTTTTCCTTCAAAAAGGCATAGACA
CTCAAACTAATATCTTATCCATTTTTAGATGCTAACTCTTTTTCTTTGGTTAGCGGTTTC
AAATTCCTTATCTTTTCCATTCACCCGACTCTTTTAGAAACTGATCTGAACGGAAAGCTT
TTTCTCTTATCAGAAGATATATGATATATCTCATACATGTACAAATGAACAAAGCAAGGA
ATCCCGATTTCAATGAGTCACGCTAGGTATTCTTATTCATACTGAAACTTACCAAGTTGT
CCTTTTGCTGATCCAATCAATTCTAGACCTGGATGAGACTTTATAATACCCTTTCAATTG
ACATAAACTTAAGTTCTCTCGTAAAATGAGTATAGAACAACGGGAATAGTCGGGATAGCT
CAGCTGGTAGAGCAGAGGACTGA
>H2
TTCGACAATTCTATAGATTAAAGGCTCTCTTCGAGATGAAACATAGGAATTGAGGTCTCA
TTTGGATTATTGAGAGTCTAAAAAAAAAGACAATACAATTAGGGCTTCATTGGGATTCTC
AAATTGGAAAGATACTTAGTTCGGATGATCCAAGCCAATAGGATGAACCACATGAGTTCC
ACATGATGAACTTTGTATTGCGTACATCACTTAGCCGGGCTCTAGGAAAGTCATGTAATG
TAGTAGGAAACAAAAACAGAATCTCAAAAAAACCAAAGGAATGAAAGAATAAAGAAGTCG
ATTTTTGTATTGCTATCGGAACTGAATCTTGTCTATTTGTAGCCTTCAACTCCTTTAAGA
CTTTTGAGTCTTGCAACCAACTGATATAACCCTTCGAATAGGGATAATTAGTAACATTCT
TTTTGACGGAGAGGATAAAAAGAATAACAAAGAATAGAAAATAGAATCGACTTTTTTAGA
TACTTTGTCTAAAAAACTCTTTACCCATCTAGAAAATAGATGGGGTAGATCTCAAAAACC
AAGATGGCTAATCCTGTGTCAAGCATAGATAGTTGGAATCCATTATGTAGCAGTTGGGGA
AAGAAGGGGAATATTTCATTGCTACAATACAAGTATGGATGATTGAAACTAATACGCCAT
GTATTTGGATATTTCCCTTGAACTGCGTAATATTTTTTATTTTCCACGAATAGTATAAGG
GAATTTTCCGAAGCGAAAATGGATTATGGGAGTGTGTGACTTGAGCTATTGATTGGTCTG
TGCAGATACGTGCTTTTATCTATCTGCCACATTGTAATTAATAAACCAATGTGTCGTTGT
TCCAACCATCGCGTAAGCCCCGTACAGAAGATAGGCTGGTTCGCTTGAAGAGAATCTTTT
CTATGATCAGATCCGAATCATGTCGTACATGAGCAGGCTCCGTAAGATCTAGTTCACTTA
ACTAAAAATGAAATAGTATTAAAATGCACTCATTTCCTCTGCATTGACACGAGCTATGAG
ACTATCGGAGTCAAAGAAAGGGTCTAAAGAATAAGCAAGGCTGGGCTATATTAGTAACAA
GTAAATCCTTTGTATGTGTGTTTGTAATTAGTAAACGGTCTCTCAATATTTTGAGGCTAA
CCACCGATCGTAAGGTTTGAGACGACCCAGAAAGCACTTGATCATATCATGATTTACTTT
GTAAGCCTACTTGGGTAGTGAGTATTTACTTGTAAGAACCGAATTCTTTTTGGGCTAGTT
TCAAAAAGAATCCAGTCAATGGTTCTTACGTAAAACCATTCATATCTCGTATATGTATGT
GTCTAGATACCCTATCCATTTTAGATGGATTCGTTTGGTAGTATGGGGAAGAAGTGGTCT
CTAGAAGTACTACTAATTGAGTTGAGGAATCAAACTGTATTAATAGTTTTTTCGATCGTT
CTGCTTGCTTGAACTTTTTCAAATAAAGATCTCTTTAGTTTCGAATTTTATTGGATTCTA
GTGAAGGAATGTCTTCTATAAGAGTCAAACAATTCGTTCAGATTGATCGGAACAAATAAA
TGTATCAAAGAAATATAATTGGGTCCTATGTCAATTCCATATATAAAATGAATATTGACA
CGAATCTATTTACATATCTGATATATGGTATTTATAGTAAGCCTTTAGCTTTATTAGAAA
ATATTAGAAAATAAAACTTTATACACTACAAGAAGACTAATCGATAGGAGGAGAGTATGG
TAAGAAAGAACTCGATGACTCTTTCTTACCATACTATCGGATTTCATAGAATGAAAGACC
GTCGATTTCATTTTAGATAAGACGAAAACTTGGCATTCCTTTCATTTTCTTTTTTCAACG
ATTGATAAGATCAAGTTTGATTCAAATTCATTAATTATTTTGACTGACTGTTTTTACGTA
AATGATAAGTAGAAAAGCATATTATATTACAATAAAACTATATTCCATTGAACCTAAGAA
CTTGACAAAAGATTCAGAAGAGGGTATACCTAATAGAAAGAAAAAAGTCATTAGGAATAG
AAAAATGAAAGCACGCTACTCAAACAAAGCCCCCAAAATCACTTTTTT---GAAAAAAAA
----CAATGGCAGTGAAAGACTACTCAATAAAATCAAATTGAAAAGAGAGGAACAATAAC
GCCCTCTTGAGAGAACAAGAAAGGCGTTATTGCTCCTTTTCCTTCAAAAAGGCATAGACA
CTCAAACTAATATCTTATCCATTTTTAGATGCTAACTCTTTTTCTTTGGTTAGCGGTTTC
AAATTCCTTATCTTTTCCATTCACCCGACTCTTTTAGAAACTGATCTGAACGGAAAGCTT
TTTCTCTTATCAGAAGATATATGATATATCTCATACATGTACAAATGAACAAAGCAAGGA
ATCCCGATTTCAATGAGTCACGCTAGGTATTCTTATTCATACTGAAACTTACCAAGTTGT
CCTTTTGCTGATCCAATCAATTCTAGACCTGGATGAGACTTTATAATACCCTTTCAATTG
ACATAAACTTAAGTTCTCTCGTAAAATGAGTATAGAACAACGGGAATAGTCGGGATAGCT
CAGCTGGTAGAGCAGAGGACTGA
>H3
TTCGACAATTCTATAGATTAAAGGCTCTCTTCGAGATGAAAGATAGGAATTGAGGTCTCA
TTTGGATTATTGAGAGTCTAAAAAAAAAGACAATACAATTAGGGCTTCATTGGGATTCTC
AAATTGGAAAGATACTTAGTTCGGATGATCCAAGCCAATAGGATGAACCACATGAGTTCT
ACATGATGAACTTTGTATTGCGTACATCACTTAGCCGGGCTCTAGGAAAGTCATGTAATG
TAGTAGGAAACAAAAACAGAATCTCAAAAAAACCAAAGGAATGAAAGAATAAAGAAGTCG
ATTTTTGTATTGCTATCGGAACTGAATCTTGTCTATTTGTAGCCTTCAACTCCTTTAAGA
CTTTTGAGTCTTGCAACCAACTGATATAACCCTTCGAATAGGGATAATTAGTAACATTCT
TTTTGACGGAGAGGATAAAAAGAATAACAAAGAATAGAAAATAGAATCGACTTTTTTAGA
TACTTTGTCTAAAAAACTCTTTACCCATCTAGAAAATAGATGGGGTAGATCTCAAAAACC
AAGATGGCTAATCCTGTGTCAAGCATAGATAGTTGGAATCCATTATGTAGCAGTTGGGGA
AAGAAGGGGAATATTTCATTGCTACAATACAAGTATGGATGATTGAAACTAATACGCCAT
GTATTTGGATATTTCCCTTGAACTGCGTAATATTTTTTATTTTCCACGAATAGTATAAGG
GAATTTTCCGAAGCGAAAATGGATTATGGGAGTGTGTGACTTGAGCTATTGATTGGTCTG
TGCAGATACGTGCTTTTATCTATCTGCCACATTGTAATTAATAAACCAATGTGTCGTTGT
TCCAACCATCGCGTAAGCCCCGTACAGAAGATAGGCTGGTTCGCTTGAAGAGAATCTTTT
CTATGATCAGATCCGAATCATGTCGTACATGAGCAGGCTCCGTAAGATCTAGTTCACTTA
ACTAAAAATGAAATAGTATTAAAATGCACTCATTTCCTCTGCATTGACACGAGCTATGAG
ACTATCGGAGTCAAAGAAAGGGTCTAAAGAATAAGCAAGGCTGGGCTATATTAGTAACAA
GTAAATCCTTTGTATGTGTGTTTGTAATTAGTAAACGGTCTCTCAATATTTTGAGGCTAA
CCACCGATCGTAAGGTTTGAGACAACCCAGAAAGCACTTGATCATATCATGATTTACTTT
GTAAGCCTACTTGGGTAGTGAGTATTTACTTGTAAGAACCGAATTCTTTTTGGGCTAGTT
TCAAAAAGAATCCAGTCAATGGTTCTTACGTAAAACCATTCATATCTCGTATATGTATGT
GTCTAGATACCCTATCCATTTTAGATGGATTCGTTTGGTAGTATGGGGAAGAAGTGGTCT
CTAGAAGTACTACTAATTGAGTTGAGGAATCAAACTGTATTAATAGTTTTTTCGATCGTT
CTGCTTGCTTGAACTTTTTCAAATAAAGATCTCTTTAGTTTCGAATTTCATTGGATTCTA
GTGAAGGAATGTCTTCTATAAGAGTCAAACAATTCGTTCAGATTGATCGGAACAAATAAA
TGTATCAAAGAAATATAATTGGGTCCTATGTCAATTCCATATATAAAATGAATATTGACA
CGAATCTATTTACATATCTGATATATGGTATTTATAGTAAGCCTTTAGCTTTATTAGAAA
ATAATAGAAAATAAAACTTTATACACTACAAGAAGACTAATCGATAGGAGGAGAGTATGG
TAAGAAAGAACTCGATGACTCTTTCTTACCATACTATCGGATTTCATAGAATGAAAGACC
GTCGATTTCATTTTAGATAAGACGAAAACTTGGCATTCCTTTCATTTTCTTTTTTCAACG
ATTGATAAGATCAAGTTTGATTCAAATTCATTAATTATTTTGACTGACTGTTTTTACGTA
AATGATAAGTAGAAAAGCATATTATATTACAATAAAACTATATTCCATTGAACCTAAGAA
CTTGACAAAAGATTCAGAAGAGGGTATACCTAATAGAAAGAAAAAAGTCATTAGGAATAG
AAAAATGAAAGCACGCTACTCAAACAAAGCCCCCAAAATCCCTTTTTT---GAAAAAAA-
----CAATGGCAGTGAAAGACTACTCAATAAAATCAAATTGAAAAGAGAGGAACAATAAC
GCCCTCTTGAGAGAACAAGAAAGGCGTTATTGCTCCTTTTACTTCAAAAAGGCATAGACA
CTCAAACTAATATCTTATCCATTTTTAGATGCTAACTCTTTTTCTTTGGTTAGCGGTTTC
AAATTCCTTATCTTTTCCATTCACCCGACTCTTTTAGAAACTGATCTGAACGGAAAGCTT
TTTCTCTTATCAGAAGATATATGATATATCTCATACATGTACAAATGAACAAAGCAAGGA
ATCCCGATTTCAATGAGTCACGCTAGGTATTCTTATTCATACTGAAACTTACCAAGTTGT
CCTTTTGCTGATCCAATCAATTCTAGACCTGGATGAGACTTTATAATACCCTTTCAATTG
ACATAAACTTAAGTTCTCTCGTAAAATGAGTATAGAACAACGGGAATAGTCGGGATAGCT
CAGCTGGTAGAGCAGAGGACTGA
>H4
TTCGACAATTCTATAGATTAAAGGCTCTCTTCGAGATGAAAGATAGGAATTGAGGTCTCA
TTTGGATTATTGAGAGTCTAAAAAAAAAGACAATACAATTAGGGCTTCATTGGGATTCTC
AAATTGGAAAGATACTTAGTTCGGATGATCCAAGCCAATAGGATGAACCACATGAGTTCT
ACATGATGAACTTTGTATTGCGTACATCACTTAGCCGGGCTCTAGGAAAGTCATGTAATG
TAGTAGGAAACAAAAACAGAATCTCAAAAAAACCAAAGGAATGAAAGAATAAAGAAGTCG
ATTTTTGTATTGCTATCGGAACTGAATCTTGTCTATTTGTAGCCTTCAACTCCTTTAAGA
CTTTTGAGTCTTGCAACCAACTGATATAACCCTTCGAATAGGGATAATTAGTAACATTCT
TTTTGACGGAGAGGATAAAAAGAATAACAAAGAATAGAAAATAGAATCGACTTTTTTAGA
TACTTTGTCTAAAAAACTCTTTACCCATCTAGAAAATAGATGGGGTAGATCTCAAAAACC
AAGATGGCTAATCCTGTGTCAAGCATAGATAGTTGGAATCCATTATGTAGCAGTTGGGGA
AAGAAGGGGAATATTTCATTGCTACAATACAAGTATGGATGATTGAAACTAATACGCCAT
GTATTTGGATATTTCCCTTGAACTGCGTAATATTTTTTATTTTCCACGAATAGTATAAGG
GAATTTTCCGAAGCGAAAATGGATTATGGGAGTGTGTGACTTGAGCTATTGATTGGTCTG
TGCAGATACGTGCTTTTATCTATCTGCCACATTGTAATTAATAAACCAATGTGTCGTTGT
TCCAACCATCGCGTAAGCCCCGTACAGAAGATAGGCTGGTTCGCTTGAAGAGAATCTTTT
CTATGATCAGATCCGAATCATGTCGTACATGAGCAGGCTCCGTAAGATCTAGTTCACTTA
ACTAAAAATGAAATAGTATTAAAATGCACTCATTTCCTCTGCATTGACACGAGCTATGAG
ACTATCGGAGTCAAAGAAAGGGTCTAAAGAATAAGCAAGGCTGGGCTATATTAGTAACAA
GTAAATCCTTTGTATGTGTGTTTGTAATTAGTAAACGGTCTCTCAATATTTTGAGGCTAA
CCACCGATCGTAAGGTTTGAGACAACCCAGAAAGCACTTGATCATATCATGATTTACTTT
GTAAGCCTACTTGGGTAGTGAGTATTTACTTGTAAGAACCGAATTCTTTTTGGGCTAGTT
TCAAAAAGAATCCAGTCAATGGTTCTTACGTAAAACCATTCATATCTCGTATATGTATGT
GTCTAGATACCCTATCCATTTTAGATGGATTCGTTTGGTAGTATGGGGAAGAAGTGGTCT
CTAGAAGTACTACTAATTGAGTTGAGGAATCAAACTGTATTAATAGTTTTTTCGATCGTT
CTGCTTGCTTGAACTTTTTCAAATAAAGATCTCTTTAGTTTCGAATTTCATTGGATTCTA
GTGAAGGAATGTCTTCTATAAGAGTCAAACAATTCGTTCAGATTGATCGGAACAAATAAA
TGTATCAAAGAAATATAATTGGGTCCTATGTCAATTCCATATATAAAATGAATATTGACA
CGAATCTATTTACATATCTGATATATGGTATTTATAGTAAGCCTTTAGCTTTATTAGAAA
ATAATAGAAAATAAAACTTTATACACTACAAGAAGACTAATCGATAGGAGGAGAGTATGG
TAAGAAAGAACTCGATGACTCTTTCTTACCATACTATCGGATTTCATAGAATGAAAGACC
GTCGATTTCATTTTAGATGAGACGAAAACTTGGCATTCCTTTCATTTTCTTTTTTCAACG
ATTGATAAGATCAAGTTTGATTCAAATTCATTAATTATTTTGACTGACTGTTTTTACGTA
AATGATAAGTAGAAAAGCATATTATATTACAATAAAACTATATTCCATTGAACCTAAGAA
CTTGACAAAAGATTCAGAAGAGGGTATACCTAATAGAAAGAAAAAAGTCATTAGGAATAG
AAAAATGAAAGCACGCTACTCAAACAAAGCCCCCAAAATCCCTTTTTT---GAAAAAAA-
----CAATGGCAGTGAAAGACTACTCAATAAAATCAAATTGAAAAGAGAGGAACAATAAC
GCCCTCTTGAGAGAACAAGAAAGGCGTTATTGCTCCTTTTACTTCAAAAAGGCATAGACA
CTCAAACTAATATCTTATCCATTTTTAGATG.............................
............................................................
............................................................
............................................................
............................................................
............................................................
.......................
>H5
TTCGACAATTCTATAGATTAAAGGCTCTCTTCGAGATGAAACATAGGAATTGAGGTCTCA
TTTGGATTATTGAGAGTCTAAAAAAAAAGACAATACAATTAGGGCTTCATTGGGATTCTC
AAATTGGAAAGATACTTAGTTCGGATGATCCAAGCCAATAGGATGAACCACATGAGTTCC
ACATGATGAACTTTGTATTGCGTACATCACTTAGCCGGGCTCTAGGAAAGTAATGTAATG
TAGTAGGAAACAAAAACAGAATCTCAAAAAAACCAAAGGAATGAAAGAATAAAGAAGTCG
ATTTTTGTATTGCTATCGGAACTGAATCTTGTCTATTTGTAGCCTTCAACTCCTTTAAGA
CTTTTGAGTCTTGCAACCAACTGATATAACCCTTCGAATAGGGATAATTAGTAACATTCT
TTTTGACGGAGAGGATAAAAAGAATAACAAAGAATAGAAAATAGAATCGACTTTTTTAGA
TACTTTGTCGAAAAAACTCTTTACCCATCTAGAAAATAGATGGGGTAGATCTCAAAAACC
AAGATGGCTAATCCTGTGTCAAGCATAGATAGTTGGAATCCATTATGTAGCAGTTGGGGA
AAGAAGGGGAATATTTCATTGCTACAATACAAGTATGGATGATTGAAACTAATACGCCAT
GTATTTGGATATTTCCCTTGAACTGCGTAATATTTTTTATTTTCCACGAATAGTATAAGG
GAATTTTCCGAAGCGAAAATGGATTATGGGAGTGTGTGACTTGAGCTATTGATTGGTCTG
TGCAGATACGTGCTTTTATCTATCTGCCACATTGTAATTAATAAACCAATGTGTCGTTGT
TCCAACCATCGCGTAAGCCCCGTACAGAAGATAGGCTGGTTCGCTTGAAGAGAATCTTTT
CTATGATCAGATCCGAATCATGTCGTACATGAGCAGGCTCCGTAAGATCTAGTTCACTTA
ACTAAAAATGAAATAGTATTAAAATGCACTCATTTCCTCTGCATTGACACGAGCTATGAG
ACTATCGGAGTCAAAGAAAGGGTCTAAAGAATAAGCAAGGCTGGGCTATATTAGTAACAA
GTAAATCCTTTGTATGTGTGTTTGTAATTAGTAAACGGTCTCTCAATATTTTGAGGCTAA
CCACCGATCGTAAGGTTTGAGACGACCCAGAAAGCACTTGATCATATCATGATTTACTTT
GTAAGCCTACTTGGGTAGTGAGTATTTACTTGTAAGAACCGAATTCTTTTTGGGCTAGTT
TCAAAAAGAATCCAGTCAATGGTTCTTACGTAAAACCATTCATATCTCGTATATGTATGT
GTCTAGATACCCTATCCATTTTAGATGGATTCGTTTGGTAGTATGGGGAAGAAGTGGTCT
CTAGAAGTACTACTAATTGAGTTGAGGAATCAAACTGTATTAATAGTTTTTTCGATCGTT
CTGCTTGCTTGAACTTTTTCAAATAAAGATCTCTTTAGTTTCGAATTTCATTGGATTCTA
GTGAAGGAATGTCTTCTATAAGAGTCAAACAATTCGTTCAGATTGATCGGAACAAATAAA
TGTATCAAAGAAATATAATTGGGTCCTATGTCAATTCCATATATAAAATGAATATTGACA
CGAATCTATTTACATATCTGATATATGGTATTTATAGTAAGCCTTTAGCTTTATTAGAAA
ATAATAGAAAATAAAACTTTATACACTACAAGAAGACTAATCGATAGGAGGAGAGTATGG
TAAGAAAGAACTCGATGACTCTTTTTTACCATACTATCGGATTTCATAGAATGAAAGACC
GTCGATTTCATTTTAGATAAGACGAAAACTTGGCATTCCTTTCATTTTCTTTTTTCAACG
ATTGATAAGATCAAGTTTGATTCAAATTCATTAATTATTTTGACTGACTGTTTTTACGTA
AATGATAAGTAGAAAAGCATATTATATTACAATAAAACTATATTCCATTGAACCTAAGAA
CTTGACAAAAGATTCAGAAGAGGGTATACCTAATAGAAAGAAAAAAGTCATTAGGAATAG
AAAAATGAAAGCACGCTACTCAAACAAAGCCCCCAAAATCCCTTTTTT---GAAAAAAA-
----CAATGGCAGTGAAAGACTACTCAATAAAATCAAATTGAAAAGAGAGGAACAATAAC
GCCCTCTTGAGAGAACAAGAAAGGCGTTATTGCTCCTTTTACTTCAAAAAGGCATAGACA
CTCAAACTAATATCTTATCCATTTTTAGATGCTAACTCTTTTTCTTTGGTTAGCGGTTTC
AAATTCCTTATCTTTTCCATTCACCCGACTCTTTTAGAAACTGATCTGAACGGAAAGCTT
TTTCTCTTATCAGAAGATATATGATATATCTCATACATGTACAAATGAACAAAGCAAGGA
ATCCCGATTTCAATGAGTCACGCTAGGTATTCTTATTCATACTGAAACTTACCAAGTTGT
CCTTTTGCTGATCCAATCAATTCTAGACCTGGATGAGACTTTATAATACCCTTTCAATTG
ACATAAACTTAAGTTCTCTCGTAAAATGAGTATAGAACAACGGGAATAGTCGGGATAGCT
CAGCTGGTAGAGCAGAGGACTGA
>H6
TTCGACAATTCTATAGATTAAAGGCTCTCTTCGAGATGAAACATAGGAATTGAGGTCTCA
TTTGGATTATTGAGAGTCTAAAAAAAAAGACAATACAATTAGGGCTTCATTGGGATTCTC
AAATTGGAAAGATACTTAGTTCGGATGATCCAAGCCAATAGGATGAACCACATGAGTTCC
ACATGATGAACTTTGTATTGCGTACATCACTTAGCCGGGCTCTAGGAAAGTAATGTAATG
TAGTAGGAAACAAAAACAGAATCTCAAAAAAACCAAAGGAATGAAAGAATAAAGAAGTCG
ATTTTTGTATTGCTATCGGAACTGAATCTTGTCTATTTGTAGCCTTCAACTCCTTTAAGA
CTTTTGAGTCTTGCAACCAACTGATATAACCCTTCGAATAGGGATAATTAGTAACATTCT
TTTTGACGGAGAGGATAAAAAGAATAACAAAGAATAGAAAATAGAATCGACTTTTTTAGA
TACTTTGTCTAAAAAACTCTTTACCCATCTAGAAAATAGATGGGGTAGATCTCAAAAACC
AAGATGGCTAATCCTGTGTCAAGCATAGATAGTTGGAATCCATTATGTAGCAGTTGGGGA
AAGAAGGGGAATATTTCATTGCTACAATACAAGTATGGATGATTGAAACTAATACGCCAT
GTATTTGGATATTTCCCTTGAACTGCGTAATATTTTTTATTTTCCACGAATAGTATAAGG
GAATTTTCCGAAGCGAAAATGGATTATGGGAGTGTGTGACTTGAGCTATTGATTGGTCTG
TGCAGATACGTGCTTTTATCTATCTGCCACATTGTAATTAATAAACCAATGTGTCGTTGT
TCCAACCATCGCGTAAGCCCCGTACAGAAGATAGGCTGGTTCGCTTGAAGAGAATCTTTT
CTATGATCAGATCCGAATCATGTCGTACATGAGCAGGCTCCGTAAGATCTAGTTCACTTA
ACTAAAAATGAAATAGTATTAAAATGCACTCATTTCCTCTGCATTGACACGAGCTATGAG
ACTATCGGAGTCAAAGAAAGGGTCTAAAGAATAAGCAAGGCTGGGCTATATTAGTAACAA
GTAAATCCTTTGTATGTGTGTTTGTAATTAGTAAACGGTCTCTCAATATTTTGAGGCTAA
CCACCGATCGTAAGGTTTGAGACGACCCAGAAAGCACTTGATCATATCATGATTTACTTT
GTAAGCCTACTTGGGTAGTGAGTATTTACTTGTAAGAACCGAATTCTTTTTGGGCTAGTT
TCAAAAAGAATCCAGTCAATGGTTCTTACGTAAAACCATTCATATCTCGTATATGTATGT
GTCTAGATACCCTATCCATTTTAGATGGATTCGTTTGGTAGTATGGGGAAGAAGTGGTCT
CTAGAAGTACTACTAATTGAGTTGAGGAATCAAACTGTATTAATAGTTTTTTCGATCGTT
CTGCTTGCTTGAACTTTTTCAAATAAAGATCTCTTTAGTTTCGAATTTCATTGGATTCTA
GTGAAGGAATGTCTTCTATAAGAGTCAAACAATTCGTTCAGATTGATCGGAACAAATAAA
TGTATCAAAGAAATATAATTGGGTCCTATGTCAATTCCATATATAAAATGAATATTGACA
CGAATCTATTTACATATCTGATATATGGTATTTATAGTAAGCCTTTAGCTTTATTAGAAA
ATAATAGAAAATAAAACTTTATACACTACAAGAAGACTAATCGATAGGAGGAGAGTATGG
TAAGAAAGAACTCGATGACTCTTTCTTACCATACTATCGGATTTCATAGAATGAAAGACC
GTCGATTTCATTTTAGATAAGACGAAAACTTGGCATTCCTTTCATTTTCTTTTTTCAACG
ATTGATAAGATCAAGTTTGATTCAAATTCATTAATTATTTTGACTGACTGTTTTTACGTA
AATGATAAGTAGAAAAGCATATTATATTACAATAAAACTATATTCCATTGAACCTAAGAA
CTTGACAAAAGATTCAGAAGAGGGTATACCTAATAGAAAGAAAAAAGTCATTAGGAATAG
AAAAATGAAAGCACGCTACTCAAACAAAGCCCCCAAAATCCCTTTTTT---GAAAAAAA-
----CAATGGCAGTGAAAGACTACTCAATAAAATCAAATTGAAAAGAGAGGAACAATAAC
GCCCTCTTGAGAGAACAAGAAAGGCGTTATTGCTCCTTTTACTTCAAAAAGGCATAGACA
CTCAAACTAATATCTTATCCATTTTTAGATGCTAACTCTTTTTCTTTGGTTAGCGGTTTC
AAATTCCTTATCTTTTCCATTCACCCGACTCTTTTAGAAACTGATCTGAACGGAAAGCTT
TTTCTCTTATCAGAAGATATATGATATATCTCATACATGTACAAATGAACAAAGCAAGGA
ATCCCGATTTCAATGAGTCACGCTAGGTATTCTTATTCATACTGAAACTTACCAAGTTGT
CCTTTTGCTGATCCAATCAATTCTAGACCTGGATGAGACTTTATAATACCCTTTCAATTG
ACATAAACTTAAGTTCTCTCGTAAAATGAGTATAGAACAACGGGAATAGTCGGGATAGCT
CAGCTGGTAGAGCAGAGGACTGA
>H7
TTCGACAATTCTATAGATTAAAGGCTCTCTTCGAGATGAAACATAGGAATTGAGGTCTCA
TTTGGATTATTGAGAGTCTAAAAAAAAAGACAATACAATTAGGGCTTCATTGGGATTCTC
AAATTGGAAAGATACTTAGTTCGGATGATCCAAGCCAATAGGATGAACCACATGAGTTCC
ACATGATGAACTTTGTATTGCGTACATCACTTAGCCGGGCTCTAGGAAAGTAATGTAATG
TAGTAGGAAACAAAAACAGAATCTCAAAAAAACCAAAGGAATGAAAGAATAAAGAAGTCG
ATTTTTGTATTGCTATCGGAACTGAATCTTGTCTATTTGTAGCCTTCAACTCCTTTAAGA
CTTTTGAGTCTTGCAACCAACTGATATAACCCTTCGAATAGGGATAATTAGTAACATTCT
TTTTGACGGAGAGGATAAAAAGAATAACAAAGAATAGAAAATAGAATCGACTTTTTTAGA
TACTTTGTCTAAAAAACTCTTTACCCATCTAGAAAATAGATGGGGTAGATCTCAAAAACC
AAGATGGCTAATCCTGTGTCAAGCATAGATAGTTGGAATCCATTATGTAGCAGTTGGGGA
AAGAAGGGGAATATTTCATTGCTACAATACAAGTATGGATGATTGAAACTAATACGCCAT
GTATTTGGATATTTCCCTTGAACTGCGTAATATTTTTTATTTTCCACGAATAGTATAAGG
GAATTTTCCGAAGCGAAAATGGATTATGGGAGTGTGTGACTTGAGCTATTGATTGGTCTG
TGCAGATACGTGCTTTTATCTATCTGCCACATTGTAATTAATAAACCAATGTGTCGTTGT
TCCAACCATCGCGTAAGCCCCGTACAGAAGATAGGCTGGTTCGCTTGAAGAGAATCTTTT
CTATGATCAGATCCGAATCATGTCGTACATGAGCAGGCTCCGTAAGATCTAGTTCACTTA
ACTAAAAATGAAATAGTATTAAAATGCACTCATTTCCTCTGCATTGACACGAGCTATGAG
ACTATCGGAGTCAAAGAAAGGGTCTAAAGAATAAGCAAGGCTGGGCTATATTAGTAACAA
GTAAATCCTTTGTATGTGTGTTTGTAATTAGTAAACGGTCTCTCAATATTTTGAGGCTAA
CCACCGATCGTAAGGTTTGAGACGACCCAGAAAGCACTTGATCATATCATGATTTACTTT
GTAAGCCTACTTGGGTAGTGAGTATTTACTTGTAAGAACCGAATTCTTTTTGGGCTAGTT
TCAAAAAGAATCCAGTCAATGGTTCTTACGTAAAACCATTCATATCTCGTATATGTATGT
GTCTAGATACCCTATCCATTTTAGATGGATTCGTTTGGTAGTATGGGGAAGAAGTGGTCT
CTAGAAGTACTACTAATTGAGTTGAGGAATCAAACTGTATTAATAGTTTTTTCGATCGTT
CTGCTTGCTTGAACTTTTTCAAATAAAGATCTCTTTAGTTTCGAATTTCATTGGATTCTA
GTGAAGGAATGTCTTCTATAACAGTCAAACAATTCGTTCAGATTGATCGGAACAAATAAA
TGTATCAAAGAAATATAATTGGGTCCTATGTCAATTCCATATATAAAATGAATATTGACA
CGAATCTATTTACATATCTGATATATGGTATTTATAGTAAGCCTTTAGCTTTATTAGAAA
ATAATAGAAAATAAAACTTTATACACTACAAGAAGACTAATCGATAGGAGGAGAGTATGG
TAAGAAAGAACTCGATGACTCTTTCTTACCATACTATCGGATTTCATAGAATGAAAGACC
GTCGATTTCATTTTAGATAAGACGAAAACTTGGCATTCCTTTCATTTTCTTTTTTCAACG
ATTGATAAGATCAAGTTTGATTCAAATTCATTAATTATTTTGACTGACTGTTTTTACGTA
AATGATAAGTAGAAAAGCATATTATATTACAATAAAACTATATTCCATTGAACCTAAGAA
CTTGACAAAAGATTCAGAAGAGGGTATACCTAATAGAAAGAAAAAAGTCATTAGGAATAG
AAAAATGAAAGCACGCTACTCAAACAAAGCCCCCAAAATCCCTTTTTT---GAAAAAAA-
----CAATGGCAGTGAAAGACTACTCAATAAAATCAAATTGAAAAGAGAGGAACAATAAC
GCCCTCTTGAGAGAACAAGAAAGGCGTTATTGCTCCTTTTACTTCAAAAAGGCATAGACA
CTCAAACTAATATCTTATCCATTTTTAGATGCTAACTCTTTTTCTTTGGTTAGCGGTTTC
AAATTCCTTATCTTTTCCATTCACCCGACTCTTTTAGAAACTGATCTGAACGGAAAGCTT
TTTCTCTTATCAGAAGATATATGATATATCTCATACATGTACAAATGAACAAAGCAAGGA
ATCCCGATTTCAATGAGTCACGCTAGGTATTCTTATTCATACTGAAACTTACCAAGTTGT
CCTTTTGCTGATCCAATCAATTCTAGACCTGGATGAGACTTTATAATACCCTTTCAATTG
ACATAAACTTAAGTTCTCTCGTAAAATGAGTATAGAACAACGGGAATAGTCGGGATAGCT
CAGCTGGTAGAGCAGAGGACTGA
>H8
TTCGACAATTCTATAGATTAAAGGCTCTCTTCGAGATGAAACATAGGAATTGAGGTCTCA
TTTGGATTATTGAGAGTCTAAAAAAAAAGACAATACAATTAGGGCTTCATTGGGATTCTC
AAATTGGAAAGATACTTAGTTCGGATGATCCAAGCCAATAGGATGAACCACATGAGTTCC
ACATGATGAACTTTGTATTGCGTACATCACTTAGCCGGGCTCTAGGAAAGTAATGTAATG
TAGTAGGAAACAAAAACAGAATCTCAAAAAAACCAAAGGAATGAAAGAATAAAGAAGTCG
ATTTTTGTATTGCTATCGGAACTGAATCTTGTCTATTTGTAGCCTTCAACTCCTTTAAGA
CTTTTGAGTCTTGCAACCAACTGATATAACCCTTCGAATAGGGATAATTAGTAACATTCT
TTTTGACGGAGAGGATAAAAAGAATAACAAAGAATAGAAAATAGAATCGACTTTTTTAGA
TACTTTGTCTAAAAAACTCTTTACCCATCTAGAAAATAGATGGGGTAGATCTCAAAAACC
AAGATGGCTAATCCTGTGTCAAGCATAGATAGTTGGAATCCATTATGTAGCAGTTGGGGA
AAGAAGGGGAATATTTCATTGCTACAATACAAGTATGGATGATTGAAACTAATACGCCAT
GTATTTGGATATTTCCCTTGAACTGCGTAATATTTTTTATTTTCCACGAATAGTATAAGG
GAATTTTCCGAAGCGAAAATGGATTATGGGAGTGTGTGACTTGAGCTATTGATTGGTCTG
TGCAGATACGTGCTTTTATCTATCTGCCACATTGTAATTAATAAACCAATGTGTCGTTGT
TCCAACCATCGCGTAAGCCCCGTACAGAAGATAGGCTGGTTCGCTTGAAGAGAATCTTTT
CTATGATCAGATCCGAATCATGTCGTACATGAGCAGGCTCCGTAAGATCTAGTTCACTTA
ACTAAAAATGAAATAGTATTAAAATGCACTCATTTCCTCTGCATTGACACGAGCTATGAG
ACTATCGGAGTCAAAGAAAGGGTCTAAAGAATAAGCAAGGCTGGGCTATATTAGTAACAA
GTAAATCCTTTGTATGTGTGTTTGTAATTAGTAAACGGTCTCTCAATATTTTGAGGCTAA
CCACCGATCGTAAGGTTTGAGACGACCCAGAAAGCACTTGATCATATCATGATTTACTTT
GTAAGCCTACTTGGGTAGTGAGTATTTACTTGTAAGAACCGAATTCTTTTTGGGCTAGTT
TCAAAAAGAATCCAGTCAATGGTTCTTACGTAAAACCATTCATATCTCGTATATGTATGT
GTCTAGATACCCTATCCATTTTAGATGGATTCGTTTGGTAGTATGGGGAAGAAGTGGTCT
CTAGAAGTACTACTAATTGAGTTGAGGAATCAAACTGTATTAATAGTTTTTTCGATCGTT
CTGCTTGCTTGAACTTTTTCAAATAAAGATCTCTTTAGTTTCGAATTTCATTGGATTCTA
GTGAAGGAATGTCTTCTATAAGAGTCAAACAATTCGTTCAGATTGATCGGAACAAATAAA
TGTATCAAAGAAATATAATTGGGTCCTATGTCAATTCCATATATAAAATGAATATTGACA
CGAATCTATTTACATATCTGATATATGGTATTTATAGTAAGCCTTTAGCTTTATTAGAAA
ATAATATAAAATAAAACTTTATACACTACAAGAAGACTAATCGATAGGAGGAGAGTATGG
TAAGAAAGAACTCGATGACTCTTTCTTACCATACTATCGGATTTCATAGAATGAAAGACC
GTCGATTTCATTTTAGATAAGACGAAAACTTGGCATTCCTTTCATTTTCTTTTTTCAACG
ATTGATAAGATCAAGTTTGATTCAAATTCATTAATTATTTTGACTGACTGTTTTTACGTA
AATGATAAGTAGAAAAGCATATTATATTACAATAAAACTATATTCCATTGAACCTAAGAA
CTTGACAAAAGATTCAGAAGAGGGTATACCTAATAGAAAGAAAAAAGTCATTAGGAATAG
AAAAATGAAAGCACGCTACTCAAACAAAGCCCCCAAAATCCCTTTTTTTTTGAAAAAAA-
----CAATGGCAGTGAAAGACTACTCAATAAAATCAAATTGAAAAGAGAGGAACAATAAC
GCCCTCTTGAGAGAACAAGAAAGGCGTTATTGCTCCTTTTACTTCAAAAAGGCATAGACA
CTCAAACTAATATCTTATCCATTTTTAGATGCTAACTCTTTTTCTTTGGTTAGCGGTTTC
AAATTCCTTATCTTTTCCATTCACCCGACTCTTTTAGAAACTGATCTGAACGGAAAGCTT
TTTCTCTTATCAGAAGATATATGATATATCTCATACATGTACAAATGAACAAAGCAAGGA
ATCCCGATTTCAATGAGTCACGCTAGGTATTCTTATTCATACTGAAACTTACCAAGTTGT
CCTTTTGCTGATCCAATCAATTCTAGACCTGGATGAGACTTTATAATACCCTTTCAATTG
ACATAAACTTAAGTTCTCTCGTAAAATGAGTATAGAACAACGGGAATAGTCGGGATAGCT
CAGCTGGTAGAGCAGAGGACTGA
>H9
............................................................
............................................................
............................................................
............................................................
............................................................
............................................................
............................................................
............................................................
............................................................
.....................AGCATAGATAGTTGGAATCCATTATGTAGCAGTTGGGGA
AAGAAGGGGAATATTTCATTGCTACAATACAAGTATGGATGATTGAAACTAATACGCCAT
GTATTTGGATATTTCCCTTGAACTGCGTAATATTTTTTATTTTCCACGAATAGTATAAGG
GAATTTTCCGAAGCGAAAATGGATTATGGGAGTGTGTGACTTGAGCTATTGATTGGTCTG
TGCAGATACGTGCTTTTATCTATCTGCCACATTGTAATTAATAAACCAATGTGTCGTTGT
TCCAACCATCGCGTAAGCCCCGTACAGAAGATAGGCTGGTTCGCTTGAAGAGAATCTTTT
CTATGATCAGATCCGAATCATGTCGTACATGAGCAGGCTCCGTAAGATCTAGTTCACTTA
ACTAAAAATGAAATAGTATTAAAATGCACTCATTTCCTCTGCATTGACACGAGCTATGAG
ACTATCGGAGTCAAAGAAAGGGTCTAAAGAATAAGCAAGGCTGGGCTATATTAGTAACAA
GTAAATCCTTTGTATGTGTGTTTGTAATTAGTAAACGGTCTCTCAATATTTTGAGGCTAA
CCACCGATCGTAAGGTTTGAGACGACCCAGAAAGCACTTGATCATATCATGATTTACTTT
GTAAGCCTACTTGGGTAGTGAGTATTTACTTGTAAGAACCGAATTCTTTTTGGGCTAGTT
TCAAAAAGAATCCAGTCAATGGTTCTTACGTAAAACCATTCATATCTCGTATATGTATGT
GTCTAGATACCCTATCCATTTTAGATGGATTCGTTTGGTAGTATGGGGAAGAAGTGGTCT
CTAGAAGTACTACTAATTGAGTTGAGGAATCAAACTGTATTAATAGTTTTTTCGATCGTT
CTGCTTGCTTGAACTTTTTCAAATAAAGATCTCTTTAGTTTCGAATTTTATTGGATTCTA
GTGAAGGAATGTCTTCTATAAGAGTCAAACAATTCGTTCAGATTGATCGGAACAAATAAA
TGTATCAAAGAAATATAATTGGGTCCTATGTCAATTCCATATATAAAATGAATATTGACA
CGAATCTATTTACATATCTGATATATGGTATTTATAGTAAGCCTTTAGCTTTATTAGAAA
ATAATAGAAAATAAAACTTTATACACTACAAGAAGACTAATCGATAGGAGGAGAGTATGG
TAAGAAAGAACTCGATGACTCTTTCTTACCATACTATCGGATTTCATAGAATGAAAGACC
GTCGATTTCATTTTAGATAAGACGAAAACTTGGCATTCCTTTCATTTTCTTTTTTCAACG
ATTGATAAGATCAAGTTTGATTCAAATTCATTAATTATTTTGACTGACTGTTTTTACGTA
AATGATAAGTAGAAAAGCATATTATATTACAATAAAACTATATTCCATTGAACCTAAGAA
CTTGACAAAAGATTCAGAAGAGGGTATACCTAATAGAAAGAAAAAAGTCATTAGGAATAG
AAAAATGAAAGCACGCTACTCAAACAAAGCCCCCAAAATCCCTTTTTT---GAAAAAAA-
----CAATGGCAGTGAAAGACTACTCAATAAAATCAAATTGAAAAGAGAGGAACAATAAC
GCCCTCTTGAGAGAACAAGAAAGGCGTTATTGCTCCTTTTACTTCAAAAAGGCATAGACA
CTCAAACTAATATCTTATCCATTTTTAGATGCTAACTCTTTTTCTTTGGTTAGCGGTTTC
AAATTCCTTATCTTTTCCATTCACCCGACTCTTTTAGAAACTGATCTGAACGGAAAGCTT
TTTCTCTTATCAGAAGATATATGATATATCTCATACATGTACAAATGAACAAAGCAAGGA
ATCCCGATTTCAATGAGTCACGCTAGGTATTCTTATTCATACTGAAACTTACCAAGTTGT
CCTTTTGCTGATCCAATCAATTCTAGACCTGGATGAGACTTTATAATACCCTTTCAATTG
ACATAAACTTAAGTTCTCTCGTAAAATGAGTATAGAACAACGGGAATAGTCGGGATAGCT
CAGCTGGTAGAGCAGAGGACTGA
>H10
TTCGACAATTCTATAGATTAAAGGCTCTCTTCGAGATGAAACATAGGAATTGAGGTCTCA
TTTGGATTATTGAGAGTCTAAAAAAAAAGACAATACAATTAGGGCTTCATTGGGATTCTC
AAATTGGAAAGATACTTAGTTCGGATGATCCAAGCCAATAGGATGAACCACATGAGTTCC
ACATGATGAACTTTGTATTGCGTACATCACTTAGCCGGGCTCTAGGAAAGTAATGTAATG
TAGTAGGAAACAAAAACAGAATCTCAAAAAAACCAAAGGAATGAAAGAATAAAGAAGTCG
ATTTTTGTATTGCTATCGGAACTGAATCTTGTCTATTTGTAGCCTTCAACTCCTTTAAGA
CTTTTGAGTCTTGCAACCAACTGATATAACCCTTCGAATAGGGATAATTAGTAACATTCT
TTTTGACGGAGAGGATAAAAAGAATAACAAAGAATAGAAAATAGAATCGACTTTTTTAGA
TACTTTGTCTAAAAAACTCTTTACCCATCTAGAAAATAGATGGGGTAGATCTCAAAAACC
AAGATGGCTAATCCTGTGTCAAGCATAGATAGTTGGAATCCATTATGTAGCAGTTGGGGA
AAGAAGGGGAATATTTCATTGCTACAATACAAGTATGGATGATTGAAACTAATACGCCAT
GTATTTGGATATTTCCCTTGAACTGCGTAATATTTTTTATTTTCCACGAATAGTATAAGG
GAATTTTCCGAAGCGAAAATGGATTATGGGAGTGTGTGACTTGAGCTATTGATTGGTCTG
TGCAGATACGTGCTTTTATCTATCTGCCACATTGTAATTAATAAACCAATGTGTCGTTGT
TCCAACCATCGCGTAAGCCCCGTACAGAAGATAGGCTGGTTCGCTTGAAGAGAATCTTTT
CTATGATCAGATCCGAATCATGTCGTACATGAGCAGGCTCCGTAAGATCTAGTTCACTTA
ACTAAAAATGAAATAGTATTAAAATGCACTCATTTCCTCTGCATTGACACGAGCTATGAG
ACTATCGGAGTCAAAGAAAGGGTCTAAAGAATAAGCAAGGCTGGGCTATATTAGTAACAA
GTAAATCCTTTGTATGTGTGTTTGTAATTAGTAAACGGTCTCTCAATATTTTGAGGCTAA
CCACCGATCGTAAGGTTTGAGACGACCCAGAAAGCACTTGATCATATCATGATTTACTTT
GTAAGCCTACTTGGGTAGTGAGTATTTACTTGTAAGAACCGAATTCTTTTTGGGCTAGTT
TCAAAAAGAATCCAGTCAATGGTTCTTACGTAAAACCATTCATATCTCGTATATGTATGT
GTCTAGATACCCTATCCATTTTAGATGGATTCGTTTGGTAGTATGGGGAAGAAGTGGTCT
CTAGAAGTACTACTAATTGAGTTGAGGAATCAAACTGTATTAATAGTTTTTTCGATCGTT
CTGCTTGCTTGAACTTTTTCAAATAAAGATCTCTTTAGTTTCGAATTTCATTGGATTCTA
GTGAAGGAATGTCTTCTATAAGAGTCAAACAATTCGTTCAGATTGATCGGAACAAATAAA
TGTATCAAAGAAATATAATTGGGTCCTATGTCAATTCCATATATAAAATGAATATTGACA
CGAATCTATTTACATATCTGATATATGGTATTTATAGTAAGCCTTTAGCTTTATTAGAAA
ATAATAGAAAATAAAACTTTATACACTACAAGAAGACTAATCGATAGGAGGAGAGTATGG
TAAGAAAGAACTCGATGACTCTTTCTTACCATACTATCGGATTTCATAGAATGAAAGACC
GTCGATTTCATTTTAGATAAGACGAAAACTTGGCATTCCTTTCATTTTCTTTTTTCAACG
ATTGATAAGATCAAGTTTGATTCAAATTCATTAATTATTTTGACTGACTGTTTTTACGTA
AATGATAAGTAGAAAAGCATATTATATTACAATAAAACTATATTCCATTGAACCTAAGAA
CTTGACAAAAGATTCAGAAGAGGGTATACCTAATAGAAAGAAAAAAGTCATTAGGAATAG
AAAAATGAAAGCACGCTACTCAAACAAAGCCCCCAAAATCCCTTTTTTTTTGAAAAAAA-
----CAATGGCAGTGAAAGACTACTCAATAAAATCAAATTGAAAAGAGAGGAACAATAAC
GCCCTCTTGAGAGAACAAGAAAGGCGTTATTGCTCCTTTTACTTCAAAAAGGCATAGACA
CTCAAACTAATATCTTATCCATTTTTAGATGCTAACTCTTTTTCTTTGGTTAGCGGTTTC
AAATTCCTTATCTTTTCCATTCACCCGACTCTTTTAGAAACTGATCTGAACGGAAAGCTT
TTTCTCTTATCAGAAGATATATGATATATCTCATACATGTACAAATGAACAAAGCAAGGA
ATCCCGATTTCAATGAGTCACGCTAGGTATTCTTATTCATACTGAAACTTACCAAGTTGT
CCTTTTGCTGATCCAATCAATTCTAGACCTGGATGAGACTTTATAATACCCTTTCAATTG
ACATAAACTTAAGTTCTCTCGTAAAATGAGTATAGAACAACGGGAATAGTCGGGATAGCT
CAGCTGGTAGAGCAGAGGACTGA
>H11
TTCGACAATTCTATAGATTAAAGGCTCTCTTCGAGATGAAACATAGGAATTGAGGTCTCA
TTTGGATTATTGAGAGTCTAAAAAAAAAGACAATACAATTAGGGCTTCATTGGGATTCTC
AAATTGGAAAGATACTTAGTTCGGATGATCCAAGCCAATAGGATGAACCACATGAGTTCT
ACATGATGAACTTTGTATTGCGTACATCACTTAGCCGGGCTCTAGGAAAGTCATGTAATG
TAGTAGGAAACAAAAACAGAATCTCAAAAAAACCAAAGGAATGAAAGAATAAAGAAGTCG
ATTTTTGTATTGCTATCGGAACTGAATCTTGTCTATTTGTAGCCTTCAACTCCTTTAAGA
CTTTTGAGTCTTGCAACCAACTGATATAACCCTTCGAATAGGGATAATTAGTAACATTCT
TTTTGACGGAGAGGATAAAAAGAATAACAAAGAATAGAAAATAGAATCGACTTTTTTAGA
TACTTTGTCTAAAAAACTCTTTACCCATCTAGAAAATAGATGGGGTAGATCTCAAAAACC
AAGATGGCTAATCCTGTGTCAAGCATAGATAGTTGGAATCCATTATGTAGCAGTTGGGGA
AAGAAGGGGAATATTTCATTGCTACAATACAAGTATGGATGATTGAAACTAATACGCCAT
GTATTTGGATATTTCCCTTGAACTGCGTAATATTTTTTATTTTCCACGAATAGTATAAGG
GAATTTTCCGAAGCGAAAATGGATTATGGGAGTGTGTGACTTGAGCTATTGATTGGTCTG
TGCAGATACGTGCTTTTATCTATCTGCCACATTGTAATTAATAAACCAATGTGTCGTTGT
TCCAACCATCGCGTAAGCCCCGTACAGAAGATAGGCTGGTTCGCTTGAAGAGAATCTTTT
CTATGATCAGATCCGAATCATGTCGTACATGAGCAGGCTCCGTAAGATCTAGTTCACTTA
ACTAAAAATGAAATAGTATTAAAATGCACTCATTTCCTCTGCATTGACACGAGCTATGAG
ACTATCGGAGTCAAAGAAAGGGTCTAAAGAATAAGCAAGGCTGGGCTATATTAGTAACAA
GTAAATCCTTTGTATGTGTGTTTGTAATTAGTAAACGGTCTCTCAATATTTTGAGGCTAA
CCACCGATCGTAAGGTTTGAGACGACCCAGAAAGCACTTGATCATATCATGATTTACTTT
GTAAGCCTACTTGGGTAGTGAGTATTTACTTGTAAGAACCGAATTCTTTTTGGGCTAGTT
TCAAAAAGAATCCAGTCAATGGTTCTTACGTAAAACCATTCATATCTCGTATATGTATGT
GTCTAGATACCCTATCCATTTTAGATGGATTCGTTTGGTAGTATGGGGAAGAAGTGGTCT
CTAGAAGTACTACTAATTGAGTTGAGGAATCAAACTGTATTAAAAGTTTTTTCGATCGTT
CTGCTTGCTTGAACTTTTTCAAATAAAGATCTCTTTAGTTTCGAATTTCATTGGATTCTA
GTGAAGGAATGTCTTCTATAAGAGTCAAACAATTCGTTCAGATTGATCGGAACAAATAAA
TGTATCAAAGAAATATAATTGGGTCCTATGTCAATTCCATATATAAAATGAATATTGACA
CGAATCTATTTACATATCTGATATATGGTATTTATAGTAAGCCTTTAGCTTTATTAGAAA
ATAATAGAAAATAAAACTTTATACACTACAAGAAGACTAATCGATAGGAGGAGAGTATGG
TAAGAAAGAACTCGATGACTCTTTCTTACCATACTATCGGATTTCATAGAATGAAAGACC
GTCGATTTCATTTTAGATAAGACGAAAACTTGGCATTCCTTTCATTTTCTTTTTTCAACG
ATTGATAAGATCAAGTTTGATTCAAATTCATTAATTATTTTGACTGACTGTTTTTACGTA
AATGATAAGTAGAAAAGCATATTATATTACAATAAAACTATATTCCATTGAACCTAAGAA
CTTGACAAAAGATTCAGAAGAGGGTATACCTAATAGAAAGAAAAAAGTCATTAGGAATAG
AAAAATGAAAGCACGCTACTCAAACAAAGCCCCCAAAATCCCTTTTTT---GAAAAAAA-
----CAATGGCAGTGAAAGACTACTCAATAAAATCAAATTGAAAAGAGAGGAACAATAAC
GCCCTCTTGAGAGAACAAGAAAGGCGTTATTGCTCCTTTTACTTCAAAAAGGCATAGACA
CTCAAACTAATATCTTATCCATTTTTAGATGCTAACTCTTTTTCTTTGGTTAGCGGTTTC
AAATTCCTTATCTTTTCCATTCACCCGACTCTTTTAGAAACTGATCTGAACGGAAAGCTT
TTTCTCTTATCAGAAGATATATGATATATCTCATACATGTACAAATGAACAAAGCAAGGA
ATCCCGATTTCAATGAGTCACGCTAGGTATTCTTATTCATACTCAAACTTACCAAGTTGT
CCTTTTGCTGATCCAATCAATTCTAGACCTGGATGAGACTTTATAATACCCTTTCAATTG
ACATAAACTTAAGTTCTCTCGTAAAATGAGTATAGAACAACGGGAATAGTCGGGATAGCT
CAGCTGGTAGAGCAGAGGACTGA
>H12
TTCGACAATTCTATAGATTAAAGGCTCTCTTCGAGATGAAACATAGGAATTGAGGTCTCA
TTTGGATTATTGAGAGTCTAAAAAAAAAGACAATACAATTAGGGCTTCATTGGGATTCTC
AAATTGGAAAGATACTTAGTTCGGATGATCCAAGCCAATAGGATGAACCACATGAGTTCT
ACATGATGAACTTTGTATTGCGTACATCACTTAGCCGGGCTCTAGGAAAGTCATGTAATG
TAGTAGGAAACAAAAACAGAATCTCAAAAAAACCAAAGGAATGAAAGAATAAAGAAGTCG
ATTTTTGTATTGCTATCGGAACTGAATCTTGTCTATTTGTAGCCTTCAACTCCTTTAAGA
CTTTTGAGTCTTGCAACCAACTGATATAACCCTTCGAATAGGGATAATTAGTAACATTCT
TTTTGACGGAGAGGATAAAAAGAATAACAAAGAATAGAAAATAGAATCGACTTTTTTAGA
TACTTTGTCTAAAAAACTCTTTACCCATCTAGAAAATAGATGGGGTAGATCTCAAAAACC
AAGATGGCTAATCCTGTGTCAAGCATAGATAGTTGGAATCCATTATGTAGCAGTTGGGGA
AAGAAGGGGAATATTTCATTGCTACAATACAAGTATGGATGATTGAAACTAATACGCCAT
GTATTTGGATATTTCCCTTGAACTGCGTAATATTTTTTATTTTCCACGAATAGTATAAGG
GGATTTTCCGAAGCGAAAATGGATTATGGGAGTGTGTGACTTGAGCTATTGATTGGTCTG
TGCAGATACGTGCTTTTATCTATCTGCCACATTGTAATTAATAAACCAATGTGTCGTTGT
TCCAACCATCGCGTAAGCCCCGTACAGAAGATAGGCTGGTTCGCTTGAAGAGAATCTTTT
CTATGATCAGATCCGAATCATGTCGTACATGAGCAGGCTCCGTAAGATCTAGTTCACTTA
ACTAAAAATGAAATAGTATTAAAATGCACTCATTTCCTCTGCATTGACACGAGCTATGAG
ACTATCGGAGTCAAAGAAAGGGTCTAAAGAATAAGCAAGGCTGGGCTATATTAGTAACAA
GTAAATCCTTTGTATGTGTGTTTGTAATTAGTAAACGGTCTCTCAATATTTTGAGGCTAA
CCACCGATCGTAAGGTTTGAGACGACCCAGAAAGCACTTGATCATATCATGATTTACTTT
GTAAGCCTACTTGGGTAGTGAGTATTTACTTGTAAGAACCGAATTCTTTTTGGGCTAGTT
TCAAAAAGAATCCAGTCAATGGTTCTTACGTAAAACCATTCATATCTCGTATATGTATGT
GTCTAGATACCCTATCCATTTTAGATGGATTCGTTTGGTAGTATGGGGAAGAAGTGGTCT
CTAGAAGTACTACTAATTGAGTTGAGGAATCAAACTGTATTAATAGTTTTTTCGATCGTT
CTGCTTGCTTGAACTTTTTCAAATAAAGATCTCTTTAGTTTCGAATTTCATTGGATTCTA
GTGAAGGAATGTCTTCTATAAGAGTCAAACAATTCGTTCAGATTGATCGGAACAAATAAA
TGTATCAAAGAAATATAATTGGGTCCTATGTCAATTCCATATCTAAAATGAATATTGACA
CGAATCTATTTACATATCTGATATATGGTATTTATAGTAAGCCTTTAGCTTTATTAGAAA
ATAATAGAAAATAAAACTTTATACACTACAAGAAGACTAATCGATAGGAGGAGAGTATGG
TAAGAAAGAACTCGATGACTCTTTCTTACCATACTATCGGATTTCATAGAATGAAAGACC
GTCGATTTCATTTTAGATAAGACGAAAACTTGGCATTCCTTTCATTTTCTTTTTTCAACG
ATTGATAAGATCAAGTTTGATTCAAATTCATTAATTATTTTGACTGACTGTTTTTACGTA
AATGATAAGTAGAAAAGCATATTATATTACAATAAAACTATATTCCATTGAACCTAAGAA
CTTGACAAAAGATTCAGAAGAGGGTATACCTAATAGAAAGAAAAAAGTCATTAGGAATAG
AAAAATGAAAGCACGCTACTCAAACAAAGCCCCCAAAATCCCTTTTTT---GAAAAAAAA
AA--CAATGGCAGTGAAAGACTACTCAATAAAATCAAATTGAAAAGAGAGGAACAATAAC
GCCCTCTTGAGAGAACAAGAAAGGCGTTATTGCTCCTTTTACTTCAAAAAGGCATAGACA
CTCAAACTAATATCTTATCCATTTTTAGATGCTAACTCTTTTTCTTTGGTTAGCGGTTTC
AAATTCCTTATCTTTTCCATTCACCCGACTCTTTTAGAAACTGATCTGAACGGAAAGCTT
TTTCTCTTATCAGAAGATATATGATATATCTCATACATGTACAAATGAACAAAGCAAGGA
ATCCCGATTTCAATGAGTCACGCTAGGTATTCTTATTCATACTGAAACTTACCAAGTTGT
CCTTTTGCTGATCCAATCAATTCTAGACCTGGATGAGACTTTATAATACCCTTTCAATTG
ACATAAACTTAAGTTCTCTCGTAAAATGAGTATAGAACAACGGGAATAGTCGGGATAGCT
CAGCTGGTAGAGCAGAGGACTGA
>H13
TTCGACAATTCTATAGATTAAAGGCTCTCTTCGAGATGAAACATAGGAATTGAGGTCTCA
TTTGGATTATTGAGAGTCTAAAAAAAAAGACAATACAATTAGGGCTTCATTGGGATTCTC
AAATTGGAAAGATACTTAGTTCGGATGATCCAAGCCAATAGGATGAACCACATGAGTTCT
ACATGATGAACTTTGTATTGCGTACATCACTTAGCCGGGCTCTAGGAAAGTCATGTAATG
TAGTAGGAAACAAAAACAGAATCTCAAAAAAACCAAAGGAATGAAAGAATAAAGAAGTCG
ATTTTTGTATTGCTATCGGAACTGAATCTTGTCTATTTGTAGCCTTCAACTCCTTTAAGA
CTTTTGAGTCTTGCAACCAACTGATATAACCCTTCGAATAGGGATAATTAGTAACATTCT
TTTTGACGGAGAGGATAAAAAGAATAACAAAGAATAGAAAATAGAATCGACTTTTTTAGA
TACTTTGTCTAAAAAACTCTTTACCCATCTAGAAAATAGATGGGGTAGATCTCAAAAACC
AAGATGGCTAATCCTGTGTCAAGCATAGATAGTTGGAATCCATTATGTAGCAGTTGGGGA
AAGAAGGGGAATATTTCATTGCTACAATACAAGTATGGATGATTGAAACTAATACGCCAT
GTATTTGGATATTTCCCTTGAACTGCGTAATATTTTTTATTTTCCACGAATAGTATAAGG
GGATTTTCCGAAGCGAAAATGGATTATGGGAGTGTGTGACTTGAGCTATTGATTGGTCTG
TGCAGATACGTGCTTTTATCTATCTGCCACATTGTAATTAATAAACCAATGTGTCGTTGT
TCCAACCATCGCGTAAGCCCCGTACAGAAGATAGGCTGGTTCGCTTGAAGAGAATCTTTT
CTATGATCAGATCCGAATCATGTCGTACATGAGCAGGCTCCGTAAGATCTAGTTCACTTA
ACTAAAAATGAAATAGTATTAAAATGCACTCATTTCCTCTGCATTGACACGAGCTATGAG
ACTATCGGAGTCAAAGAAAGGGTCTAAAGAATAAGCAAGGCTGGGCTATATTAGTAACAA
GTAAATCCTTTGTATGTGTGTTTGTAATTAGTAAACGGTCTCTCAATATTTTGAGGCTAA
CCACCGATCGTAAGGTTTGAGACGACCCAGAAAGCACTTGATCATATCATGATTTACTTT
GTAAGCCTACTTGGGTAGTGAGTATTTACTTGTAAGAACCGAATTCTTTTTGGGCTAGTT
TCAAAAAGAATCCAGTCAATGGTTCTTACGTAAAACCATTCATATCTCGTATATGTATGT
GTCTAGATACCCTATCCATTTTAGATGGATTCGTTTGGTAGTATGGGGAAGAAGTGGTCT
CTAGAAGTACTACTAATTGAGTTGAGGAATCAAACTGTATTAATAGTTTTTTCGATCGTT
CTGCTTGCTTGAACTTTTTCAAATAAAGATCTCTTTAGTTTCGAATTTCATTGGATTCTA
GTGAAGGAATGTCTTCTATAAGAGTCAAACAATTCGTTCAGATTGATCGGAACAAATAAA
TGTATCAAAGAAATATAATTGGGTCCTATGTCAATTCCATATCTAAAATGAATATTGACA
CGAATCTATTTACATATCTGATATATGGTATTTATAGTAAGCCTTTAGCTTTATTAGAAA
ATAATAGAAAATAAAACTTTATACACTACAAGAAGACTAATCGATAGGAGGAGAGTATGG
TAAGAAAGAACTCGATGACTCTTTCTTACCATACTATCGGATTTCATAGAATGAAAGACC
GTCGATTTCATTTTAGATAAGACGAAAACTTGGCATTCCTTTCATTTTCTTTTTTCAACG
ATTGATAAGATCAAGTTTGATTCAAATTCATTAATTATTTTGACTGACTGTTTTTACGTA
AATGATAAGTAGAAAAGCATATTATATTACAATAAAACTATATTCCATTGAACCTAAGAA
CTTGACAAAAGATTCAGAAGAGGGTATACCTAATAGAAAGAAAAAAGTCATTAGGAATAG
AAAAATGAAAGCACGCTACTCAAACAAAGCCCCCAAAATCCCTTTTTT---GAAAAAAA-
----CAATGGCAGTGAAAGACTACTCAATAAAATCAAATTGAAAAGAGAGGAACAATAAC
GCCCTCTTGAGAGAACAAGAAAGGCGTTATTGCTCCTTTTACTTCAAAAAGGCATAGACA
CTCAAACTAATATCTTATCCATTTTTAGATGCTAACTCTTTTTCTTTGGTTAGCGGTTTC
AAATTCCTTATCTTTTCCATTCACCCGACTCTTTTAGAAACTGATCTGAACGGAAAGCTT
TTTCTCTTATCAGAAGATATATGATATATCTCATACATGTACAAATGAACAAAGCAAGGA
ATCCCGATTTCAATGAGTCACGCTAGGTATTCTTATTCATACTGAAACTTACCAAGTTGT
CCTTTTGCTGATCCAATCAATTCTAGACCTGGATGAGACTTTATAATACCCTTTCAATTG
ACATAAACTTAAGTTCTCTCGTAAAATGAGTATAGAACAACGGGAATAGTCGGGATAGCT
CAGCTGGTAGAGCAGAGGACTGA
>H14
TTCGACAATTCTATAGATTAAAGGCTCTCTTCGAGATGAAACATAGGAATTGAGGTCTCA
TTTGGATTATTGAGAGTCTAAAAAAAAAGACAATACAATTAGGGCTTCATTGGGATTCTC
AAATTGGAAAGATACTTAGTTCGGATGATCCAAGCCAATAGGATGAACCACATGAGTTCT
ACATGATGAACTTTGTATTGCGTACATCACTTAGCCGGGCTCTAGGAAAGTCATGTAATG
TAGTAGGAAACAAAAACAGAATCTCAAAAAAACCAAAGGAATGAAAGAATAAAGAAGTCG
ATTTTTGTATTGCTATCGGAACTGAATCTTGTCTATTTGTAGCCTTCAACTCCTTTAAGA
CTTTTGAGTCTTGCAACCAACTGATATAACCCTTCGAATAGGGATAATTAGTAACATTCT
TTTTGACGGAGAGGATAAAAAGAATAACAAAGAATAGAAAATAGAATCGACTTTTTTAGA
TACTTTGTCTAAAAAACTCTTTACCCATCTAGAAAATAGATGGGGTAGATCTCAAAAACC
AAGATGGCTAATCCTGTGTCAAGCATAGATAGTTGGAATCCATTATGTAGCAGTTGGGGA
AAGAAGGGGAATATTTCATTGCTACAATACAAGTATGGATGATTGAAACTAATACGCCAT
GTATTTGGATATTTCCCTTGAACTGCGTAATATTTTTTATTTTCCACGAATAGTATAAGG
GGATTTTCCGAAGCGAAAATGGATTATGGGAGTGTGTGACTTGAGCTATTGATTGGTCTG
TGCAGATACGTGCTTTTATCTATCTGCCACATTGTAATTAATAAACCAATGTGTCGTTGT
TCCAACCATCGCGTAAGCCCCGTACAGAAGATAGGCTGGTTCGCTTGAAGAGAATCTTTT
CTATGATCAGATCCGAATCATGTCGTACATGAGCAGGCTCCGTAAGATCTAGTTCACTTA
ACTAAAAATGAAATAGTATTAAAATGCACTCATTTCCTCTGCATTGACACGAGCTATGAG
ACTATCGGAGTCAAAGAAAGGGTCTAAAGAATAAGCAAGGCTGGGCTATATTAGTAACAA
GTAAATCCTTTGTATGTGTGTTTGTAATTAGTAAACGGTCTCTCAATATTTTGAGGCTAA
CCACCGATCGTAAGGTTTGAGACGACCCAGAAAGCACTTGATCATATCATGATTTACTTT
GTAAGCCTACTTGGGTAGTGAGTATTTACTTGTAAGAACCGAATTCTTTTTGGGCTAGTT
TCAAAAAGAATCCAGTCAATGGTTCTTACGTAAAACCATTCATATCTCGTATATGTATGT
GTCTAGATACCCTATCCATTTTAGATGGATTCGTTTGGTAGTATGGGGAAGAAGTGGTCT
CTAGAAGTACTACTAATTGAGTTGAGGAATCAAACTGTATTAATAGTTTTTTCGATCGTT
CTGCTTGCTTGAACTTTTTCAAATAAAGATCTCTTTAGTTTCGAATTTCATTGGATTCTA
GTGAAGGAATGTCTTCTATAAGAGTCAAACAATTCGTTCAGATTGATCGGAACAAATAAA
TGTATCAAAGAAATATAATTGGGTCCTATGTCAATTCCATATCTAAAATGAATATTGACA
CGAATCTATTTACATATCTGATATATGGTATTTATAGTAAGCCTTTAGCTTTATTAGAAA
ATAATAGAAAATAAAACTTTATACACTACAAGAAGACTAATCGATAGGAGGAGAGTATGG
TAAGAAAGAACTCGATGACTCTTTCTTACCATACTATCGGATTTCATAGAATGAAAGACC
GTCGATTTCATTTTAGATAAGACGAAAACTTGGCATTCCTTTCATTTTCTTTTTTCAACG
ATTGATAAGATCAAGTTTGATTCAAATTCATTAATTATTTTGACTGACTGTTTTTACGTA
AATGATAAGTAGAAAAGCATATTATATTACAATAAAACTATATTCCATTGAACCTAAGAA
CTTGACAAAAGATTCAGAAGAGGGTATACCTAATAGAAAGAAAAAAGTCATTAGGAATAG
AAAAATGAAAGCACGCTACTCAAACAAAGCCCCCAAAATCCCTTTTTT---GAAAAAAAA
AAAACAATGGCAGTGAAAGACTACTCAATAAAATCAAATTGAAAAGAGAGGAACAATAAC
GCCCTCTTGAGAGAACAAGAAAGGCGTTATTGCTCCTTTTACTTCAAAAAGGCATAGACA
CTCAAACTAATATCTTATCCATTTTTAGATGCTAACTCTTTTTCTTTGGTTAGCGGTTTC
AAATTCCTTATCTTTTCCATTCACCCGACTCTTTTAGAAACTGATCTGAACGGAAAGCTT
TTTCTCTTATCAGAAGATATATGATATATCTCATACATGTACAAATGAACAAAGCAAGGA
ATCCCGATTTCAATGAGTCACGCTAGGTATTCTTATTCATACTGAAACTTACCAAGTTGT
CCTTTTGCTGATCCAATCAATTCTAGACCTGGATGAGACTTTATAATACCCTTTCAATTG
ACATAAACTTAAGTTCTCTCGTAAAATGAGTATAGAACAACGGGAATAGTCGGGATAGCT
CAGCTGGTAGAGCAGAGGACTGA
>H15
TTCGACAATTCTATAGATTAAAGGCTCTCTTCGAGATGAAACATAGGAATTGAGGTCTCA
TTTGGATTATTGAGAGTCTAAAAAAAAAGACAATACAATTAGGGCTTCATTGGGATTCTC
AAATTGGAAAGATACTTAGTTCGGATGATCCAAGCCAATAGGATGAACCACATGAGTTCT
ACATGATGAACTTTGTATTGCGTACATCACTTAGCCGGGCTCTAGGAAAGTCATGTAATG
TAGTAGGAAACAAAAACAGAATCTCAAAAAAACCAAAGGAATGAAAGAATAAAGAAGTCG
ATTTTTGTATTGCTATCGGAACTGAATCTTGTCTATTTGTAGCCTTCAACTCCTTTAAGA
CTTTTGAGTCTTGCAACCAACTGATATAACCCTTCGAATAGGGATAATTAGTAACATTCT
TTTTGACGGAGAGGATAAAAAGAATAACAAAGAATAGAAAATAGAATCGACTTTTTTAGA
TACTTTGTCTAAAAAACTCTTTACCCATCTAGAAAATAGATGGGGTAGATCTCAAAAACC
AAGATGGCTAATCCTGTGTCAAGCATAGATAGTTGGAATCCATTATGTAGCAGTTGGGGA
AAGAAGGGGAATATTTCATTGCTACAATACAAGTATGGATGATTGAAACTAATACGCCAT
GTATTTGGATATTTCCCTTGAACTGCGTAATATTTTTTATTTTCCACGAATAGTATAAGG
GAATTTTCCGAAGCGAAAATGGATTATGGGAGTGTGTGACTTGAGCTATTGATTGGTCTG
TGCAGATACGTGCTTTTATCTATCTGCCACATTGTAATTAATAAACCAATGTGTCGTTGT
TCCAACCATCGCGTAAGCCCCGTACAGAAGATAGGCTGGTTCGCTTGAAGAGAATCTTTT
CTATGATCAGATCCGAATCATGTCGTACATGAGCAGGCTCCGTAAGATCTAGTTCACTTA
ACTAAAAATGAAATAGTATTAAAATGCACTCATTTCCTCTGCATTGACACGAGCTATGAG
ACTATCGGAGTCAAAGAAAGGGTCTAAAGAATAAGCAAGGCTGGGCTATATTAGTAACAA
GTAAATCCTTTGTATGTGTGTTTGTAATTAGTAAACGGTCTCTCAATATTTTGAGGCTAA
CCACCGATCGTAAGGTTTGAGACGACCCAGAAAGCACTTGATCATATCATGATTTACTTT
GTAAGCCTACTTGGGTAGTGAGTATTTACTTGTAAGAACCGAATTCTTTTTGGGCTAGTT
TCAAAAAGAATCCAGTCAATGGTTCTTACGTAAAACCATTCATATCTCGTATATGTATGT
GTCTAGATACCCTATCCATTTTAGATGGATTCGTTTGGTAGTATGGGGAAGAAGTGGTCT
CTAGAAGTACTACTAATTGAGTTGAGGAATCAAACTGTATTAAAAGTTTTTTCGATCGTT
CTGCTTGCTTGAACTTTTTCAAATAAAGATCTCTTTAGTTTCGAATTTCATTGGATTCTA
GTGAAGGAATGTCTTCTATAAGAGTCAAACAATTCGTTCAGATTGATCGGAACAAATAAA
TGTATCAAAGAAATATAATTGGGTCCTATGTCAATTCCATATATAAAATGAATATTGACA
CGAATCTATTTACATATCTGATATATGGTATTTATAGTAAGCCTTTAGCTTTATTAGAAA
ATAATAGAAAATAAAACTTTATACACTACAAGAAGACTAATCGATAGGAGGAGAGTATGG
TAAGAAAGAACTCGATGACTCTTTCTTACCATACTATCGGATTTCATAGAATGAAAGACC
GTCGATTTCATTTTAGATAAGACGAAAACTTGGCATTCCTTTCATTTTCTTTTTTCAACG
ATTGATAAGATCAAGTTTGATTCAAATTCATTAATTATTTTGACTGACTGTTTTTACGTA
AATGATAAGTAGAAAAGCATATTATATTACAATAAAACTATATTCCATTGAACCTAAGAA
CTTGACAAAAGATTCAGAAGAGGGTATACCTAATAGAAAGAAAAAAGTCATTAGGAATAG
AAAAATGAAAGCACGCTACTCAAACAAAGCCCCCAAAATCCCTTTTTT---GAAAAAAAA
AAAACAATGGCAGTGAAAGACTACTCAATAAAATCAAATTGAAAAGAGAGGAACAATAAC
GCCCTCTTGAGAGAACAAGAAAGGCGTTATTGCTCCTTTTACTTCAAAAAGGCATAGACA
CTCAAACTAATATCTTATCCATTTTTAGATGCTAACTCTTTTTCTTTGGTTAGCGGTTTC
AAATTCCTTATCTTTTCCATTCACCCGACTCTTTTAGAAACTGATCTGAACGGAAAGCTT
TTTCTCTTATCAGAAGATATATGATATATCTCATACATGTACAAATGAACAAAGCAAGGA
ATCCCGATTTCAATGAGTCACGCTAGGTATTCTTATTCATACTCAAACTTACCAAGTTGT
CCTTTTGCTGATCCAATCAATTCTAGACCTGGATGAGACTTTATAATACCCTTTCAATTG
ACATAAACTTAAGTTCTCTCGTAAAATGAGTATAGAACAACGGGAATAGTCGGGATAGCT
CAGCTGGTAGAGCAGAGGACTGA
>H16
TTCGACAATTCTATAGATTAAAGGCTCTCTTCGAGATGAAACATAGGAATTGAGGTCTCA
TTTGGATTATTGAGAGTCTAAAAAAAAAGACAATACAATTAGGGCTTCATTGGGATTCTC
AAATTGGAAAGATACTTAGTTCGGATGATCCAAGCCAATAGGATGAACCACATGAGTTCC
ACATGATGAACTTTGTATTGCGTACATCACTTAGCCGGGCTCTAGGAAAGTAATGTAATG
TAGTAGGAAACAAAAACAGAATCTCAAAAAAACCAAAGGAATGAAAGAATAAAGAAGTCG
ATTTTTGTATTGCTATCGGAACTGAATCTTGTCTATTTGTAGCCTTCAACTCCTTTAAGA
CTTTTGAGTCTTGCAACCAACTGATATAACCCTTCGAATAGGGATAATTAGTAACATTCT
TTTTGACGGAGAGGATAAAAAGAATAACAAAGAATAGAAAATAGAATCGACTTTTTTAGA
TACTTTGTCTAAAAAACTCTTTACCCATCTAGAAAATAGATGGGGTAGATCTCAAAAACC
AAGATGGCTAATCCTGTGTCAAGCATAGATAGTTGGAATCCATTATGTAGCAGTTGGGGA
AAGAAGGGGAATATTTCATTGCTACAATACAAGTATGGATGATTGAAACTAATACGCCAT
GTATTTGGATATTTCCCTTGAACTGCGTAATATTTTTTATTTTCCACGAATAGTATAAGG
GAATTTTCCGAAGCGAAAATGGATTATGGGAGTGTGTGACTTGAGCTATTGATTGGTCTG
TGCAGATACGTGCTTTTATCTATCTGCCACATTGTAATTAATAAACCAATGTGTCGTTGT
TCCAACCATCGCGTAAGCCCCGTACAGAAGATAGGCTGGTTCGCTTGAAGAGAATCTTTT
CTATGATCAGATCCGAATCATGTCGTACATGAGCAGGCTCCGTAAGATCTAGTTCACTTA
ACTAAAAATGAAATAGTATTAAAATGCACTCATTTCCTCTGCATTGACACGAGCTATGAG
ACTATCGGAGTCAAAGAAAGGGTCTAAAGAATAAGCAAGGCTGGGCTATATTAGTAACAA
GTAAATCCTTTGTATGTGTGTTTGTAATTAGTAAACGGTCTCTCAATATTTTGAGGCTAA
CCACCGATCGTAAGGTTTGAGACGACCCAGAAAGCACTTGATCATATCATGATTTACTTT
GTAAGCCTACTTGGGTAGTGAGTATTTACTTGTAAGAACCGAATTCTTTTTGGGCTAGTT
TCAAAAAGAATCCAGTCAATGGTTCTTACGTAAAACCATTCATATCTCGTATATGTATGT
GTCTAGATACCCTATCCATTTTAGATGGATTCGTTTGGTAGTATGGGGAAGAAGTGGTCT
CTAGAAGTACTACTAATTGAGTTGAGGAATCAAACTGTATTAATAGTTTTTTCGATCGTT
CTGCTTGCTTGAACTTTTTCAAATAAAGATCTCTTTAGTTTCGAATTTCATTGGATTCTA
GTGAAGGAATGTCTTCTATAAGAGTCAAACAATTCGTTCAGATTGATCGGAACAAATAAA
TGTATCAAAGAAATATAATTGGGTCCTATGTCAATTCCATATATAAAATGAATATTGACA
CGAATCTATTTACATATCTGATATATGGTATTTATAGTAAGCCTTTAGCTTTATTAGAAA
ATAATAGAAAATAAAACTTTATACACTACAAGAAGACTAATCGATAGGAGGAGAGTATGG
TAAGAAAGAACTCGATGACTCTTTCTTACCATACTATCGGATTTCATAGAATGAAAGACC
GTCGATTTCATTTTAGATAAGACGAAAACTTGGCATTCCTTTCATTTTCTTTTTTCAACG
ATTGATAAGATCAAGTTTGATTCAAATTCATTAATTATTTTGACTGACTGTTTTTACGTA
AATGATAAGTAGAAAAGCATATTATATTACAATAAAACTATATTCCATTGAACCTAAGAA
CTTGACAAAAGATTCAGAAGAGGGTATACCTAATAGAAAGAAAAAAGTCATTAGGAATAG
AAAAATGAAAGCACGCTACTCAAACAAAGCCCCCAAAATCCCTTTTTT---GAAAAAAAA
AAAACAATGGCAGTGAAAGACTACTCAATAAAATCAAATTGAAAAGAGAGGAACAATAAC
GCCCTCTTGAGAGAACAAGAAAGGCGTTATTGCTCCTTTTACTTCAAAAAGGCATAGACA
CTCAAACTAATATCTTATCCATTTTTAGATGCTAACTCTTTTTCTTTGGTTAGCGGTTTC
AAATTCCTTATCTTTTCCATTCACCCGACTCTTTTAGAAACTGATCTGAACGGAAAGCTT
TTTCTCTTATCAGAAGATATATGATATATCTCATACATGTACAAATGAACAAAGCAAGGA
ATCCCGATTTCAATGAGTCACGCTAGGTATTCTTATTCATACTGAAACTTACCAAGTTGT
CCTTTTGCTGATCCAATCAATTCTAGACCTGGATGAGACTTTATAATACCCTTTCAATTG
ACATAAACTTAAGTTCTCTCGTAAAATGAGTATAGAACAACGGGAATAGTCGGGATAGCT
CAGCTGGTAGAGCAGAGGACTGA
