# Supplementary material for: Genetics and Distribution of the Italian Endemic Campanula fragilis Cirillo (Campanulaceae)
Source: Plants (Basel). 2024 Nov 11;13(22):3169. doi: 10.3390/plants13223169 (PMC11598242; doi:10.3390/plants13223169)
Supplement: Supplementary file 1 [file plants-13-03169-s001.zip › Table S2.xlsx]

## Sheet: Table S2
Table S2. Occurrence records of Campanula fragilis utilised for MaxEnt modelling and plotting of maps. (a) C. fragilis subsp. cavolinii; (b) C. fragilis subsp. fragilis
A							B
lat	lng	source					lat	lng	source
41.9431	13.8319	APP					39.7789	15.9525	CLU
42.1358	14.125	APP					39.7899	16.304	CLU
41.8019	13.5725	GBIF					39.6299	15.9403	CLU
41.9	13.8841	GBIF					39.8824	16.2985	CLU
41.9423	13.8278	GBIF					39.7938	15.9068	CLU
41.9434	13.8287	GBIF					38.4754	16.452	CLU
41.9455	14.1196	GBIF					39.8698	16.2421	CLU
41.9897	13.799	GBIF					39.8849	16.3043	CLU
42.0142	14.1568	GBIF					39.6731	15.9955	CLU
42.0334	14.3792	GBIF					39.7995	15.9136	CLU
42.0517	14.0853	GBIF					39.8456	16.373	CLU
42.0813	13.5884	GBIF					38.482	16.4678	CLU
42.0824	14.2122	GBIF					39.8744	15.7771	CLU
42.0864	14.1746	GBIF					38.3144	16.2047	CLU
42.088	14.1874	GBIF					39.8715	15.7874	CLU
42.0886	14.1933	GBIF					38.2711	16.2138	CLU
42.089	14.1945	GBIF					39.4842	16.0014	CLU
42.0976	14.1633	GBIF					40.6505	15.5107	CLU
42.1167	14.0003	GBIF					40.1394	15.7417	CLU
42.1239	14.0286	GBIF					40.0419	15.8415	CLU
42.1489	14.1672	GBIF					40.0565	15.8713	CLU
42.1521	14.1923	GBIF					40.7537	15.4875	CLU
42.1554	14.0637	GBIF					39.9873	15.722	CLU
42.1573	14.051	GBIF					39.9438	15.7372	CLU
42.1599	14.0116	GBIF					39.9472	15.9738	CLU
42.1667	13.9586	GBIF					39.8741	16.2935	CLU
42.1705	14.0897	GBIF					39.2196	16.1334	CLU
42.1714	14.0889	GBIF					39.22	16.1329	CLU
42.1737	14.1711	GBIF					38.4656	16.4402	GBIF
42.1775	14.1785	GBIF					40.4574	15.344	GBIF
42.1795	14.1847	GBIF					40.4602	15.5508	GBIF
42.1819	14.0389	GBIF					40.5459	14.2397	GBIF
42.2257	14.0111	GBIF					40.547	14.2428	GBIF
42.2317	13.9981	GBIF					40.5503	14.2409	GBIF
42.2353	14.1001	GBIF					40.5567	14.227	GBIF
42.246	13.6602	GBIF					40.6112	14.5312	GBIF
42.3282	13.687	GBIF					40.6213	14.5501	GBIF
42.3288	13.6898	GBIF					40.6223	14.5178	GBIF
42.3292	13.6879	GBIF					40.6238	14.5682	GBIF
42.3295	13.691	GBIF					39.9729	15.7229	GBIF
41.9021	13.2934	GBIF					40.6249	14.5313	GBIF
41.9222	14.2374	NAP					40.6253	14.5357	GBIF
41.9485	13.8264	this study					40.6263	14.3758	GBIF
41.8911	13.1555	RO					40.6276	14.4963	GBIF
41.7794	13.3972	RO					40.6283	14.3732	GBIF
41.9161	13.1181	RO					40.6297	14.5026	GBIF
41.8791	14.2931	this study					39.9927	15.7233	GBIF
							40.6305	14.5094	GBIF
							40.634	14.6043	GBIF
							40.6347	14.6055	GBIF
							40.6359	14.6085	GBIF
							40.6367	14.6028	GBIF
							40.6394	14.4794	GBIF
							40.6416	14.5979	GBIF
							40.6436	14.6023	GBIF
							40.6441	14.6102	GBIF
							39.993	15.7102	GBIF
							40.6455	14.6108	GBIF
							40.6474	14.6112	GBIF
							40.6475	14.6069	GBIF
							40.6477	14.6102	GBIF
							40.6479	14.6129	GBIF
							40.6512	14.6163	GBIF
							40.6558	14.4978	GBIF
							40.6565	14.4263	GBIF
							39.9981	15.7183	GBIF
							40.68	14.7345	GBIF
							40.68	15.246	GBIF
							40.6822	14.6911	GBIF
							40.7104	14.5472	GBIF
							40.9529	14.7434	GBIF
							40.0024	15.3795	GBIF
							40.0322	15.2731	GBIF
							40.1533	15.6211	GBIF
							40.2459	15.5022	GBIF
							41.2097	13.5734	this study
							39.9928	15.7182	NAP
							40.6502	15.4956	NAP
							40.5682	15.4868	this study
							40.5491	14.2567	this study
							40.9352	14.7289	this study
							40.772	15.009	NAP
							40.691	14.6703	NAP
							40.5135	15.3766	this study
							40.7191	14.6182	this study
